# Supplementary material for: Dysregulated lncRNA-miRNA-mRNA Network Reveals Patient Survival-Associated Modules and RNA Binding Proteins in Invasive Breast Carcinoma
Source: Front Genet. 2020 Jan 15;10:1284. doi: 10.3389/fgene.2019.01284 (PMC6975227; doi:10.3389/fgene.2019.01284)
Supplement: Supplementary file 1 [file DataSheet_1.zip]

Archive with 12 entries (11 files):
- SupplementaryTables/
- SupplementaryTables/tableS10_Housekeeping genes.txt
- SupplementaryTables/tableS11_RBPs in dysregulated network.txt
- SupplementaryTables/tableS1_Sample list used in this study.txt
- SupplementaryTables/tableS2_Numbers of RNAs.txt
- SupplementaryTables/tableS3_Differentially expressed mRNAs.txt
- SupplementaryTables/tableS4_Differentially expressed lnRNAs.txt
- SupplementaryTables/tableS5_Differentially expressed miRNAs.txt
- SupplementaryTables/tableS6_lnRNAs-miRNA interactions.txt
- SupplementaryTables/tableS7_mRNAs-miRNA interactions.txt
- SupplementaryTables/tableS8_Interactions of dysregulated network.txt
- SupplementaryTables/tableS9_Cancer-related genes.txt
