# Supplementary material for: Dysregulated lncRNA-miRNA-mRNA Network Reveals Patient Survival-Associated Modules and RNA Binding Proteins in Invasive Breast Carcinoma
Source: Front Genet. 2020 Jan 15;10:1284. doi: 10.3389/fgene.2019.01284 (PMC6975227; doi:10.3389/fgene.2019.01284)
Supplement: Supplementary file 1 [file DataSheet_1.zip › SupplementaryTables/tableS10_Housekeeping genes.txt]

EnsemblId	Symbol	Expressed	InNetwork
ENSG00000004059	ARF5	YES	NO
ENSG00000173153	ESRRA	YES	NO
ENSG00000004478	FKBP4	NO	NO
ENSG00000001630	CYP51A1	YES	NO
ENSG00000004142	POLDIP2	YES	NO
ENSG00000006451	RALA	YES	NO
ENSG00000007520	TSR3	YES	NO
ENSG00000008405	CRY1	YES	NO
ENSG00000010278	CD9	YES	NO
ENSG00000010017	RANBP9	YES	NO
ENSG00000008324	SS18L2	YES	NO
ENSG00000011478	QPCTL	YES	NO
ENSG00000010818	HIVEP2	YES	NO
ENSG00000012963	UBR7	NO	NO
ENSG00000012983	MAP4K5	YES	NO
ENSG00000014919	COX15	YES	NO
ENSG00000015568	RGPD5	NO	NO
ENSG00000078668	VDAC3	YES	NO
ENSG00000023516	AKAP11	YES	NO
ENSG00000027847	B4GALT7	YES	NO
ENSG00000031003	FAM13B	YES	NO
ENSG00000033100	CHPF2	YES	NO
ENSG00000035141	FAM136A	YES	NO
ENSG00000038219	BOD1L1	YES	NO
ENSG00000059588	TARBP1	YES	NO
ENSG00000040531	CTNS	YES	NO
ENSG00000047932	GOPC	YES	NO
ENSG00000048544	MRPS10	YES	NO
ENSG00000049245	VAMP3	YES	NO
ENSG00000049449	RCN1	NO	NO
ENSG00000050327	ARHGEF5	NO	NO
ENSG00000054965	FAM168A	YES	NO
ENSG00000004897	CDC27	YES	NO
ENSG00000058799	YIPF1	YES	NO
ENSG00000088256	GNA11	YES	NO
ENSG00000060642	PIGV	YES	NO
ENSG00000062725	APPBP2	YES	NO
ENSG00000063177	RPL18	YES	NO
ENSG00000063245	EPN1	YES	NO
ENSG00000071575	TRIB2	YES	NO
ENSG00000068394	GPKOW	YES	NO
ENSG00000021776	AQR	YES	NO
ENSG00000072849	DERL2	YES	NO
ENSG00000127663	KDM4B	YES	NO
ENSG00000047188	YTHDC2	YES	NO
ENSG00000065970	FOXJ2	YES	NO
ENSG00000066455	GOLGA5	YES	NO
ENSG00000079313	REXO1	YES	NO
ENSG00000075975	MKRN2	YES	NO
ENSG00000070444	MNT	YES	NO
ENSG00000068697	LAPTM4A	YES	NO
ENSG00000078237	C12orf5	YES	NO
ENSG00000065883	CDK13	YES	NO
ENSG00000080200	CRYBG3	YES	NO
ENSG00000065308	TRAM2	YES	NO
ENSG00000075568	TMEM131	YES	NO
ENSG00000064601	CTSA	YES	NO
ENSG00000065060	UHRF1BP1	YES	NO
ENSG00000083817	ZNF416	YES	NO
ENSG00000083842	ZNF8	NO	NO
ENSG00000083845	RPS5	YES	NO
ENSG00000086232	EIF2AK1	YES	NO
ENSG00000086504	MRPL28	YES	NO
ENSG00000086589	RBM22	YES	NO
ENSG00000087074	PPP1R15A	YES	NO
ENSG00000088356	PDRG1	YES	NO
ENSG00000088808	PPP1R13B	YES	NO
ENSG00000089009	RPL6	YES	NO
ENSG00000089048	ESF1	YES	NO
ENSG00000089063	TMEM230	YES	NO
ENSG00000249115	HAUS5	YES	NO
ENSG00000090470	PDCD7	YES	NO
ENSG00000090581	GNPTG	YES	NO
ENSG00000090924	PLEKHG2	YES	NO
ENSG00000091140	DLD	YES	NO
ENSG00000091317	CMTM6	YES	NO
ENSG00000091640	SPAG7	YES	NO
ENSG00000091947	TMEM101	YES	NO
ENSG00000092140	G2E3	YES	NO
ENSG00000076321	KLHL20	YES	NO
ENSG00000096092	TMEM14A	YES	NO
ENSG00000096717	SIRT1	YES	NO
ENSG00000069702	TGFBR3	YES	YES
ENSG00000099219	ERMP1	YES	NO
ENSG00000099385	BCL7C	YES	NO
ENSG00000099785	MARCH2	YES	NO
ENSG00000099800	TIMM13	YES	NO
ENSG00000099817	POLR2E	YES	NO
ENSG00000099940	SNAP29	YES	NO
ENSG00000240972	MIF	NO	NO
ENSG00000099995	SF3A1	YES	NO
ENSG00000100028	SNRPD3	YES	NO
ENSG00000100030	MAPK1	YES	NO
ENSG00000100075	SLC25A1	YES	NO
ENSG00000100104	SRRD	YES	NO
ENSG00000100124	ANKRD54	YES	NO
ENSG00000100138	NHP2L1	YES	NO
ENSG00000100139	MICALL1	YES	NO
ENSG00000100201	DDX17	YES	NO
ENSG00000100211	CBY1	YES	NO
ENSG00000100216	TOMM22	YES	NO
ENSG00000100220	RTCB	YES	NO
ENSG00000100221	JOSD1	YES	NO
ENSG00000100226	GTPBP1	YES	NO
ENSG00000100263	RHBDD3	YES	NO
ENSG00000100281	HMGXB4	YES	NO
ENSG00000100292	HMOX1	YES	NO
ENSG00000100307	CBX7	YES	NO
ENSG00000100345	MYH9	YES	NO
ENSG00000100380	ST13	YES	NO
ENSG00000100387	RBX1	YES	NO
ENSG00000100412	ACO2	YES	NO
ENSG00000100426	ZBED4	YES	NO
ENSG00000090060	PAPOLA	YES	NO
ENSG00000080824	HSP90AA1	YES	NO
ENSG00000023608	SNAPC1	YES	NO
ENSG00000092201	SUPT16H	YES	NO
ENSG00000100485	SOS2	YES	NO
ENSG00000100568	VTI1B	YES	NO
ENSG00000100580	TMED8	YES	NO
ENSG00000100632	ERH	YES	NO
ENSG00000100749	VRK1	YES	NO
ENSG00000100836	PABPN1	YES	NO
ENSG00000100883	SRP54	YES	NO
ENSG00000100916	BRMS1L	YES	NO
ENSG00000100941	PNN	YES	NO
ENSG00000100983	GSS	YES	NO
ENSG00000100994	PYGB	YES	NO
ENSG00000101000	PROCR	YES	NO
ENSG00000101160	CTSZ	YES	NO
ENSG00000101220	C20orf27	YES	NO
ENSG00000101421	CHMP4B	YES	NO
ENSG00000101444	AHCY	YES	NO
ENSG00000101464	PIGU	YES	NO
ENSG00000085231	TAF9	NO	NO
ENSG00000101843	PSMD10	YES	NO
ENSG00000101846	STS	YES	NO
ENSG00000006194	ZNF263	YES	NO
ENSG00000177200	CHD9	YES	NO
ENSG00000102897	LYRM1	YES	NO
ENSG00000102931	ARL2BP	YES	NO
ENSG00000102978	POLR2C	YES	NO
ENSG00000103042	SLC38A7	YES	NO
ENSG00000103064	SLC7A6	YES	NO
ENSG00000103066	PLA2G15	YES	NO
ENSG00000103202	NME4	YES	NO
ENSG00000103326	CAPN15	NO	NO
ENSG00000103404	USP31	YES	NO
ENSG00000103415	HMOX2	NO	NO
ENSG00000103510	KAT8	YES	NO
ENSG00000103550	KNOP1	YES	NO
ENSG00000103966	EHD4	YES	NO
ENSG00000104064	GABPB1	NO	NO
ENSG00000104081	BMF	YES	NO
ENSG00000104164	BLOC1S6	YES	NO
ENSG00000012232	EXTL3	YES	NO
ENSG00000104524	PYCRL	NO	NO
ENSG00000104643	MTMR9	YES	NO
ENSG00000104756	KCTD9	YES	NO
ENSG00000006712	PAF1	YES	NO
ENSG00000104824	HNRNPL	YES	NO
ENSG00000104889	RNASEH2A	YES	NO
ENSG00000104897	SF3A2	YES	NO
ENSG00000104964	AES	YES	NO
ENSG00000104969	SGTA	YES	NO
ENSG00000179943	FIZ1	YES	NO
ENSG00000105321	CCDC9	YES	NO
ENSG00000105329	TGFB1	YES	NO
ENSG00000105372	RPS19	YES	NO
ENSG00000105401	CDC37	YES	NO
ENSG00000105404	RABAC1	YES	NO
ENSG00000105516	DBP	YES	NO
ENSG00000105583	WDR83OS	YES	NO
ENSG00000105612	DNASE2	YES	NO
ENSG00000105677	TMEM147	YES	NO
ENSG00000105700	KXD1	YES	NO
ENSG00000105701	FKBP8	NO	NO
ENSG00000105722	ERF	YES	NO
ENSG00000105723	GSK3A	YES	NO
ENSG00000105835	NAMPT	YES	NO
ENSG00000105849	TWISTNB	YES	NO
ENSG00000105856	HBP1	YES	NO
ENSG00000105866	SP4	YES	NO
ENSG00000105879	CBLL1	YES	NO
ENSG00000105953	OGDH	YES	NO
ENSG00000105968	H2AFV	YES	NO
ENSG00000106266	SNX8	YES	NO
ENSG00000106299	WASL	YES	NO
ENSG00000106399	RPA3	YES	NO
ENSG00000214253	FIS1	YES	NO
ENSG00000106415	GLCCI1	YES	NO
ENSG00000106477	CEP41	YES	NO
ENSG00000106591	MRPL32	YES	NO
ENSG00000106603	COA1	YES	NO
ENSG00000106628	POLD2	YES	NO
ENSG00000106636	YKT6	YES	NO
ENSG00000081386	ZNF510	YES	NO
ENSG00000086065	CHMP5	YES	NO
ENSG00000106803	SEC61B	YES	NO
ENSG00000107223	EDF1	YES	NO
ENSG00000026025	VIM	YES	NO
ENSG00000107771	CCSER2	YES	NO
ENSG00000108179	PPIF	YES	NO
ENSG00000108239	TBC1D12	YES	NO
ENSG00000005100	DHX33	YES	NO
ENSG00000011260	UTP18	YES	NO
ENSG00000108256	NUFIP2	YES	NO
ENSG00000108262	GIT1	YES	NO
ENSG00000108270	AATF	NO	NO
ENSG00000108296	CWC25	NO	NO
ENSG00000108298	RPL19	YES	NO
ENSG00000197417	SHPK	YES	NO
ENSG00000213977	TAX1BP3	YES	NO
ENSG00000108433	GOSR2	YES	NO
ENSG00000108439	PNPO	YES	NO
ENSG00000108443	RPS6KB1	YES	NO
ENSG00000108468	CBX1	YES	NO
ENSG00000108518	PFN1	YES	NO
ENSG00000108559	NUP88	YES	NO
ENSG00000108561	C1QBP	YES	NO
ENSG00000108582	CPD	YES	NO
ENSG00000108599	AKAP10	YES	NO
ENSG00000108829	LRRC59	YES	NO
ENSG00000108861	DUSP3	YES	NO
ENSG00000108961	RANGRF	YES	NO
ENSG00000109079	TNFAIP1	YES	NO
ENSG00000109323	MANBA	YES	NO
ENSG00000109501	WFS1	YES	NO
ENSG00000109536	FRG1	NO	NO
ENSG00000085117	CD82	YES	NO
ENSG00000109861	CTSC	YES	NO
ENSG00000109917	ZNF259	YES	NO
ENSG00000109971	HSPA8	YES	NO
ENSG00000110104	CCDC86	YES	NO
ENSG00000110107	PRPF19	YES	NO
ENSG00000110108	TMEM109	YES	NO
ENSG00000110330	BIRC2	YES	NO
ENSG00000110435	PDHX	YES	NO
ENSG00000110851	PRDM4	YES	NO
ENSG00000110906	KCTD10	YES	NO
ENSG00000110917	MLEC	YES	NO
ENSG00000110921	MVK	YES	NO
ENSG00000111229	ARPC3	YES	NO
ENSG00000111269	CREBL2	YES	NO
ENSG00000111276	CDKN1B	YES	NO
ENSG00000111615	KRR1	YES	NO
ENSG00000111639	MRPL51	YES	NO
ENSG00000111640	GAPDH	YES	YES
ENSG00000111666	CHPT1	YES	NO
ENSG00000111725	PRKAB1	YES	NO
ENSG00000111727	HCFC2	YES	NO
ENSG00000111737	RAB35	YES	NO
ENSG00000111775	COX6A1	YES	NO
ENSG00000111786	SRSF9	YES	NO
ENSG00000111850	SMIM8	NO	NO
ENSG00000111911	HINT3	YES	NO
ENSG00000112062	MAPK14	YES	NO
ENSG00000112130	RNF8	YES	NO
ENSG00000112304	ACOT13	YES	NO
ENSG00000112306	RPS12	YES	NO
ENSG00000112365	ZBTB24	YES	NO
ENSG00000112367	FIG4	YES	NO
ENSG00000112667	DNPH1	YES	NO
ENSG00000112697	TMEM30A	YES	NO
ENSG00000112874	NUDT12	YES	NO
ENSG00000112941	PAPD7	NO	NO
ENSG00000112977	DAP	YES	NO
ENSG00000112996	MRPS30	YES	NO
ENSG00000113272	THG1L	YES	NO
ENSG00000113441	LNPEP	YES	NO
ENSG00000113569	NUP155	YES	NO
ENSG00000114023	FAM162A	YES	NO
ENSG00000114062	UBE3A	YES	NO
ENSG00000114315	HES1	YES	NO
ENSG00000114383	TUSC2	YES	NO
ENSG00000114450	GNB4	YES	NO
ENSG00000114491	UMPS	YES	NO
ENSG00000114648	KLHL18	YES	NO
ENSG00000114767	RRP9	YES	NO
ENSG00000114784	EIF1B	YES	NO
ENSG00000055332	EIF2AK2	YES	NO
ENSG00000071626	DAZAP1	YES	NO
ENSG00000079785	DDX1	YES	NO
ENSG00000008869	HEATR5B	YES	NO
ENSG00000034510	TMSB10	YES	NO
ENSG00000095002	MSH2	YES	NO
ENSG00000023228	NDUFS1	YES	NO
ENSG00000114999	TTL	YES	NO
ENSG00000115128	SF3B14	YES	NO
ENSG00000115216	NRBP1	YES	NO
ENSG00000115289	PCGF1	YES	NO
ENSG00000115758	ODC1	YES	NO
ENSG00000115762	PLEKHB2	YES	NO
ENSG00000115806	GORASP2	YES	NO
ENSG00000115825	PRKD3	YES	NO
ENSG00000115902	SLC1A4	YES	NO
ENSG00000115944	COX7A2L	YES	NO
ENSG00000221823	PPP3R1	YES	NO
ENSG00000116095	PLEKHA3	YES	NO
ENSG00000074800	ENO1	YES	NO
ENSG00000031698	SARS	YES	NO
ENSG00000116128	BCL9	YES	NO
ENSG00000116205	TCEANC2	YES	NO
ENSG00000116251	RPL22	YES	NO
ENSG00000116455	WDR77	YES	NO
ENSG00000116667	C1orf21	YES	NO
ENSG00000116688	MFN2	YES	NO
ENSG00000116691	MIIP	YES	NO
ENSG00000116874	WARS2	YES	NO
ENSG00000117395	EBNA1BP2	YES	NO
ENSG00000117410	ATP6V0B	YES	NO
ENSG00000117533	VAMP4	YES	NO
ENSG00000117614	SYF2	YES	NO
ENSG00000118200	CAMSAP2	YES	NO
ENSG00000118496	FBXO30	YES	NO
ENSG00000109689	STIM2	YES	NO
ENSG00000118579	MED28	YES	NO
ENSG00000239305	RNF103	YES	NO
ENSG00000118816	CCNI	YES	NO
ENSG00000118985	ELL2	YES	NO
ENSG00000107372	ZFAND5	YES	NO
ENSG00000134308	YWHAQ	YES	NO
ENSG00000119203	CPSF3	YES	NO
ENSG00000119227	PIGZ	YES	NO
ENSG00000119242	CCDC92	NO	NO
ENSG00000119523	ALG2	YES	NO
ENSG00000119632	IFI27L2	NO	NO
ENSG00000119638	NEK9	YES	NO
ENSG00000119655	NPC2	YES	NO
ENSG00000119673	ACOT2	YES	NO
ENSG00000119686	FLVCR2	YES	NO
ENSG00000115421	PAPOLG	YES	NO
ENSG00000119729	RHOQ	YES	YES
ENSG00000119778	ATAD2B	YES	NO
ENSG00000119812	FAM98A	YES	NO
ENSG00000119844	AFTPH	YES	NO
ENSG00000119878	CRIPT	YES	NO
ENSG00000119906	FAM178A	YES	NO
ENSG00000120129	DUSP1	YES	NO
ENSG00000120137	PANK3	YES	NO
ENSG00000120526	NUDCD1	YES	NO
ENSG00000120686	UFM1	YES	NO
ENSG00000120690	ELF1	YES	NO
ENSG00000120699	EXOSC8	YES	NO
ENSG00000120709	FAM53C	YES	NO
ENSG00000120742	SERP1	YES	NO
ENSG00000120837	NFYB	YES	NO
ENSG00000120948	TARDBP	YES	NO
ENSG00000121083	DYNLL2	NO	NO
ENSG00000121104	FAM117A	YES	NO
ENSG00000121210	KIAA0922	YES	NO
ENSG00000131127	ZNF141	YES	NO
ENSG00000114354	TFG	YES	NO
ENSG00000213366	GSTM2	YES	NO
ENSG00000121933	ADORA3	NO	NO
ENSG00000122085	MTERFD2	YES	NO
ENSG00000122140	MRPS2	YES	NO
ENSG00000122696	SLC25A51	YES	NO
ENSG00000138286	FAM149B1	YES	NO
ENSG00000076248	UNG	YES	NO
ENSG00000088986	DYNLL1	YES	NO
ENSG00000123091	RNF11	YES	NO
ENSG00000123136	DDX39A	YES	NO
ENSG00000123144	C19orf43	YES	NO
ENSG00000123353	ORMDL2	YES	NO
ENSG00000058262	SEC61A1	YES	NO
ENSG00000123595	RAB9A	YES	NO
ENSG00000080345	RIF1	YES	NO
ENSG00000123607	TTC21B	YES	NO
ENSG00000077312	SNRPA	YES	NO
ENSG00000123815	ADCK4	YES	NO
ENSG00000101442	ACTR5	YES	NO
ENSG00000204070	SYS1	YES	NO
ENSG00000124181	PLCG1	YES	NO
ENSG00000124193	SRSF6	YES	NO
ENSG00000124209	RAB22A	YES	NO
ENSG00000124216	SNAI1	YES	NO
ENSG00000124217	MOCS3	YES	NO
ENSG00000124226	RNF114	YES	NO
ENSG00000124383	MPHOSPH10	YES	NO
ENSG00000124541	RRP36	YES	NO
ENSG00000124608	AARS2	YES	NO
ENSG00000124613	ZNF391	NO	NO
ENSG00000124733	MEA1	YES	NO
ENSG00000124783	SSR1	YES	NO
ENSG00000124831	LRRFIP1	YES	NO
ENSG00000125037	EMC3	YES	NO
ENSG00000125249	RAP2A	YES	NO
ENSG00000213741	RPS29	YES	NO
ENSG00000125445	MRPS7	YES	NO
ENSG00000125449	ARMC7	YES	NO
ENSG00000130584	ZBTB46	YES	NO
ENSG00000125656	CLPP	YES	NO
ENSG00000125691	RPL23	YES	NO
ENSG00000125753	VASP	YES	NO
ENSG00000125818	PSMF1	YES	NO
ENSG00000125827	TMX4	YES	NO
ENSG00000125834	STK35	YES	NO
ENSG00000057757	PITHD1	YES	NO
ENSG00000257365	FNTB	YES	NO
ENSG00000125970	RALY	YES	NO
ENSG00000126003	PLAGL2	YES	NO
ENSG00000126267	COX6B1	YES	NO
ENSG00000126368	NR1D1	YES	NO
ENSG00000213465	ARL2	YES	NO
ENSG00000126524	SBDS	YES	NO
ENSG00000126602	TRAP1	YES	NO
ENSG00000105671	DDX49	YES	NO
ENSG00000126653	NSRP1	YES	NO
ENSG00000256053	APOPT1	YES	NO
ENSG00000090266	NDUFB2	YES	NO
ENSG00000196453	ZNF777	YES	NO
ENSG00000127445	PIN1	YES	NO
ENSG00000127511	SIN3B	YES	NO
ENSG00000127554	GFER	YES	NO
ENSG00000103111	MON1B	YES	NO
ENSG00000127774	EMC6	YES	NO
ENSG00000127838	PNKD	YES	NO
ENSG00000106211	HSPB1	YES	NO
ENSG00000127922	SHFM1	NO	NO
ENSG00000127980	PEX1	YES	NO
ENSG00000128185	DGCR6L	YES	NO
ENSG00000100359	SGSM3	YES	NO
ENSG00000128228	SDF2L1	YES	NO
ENSG00000128283	CDC42EP1	YES	NO
ENSG00000159873	CCDC117	YES	NO
ENSG00000128524	ATP6V1F	YES	NO
ENSG00000128590	DNAJB9	YES	NO
ENSG00000128654	MTX2	YES	NO
ENSG00000033800	PIAS1	YES	NO
ENSG00000128989	ARPP19	YES	NO
ENSG00000129245	FXR2	YES	NO
ENSG00000129473	BCL2L2	YES	NO
ENSG00000129559	NEDD8	YES	NO
ENSG00000129562	DAD1	YES	NO
ENSG00000129911	KLF16	YES	NO
ENSG00000013523	ANGEL1	YES	NO
ENSG00000102543	CDADC1	YES	NO
ENSG00000108406	DHX40	YES	NO
ENSG00000131462	TUBG1	YES	NO
ENSG00000105193	RPS16	YES	NO
ENSG00000105520	DKFZP761J1410	YES	NO
ENSG00000114554	PLXNA1	YES	NO
ENSG00000132155	RAF1	YES	NO
ENSG00000042429	MED17	YES	NO
ENSG00000088854	C20orf194	YES	YES
ENSG00000131495	NDUFA2	YES	NO
ENSG00000110344	UBE4A	YES	NO
ENSG00000099899	TRMT2A	YES	NO
ENSG00000130165	ELOF1	YES	NO
ENSG00000130227	XPO7	YES	NO
ENSG00000186010	NDUFA13	YES	NO
ENSG00000130303	BST2	YES	NO
ENSG00000130304	SLC27A1	YES	NO
ENSG00000130309	COLGALT1	YES	NO
ENSG00000130312	MRPL34	YES	NO
ENSG00000130382	MLLT1	YES	NO
ENSG00000130402	ACTN4	YES	NO
ENSG00000130449	ZSWIM6	YES	NO
ENSG00000130520	LSM4	YES	YES
ENSG00000130522	JUND	YES	NO
ENSG00000105245	NUMBL	YES	NO
ENSG00000130684	ZNF337	YES	NO
ENSG00000130725	UBE2M	YES	NO
ENSG00000130741	EIF2S3	YES	NO
ENSG00000130749	ZC3H4	YES	NO
ENSG00000130811	EIF3G	YES	NO
ENSG00000130821	SLC6A8	YES	NO
ENSG00000130856	ZNF236	YES	NO
ENSG00000130881	LRP3	YES	NO
ENSG00000105447	GRWD1	YES	NO
ENSG00000130958	SLC35D2	YES	NO
ENSG00000131013	PPIL4	YES	NO
ENSG00000131051	RBM39	YES	NO
ENSG00000131100	ATP6V1E1	YES	NO
ENSG00000131143	COX4I1	YES	NO
ENSG00000131165	CHMP1A	YES	NO
ENSG00000131368	MRPS25	YES	NO
ENSG00000131374	TBC1D5	YES	NO
ENSG00000131381	ZFYVE20	YES	NO
ENSG00000131469	RPL27	YES	NO
ENSG00000131558	EXOC4	YES	NO
ENSG00000131652	THOC6	YES	NO
ENSG00000131791	PRKAB2	YES	NO
ENSG00000089280	FUS	YES	NO
ENSG00000131849	ZNF132	YES	NO
ENSG00000131873	CHSY1	YES	NO
ENSG00000131966	ACTR10	YES	NO
ENSG00000132003	ZSWIM4	YES	NO
ENSG00000132005	RFX1	YES	NO
ENSG00000132017	DCAF15	YES	NO
ENSG00000173473	SMARCC1	YES	NO
ENSG00000132275	RRP8	YES	NO
ENSG00000132286	TIMM10B	YES	NO
ENSG00000132323	ILKAP	YES	NO
ENSG00000132341	RAN	YES	NO
ENSG00000132357	CARD6	YES	NO
ENSG00000132383	RPA1	YES	NO
ENSG00000132394	EEFSEC	YES	NO
ENSG00000132434	LANCL2	YES	NO
ENSG00000132471	WBP2	YES	NO
ENSG00000132475	H3F3B	YES	NO
ENSG00000132485	ZRANB2	YES	NO
ENSG00000132510	KDM6B	YES	NO
ENSG00000132570	PCBD2	YES	NO
ENSG00000132612	VPS4A	YES	NO
ENSG00000101384	JAG1	YES	NO
ENSG00000132661	NXT1	YES	NO
ENSG00000132823	OSER1	YES	NO
ENSG00000132846	ZBED3	YES	NO
ENSG00000132952	USPL1	YES	NO
ENSG00000132953	XPO4	YES	NO
ENSG00000133195	SLC39A11	NO	NO
ENSG00000133243	BTBD2	YES	NO
ENSG00000133275	CSNK1G2	YES	NO
ENSG00000100147	CCDC134	YES	NO
ENSG00000133606	MKRN1	YES	NO
ENSG00000133639	BTG1	YES	NO
ENSG00000133812	SBF2	YES	NO
ENSG00000133874	RNF122	YES	NO
ENSG00000133935	C14orf1	YES	NO
ENSG00000213463	SYNJ2BP	YES	NO
ENSG00000134001	EIF2S1	YES	NO
ENSG00000134046	MBD2	YES	NO
ENSG00000254999	BRK1	YES	NO
ENSG00000134107	BHLHE40	NO	NO
ENSG00000134108	ARL8B	YES	NO
ENSG00000134109	EDEM1	YES	NO
ENSG00000134202	GSTM3	YES	NO
ENSG00000134243	SORT1	YES	NO
ENSG00000134250	NOTCH2	YES	NO
ENSG00000134287	ARF3	YES	NO
ENSG00000134291	TMEM106C	YES	NO
ENSG00000134294	SLC38A2	YES	NO
ENSG00000134324	LPIN1	YES	NO
ENSG00000134590	FAM127A	YES	NO
ENSG00000134748	PRPF38A	YES	NO
ENSG00000174799	CEP135	YES	NO
ENSG00000134897	BIVM	YES	NO
ENSG00000135018	UBQLN1	YES	NO
ENSG00000135211	TMEM60	YES	NO
ENSG00000135213	POM121C	NO	NO
ENSG00000005483	KMT2E	YES	NO
ENSG00000135334	AKIRIN2	YES	NO
ENSG00000135372	NAT10	YES	NO
ENSG00000135378	PRRG4	YES	NO
ENSG00000135414	GDF11	YES	NO
ENSG00000135482	ZC3H10	YES	NO
ENSG00000135503	ACVR1B	YES	NO
ENSG00000135506	OS9	YES	NO
ENSG00000135617	PRADC1	YES	NO
ENSG00000135624	CCT7	YES	NO
ENSG00000135698	MPHOSPH6	YES	NO
ENSG00000135720	DYNC1LI2	YES	NO
ENSG00000135763	URB2	YES	NO
ENSG00000135862	LAMC1	YES	YES
ENSG00000135926	TMBIM1	YES	NO
ENSG00000135932	CAB39	YES	NO
ENSG00000135956	TMEM127	YES	NO
ENSG00000135972	MRPS9	YES	NO
ENSG00000135974	C2orf49	YES	NO
ENSG00000135999	EPC2	YES	NO
ENSG00000136159	NUDT15	YES	NO
ENSG00000136213	CHST12	NO	NO
ENSG00000136319	TTC5	YES	NO
ENSG00000136381	IREB2	YES	NO
ENSG00000136436	CALCOCO2	YES	NO
ENSG00000136444	RSAD1	YES	NO
ENSG00000136451	VEZF1	YES	NO
ENSG00000136463	TACO1	YES	NO
ENSG00000136478	TEX2	YES	NO
ENSG00000136504	KAT7	YES	NO
ENSG00000136527	TRA2B	YES	NO
ENSG00000136636	KCTD3	YES	NO
ENSG00000136718	IMP4	YES	NO
ENSG00000136731	UGGT1	YES	NO
ENSG00000136816	TOR1B	YES	NO
ENSG00000136930	PSMB7	YES	NO
ENSG00000136940	PDCL	YES	NO
ENSG00000136950	ARPC5L	YES	NO
ENSG00000137040	RANBP6	YES	NO
ENSG00000137393	RNF144B	YES	NO
ENSG00000137414	FAM8A1	YES	NO
ENSG00000137492	PRKRIR	YES	NO
ENSG00000137656	BUD13	YES	NO
ENSG00000137714	FDX1	YES	NO
ENSG00000137770	CTDSPL2	YES	NO
ENSG00000137818	RPLP1	YES	NO
ENSG00000137845	ADAM10	YES	NO
ENSG00000137876	RSL24D1	YES	NO
ENSG00000137942	FNBP1L	YES	NO
ENSG00000137962	ARHGAP29	YES	NO
ENSG00000138018	EPT1	YES	NO
ENSG00000138061	CYP1B1	YES	NO
ENSG00000138175	ARL3	YES	NO
ENSG00000163781	TOPBP1	YES	NO
ENSG00000138376	BARD1	YES	NO
ENSG00000138442	WDR12	YES	NO
ENSG00000138449	SLC40A1	YES	NO
ENSG00000138459	SLC35A5	YES	NO
ENSG00000138495	COX17	YES	NO
ENSG00000084463	WBP11	YES	NO
ENSG00000059758	CDK17	YES	NO
ENSG00000047621	C12orf4	YES	NO
ENSG00000118971	CCND2	YES	YES
ENSG00000080371	RAB21	YES	NO
ENSG00000053254	FOXN3	YES	YES
ENSG00000100764	PSMC1	YES	NO
ENSG00000054983	GALC	YES	NO
ENSG00000113593	PPWD1	NO	NO
ENSG00000089220	PEBP1	YES	NO
ENSG00000119801	YPEL5	YES	NO
ENSG00000064652	SNX24	YES	NO
ENSG00000103489	XYLT1	YES	NO
ENSG00000074590	NUAK1	YES	NO
ENSG00000113163	COL4A3BP	NO	NO
ENSG00000109787	KLF3	YES	NO
ENSG00000066027	PPP2R5A	YES	NO
ENSG00000112893	MAN2A1	YES	NO
ENSG00000102804	TSC22D1	YES	NO
ENSG00000089916	GPATCH2L	YES	NO
ENSG00000101752	MIB1	YES	NO
ENSG00000070269	TMEM260	YES	NO
ENSG00000118620	ZNF430	NO	NO
ENSG00000065150	IPO5	YES	NO
ENSG00000047578	KIAA0556	YES	NO
ENSG00000134758	RNF138	YES	NO
ENSG00000101577	LPIN2	YES	NO
ENSG00000101557	USP14	YES	NO
ENSG00000128731	HERC2	NO	NO
ENSG00000120800	UTP20	YES	NO
ENSG00000006695	COX10	YES	NO
ENSG00000103429	BFAR	NO	NO
ENSG00000102753	KPNA3	YES	NO
ENSG00000089775	ZBTB25	YES	NO
ENSG00000111328	CDK2AP1	YES	NO
ENSG00000087302	C14orf166	YES	NO
ENSG00000108651	UTP6	YES	NO
ENSG00000108671	PSMD11	YES	NO
ENSG00000160551	TAOK1	YES	NO
ENSG00000076513	ANKRD13A	YES	NO
ENSG00000111300	NAA25	YES	NO
ENSG00000086666	ZFAND6	YES	NO
ENSG00000090861	AARS	YES	NO
ENSG00000103047	TANGO6	YES	NO
ENSG00000070614	NDST1	YES	NO
ENSG00000120306	CYSTM1	YES	NO
ENSG00000113068	PFDN1	YES	NO
ENSG00000110987	BCL7A	YES	NO
ENSG00000069956	MAPK6	YES	NO
ENSG00000104133	SPG11	YES	NO
ENSG00000074696	PTPLAD1	YES	NO
ENSG00000103591	AAGAB	YES	NO
ENSG00000103671	TRIP4	YES	NO
ENSG00000103769	RAB11A	YES	NO
ENSG00000129315	CCNT1	YES	NO
ENSG00000113194	FAF2	YES	NO
ENSG00000113300	CNOT6	YES	NO
ENSG00000119707	RBM25	YES	NO
ENSG00000100784	RPS6KA5	YES	NO
ENSG00000008294	SPAG9	YES	NO
ENSG00000110958	PTGES3	YES	NO
ENSG00000118482	PHF3	YES	NO
ENSG00000123268	ATF1	YES	NO
ENSG00000063046	EIF4B	YES	NO
ENSG00000111481	COPZ1	YES	NO
ENSG00000106537	TSPAN13	YES	NO
ENSG00000124789	NUP153	YES	NO
ENSG00000170265	ZNF282	YES	NO
ENSG00000104219	ZDHHC2	YES	NO
ENSG00000104714	ERICH1	NO	NO
ENSG00000128791	TWSG1	YES	NO
ENSG00000101745	ANKRD12	YES	NO
ENSG00000103479	RBL2	YES	NO
ENSG00000070540	WIPI1	YES	NO
ENSG00000103091	WDR59	YES	NO
ENSG00000101665	SMAD7	YES	NO
ENSG00000105993	DNAJB6	YES	NO
ENSG00000008018	PSMB1	NO	NO
ENSG00000101546	RBFA	YES	NO
ENSG00000067167	TRAM1	YES	NO
ENSG00000066777	ARFGEF1	YES	NO
ENSG00000086598	TMED2	YES	NO
ENSG00000100811	YY1	YES	NO
ENSG00000120162	MOB3B	YES	YES
ENSG00000105497	ZNF175	YES	NO
ENSG00000095906	NUBP2	YES	NO
ENSG00000103363	TCEB2	YES	NO
ENSG00000007545	CRAMP1L	YES	NO
ENSG00000103126	AXIN1	NO	NO
ENSG00000006125	AP2B1	YES	NO
ENSG00000005339	CREBBP	YES	NO
ENSG00000102858	MGRN1	YES	NO
ENSG00000102921	N4BP1	YES	NO
ENSG00000109046	WSB1	YES	NO
ENSG00000067596	DHX8	YES	NO
ENSG00000103196	CRISPLD2	YES	NO
ENSG00000119509	INVS	YES	NO
ENSG00000108523	RNF167	YES	NO
ENSG00000070761	C16orf80	YES	NO
ENSG00000070770	CSNK2A2	YES	NO
ENSG00000088682	COQ9	YES	NO
ENSG00000099381	SETD1A	YES	NO
ENSG00000102870	ZNF629	YES	NO
ENSG00000090054	SPTLC1	YES	NO
ENSG00000014164	ZC3H3	NO	NO
ENSG00000124120	TTPAL	YES	NO
ENSG00000104331	IMPAD1	YES	NO
ENSG00000104388	RAB2A	YES	NO
ENSG00000092203	TOX4	YES	NO
ENSG00000081913	PHLPP1	YES	NO
ENSG00000186951	PPARA	YES	YES
ENSG00000129933	MAU2	YES	NO
ENSG00000116991	SIPA1L2	YES	NO
ENSG00000088812	ATRN	YES	NO
ENSG00000166997	CNPY4	YES	NO
ENSG00000126934	MAP2K2	YES	NO
ENSG00000105248	CCDC94	YES	NO
ENSG00000124207	CSE1L	YES	NO
ENSG00000109445	ZNF330	YES	NO
ENSG00000102882	MAPK3	YES	NO
ENSG00000103319	EEF2K	NO	NO
ENSG00000107951	MTPAP	YES	NO
ENSG00000070366	SMG6	YES	NO
ENSG00000127804	METTL16	YES	NO
ENSG00000108091	CCDC6	YES	NO
ENSG00000099991	CABIN1	NO	NO
ENSG00000047056	WDR37	YES	NO
ENSG00000116489	CAPZA1	YES	NO
ENSG00000099917	MED15	YES	NO
ENSG00000100084	HIRA	YES	NO
ENSG00000107341	UBE2R2	YES	NO
ENSG00000088205	DDX18	YES	NO
ENSG00000242247	ARFGAP3	YES	NO
ENSG00000100393	EP300	YES	NO
ENSG00000100418	DESI1	YES	NO
ENSG00000141002	TCF25	YES	NO
ENSG00000090013	BLVRB	YES	NO
ENSG00000141867	BRD4	YES	NO
ENSG00000011451	WIZ	YES	NO
ENSG00000110442	COMMD9	YES	NO
ENSG00000125503	PPP1R12C	YES	NO
ENSG00000110063	DCPS	YES	NO
ENSG00000116017	ARID3A	YES	NO
ENSG00000115239	GPR75-ASB3	YES	NO
ENSG00000115267	IFIH1	YES	NO
ENSG00000110651	CD81	YES	NO
ENSG00000115946	PNO1	YES	NO
ENSG00000077514	POLD3	YES	NO
ENSG00000094975	SUCO	YES	NO
ENSG00000126698	DNAJC8	YES	NO
ENSG00000116199	FAM20B	YES	NO
ENSG00000068784	SRBD1	YES	NO
ENSG00000114166	KAT2B	YES	NO
ENSG00000213619	NDUFS3	YES	NO
ENSG00000083937	CHMP2B	YES	NO
ENSG00000128829	EIF2AK4	YES	NO
ENSG00000110048	OSBP	YES	NO
ENSG00000115561	CHMP3	YES	NO
ENSG00000068654	POLR1A	YES	NO
ENSG00000115145	STAM2	YES	NO
ENSG00000115808	STRN	YES	NO
ENSG00000109220	CHIC2	YES	NO
ENSG00000121879	PIK3CA	YES	NO
ENSG00000090020	SLC9A1	YES	NO
ENSG00000102974	CTCF	YES	NO
ENSG00000110367	DDX6	YES	NO
ENSG00000110395	CBL	YES	NO
ENSG00000063660	GPC1	YES	NO
ENSG00000128708	HAT1	YES	NO
ENSG00000115966	ATF2	YES	NO
ENSG00000121957	GPSM2	YES	YES
ENSG00000085491	SLC25A24	YES	NO
ENSG00000082258	CCNT2	YES	NO
ENSG00000018510	AGPS	YES	NO
ENSG00000077549	CAPZB	YES	NO
ENSG00000075151	EIF4G3	YES	NO
ENSG00000128039	SRD5A3	YES	NO
ENSG00000082701	GSK3B	YES	NO
ENSG00000113845	TIMMDC1	YES	NO
ENSG00000031081	ARHGAP31	YES	NO
ENSG00000115526	CHST10	YES	NO
ENSG00000115539	PDCL3	YES	NO
ENSG00000055044	NOP58	YES	NO
ENSG00000109171	SLAIN2	YES	NO
ENSG00000138641	HERC3	NO	NO
ENSG00000115020	PIKFYVE	YES	NO
ENSG00000109756	RAPGEF2	YES	NO
ENSG00000075292	ZNF638	YES	NO
ENSG00000014824	SLC30A9	YES	NO
ENSG00000138688	KIAA1109	YES	NO
ENSG00000038002	AGA	YES	NO
ENSG00000065802	ASB1	YES	NO
ENSG00000108344	PSMD3	YES	NO
ENSG00000108349	CASC3	YES	NO
ENSG00000168610	STAT3	YES	NO
ENSG00000124279	FASTKD3	YES	NO
ENSG00000084774	CAD	YES	NO
ENSG00000198522	GPN1	YES	NO
ENSG00000062194	GPBP1	YES	NO
ENSG00000105556	MIER2	YES	NO
ENSG00000104903	LYL1	YES	NO
ENSG00000038210	PI4K2B	NO	NO
ENSG00000124491	F13A1	YES	NO
ENSG00000124784	RIOK1	YES	NO
ENSG00000138760	SCARB2	YES	NO
ENSG00000113273	ARSB	YES	NO
ENSG00000070950	RAD18	YES	NO
ENSG00000113504	SLC12A7	NO	NO
ENSG00000081307	UBA5	YES	NO
ENSG00000034533	ASTE1	YES	NO
ENSG00000091527	CDV3	YES	NO
ENSG00000090520	DNAJB11	YES	NO
ENSG00000073111	MCM2	YES	YES
ENSG00000075785	RAB7A	YES	NO
ENSG00000056097	ZFR	YES	NO
ENSG00000113384	GOLPH3	YES	NO
ENSG00000113387	SUB1	YES	NO
ENSG00000113318	MSH3	YES	NO
ENSG00000113732	ATP6V0E1	YES	NO
ENSG00000072803	FBXW11	YES	NO
ENSG00000082068	WDR70	YES	NO
ENSG00000113369	ARRDC3	YES	YES
ENSG00000041802	LSG1	YES	NO
ENSG00000119048	UBE2B	YES	NO
ENSG00000072364	AFF4	YES	NO
ENSG00000044090	CUL7	YES	NO
ENSG00000124571	XPO5	YES	NO
ENSG00000112658	SRF	YES	NO
ENSG00000108100	CCNY	YES	NO
ENSG00000064419	TNPO3	YES	NO
ENSG00000106049	HIBADH	YES	NO
ENSG00000004866	ST7	NO	NO
ENSG00000109390	NDUFC1	YES	NO
ENSG00000011376	LARS2	YES	NO
ENSG00000114302	PRKAR2A	YES	NO
ENSG00000114650	SCAP	YES	NO
ENSG00000078070	MCCC1	YES	NO
ENSG00000110090	CPT1A	YES	NO
ENSG00000071242	RPS6KA2	YES	NO
ENSG00000083168	KAT6A	YES	NO
ENSG00000001629	ANKIB1	YES	NO
ENSG00000106682	EIF4H	YES	NO
ENSG00000239857	GET4	YES	NO
ENSG00000060339	CCAR1	YES	NO
ENSG00000120451	SNX19	YES	NO
ENSG00000011405	PIK3C2A	YES	NO
ENSG00000110315	RNF141	YES	NO
ENSG00000095564	BTAF1	YES	NO
ENSG00000126062	TMEM115	YES	NO
ENSG00000114353	GNAI2	YES	NO
ENSG00000101193	GID8	YES	NO
ENSG00000100225	FBXO7	YES	NO
ENSG00000100271	TTLL1	YES	NO
ENSG00000167074	TEF	YES	YES
ENSG00000139112	GABARAPL1	NO	NO
ENSG00000139178	C1RL	YES	NO
ENSG00000139180	NDUFA9	YES	NO
ENSG00000139197	PEX5	YES	NO
ENSG00000139233	LLPH	YES	NO
ENSG00000139266	MARCH9	YES	NO
ENSG00000111605	CPSF6	YES	NO
ENSG00000139324	TMTC3	YES	NO
ENSG00000139343	SNRPF	YES	NO
ENSG00000123374	CDK2	YES	NO
ENSG00000139579	NABP2	YES	NO
ENSG00000139613	SMARCC2	YES	NO
ENSG00000139637	C12orf10	YES	NO
ENSG00000139645	ANKRD52	YES	NO
ENSG00000139697	SBNO1	YES	NO
ENSG00000139719	VPS33A	YES	NO
ENSG00000139722	VPS37B	YES	NO
ENSG00000139746	RBM26	YES	NO
ENSG00000139832	RAB20	YES	NO
ENSG00000088448	ANKRD10	YES	NO
ENSG00000196943	NOP9	YES	NO
ENSG00000139946	PELI2	YES	YES
ENSG00000140044	JDP2	YES	NO
ENSG00000100815	TRIP11	YES	NO
ENSG00000137871	ZNF280D	NO	NO
ENSG00000140259	MFAP1	YES	NO
ENSG00000140307	GTF2A2	YES	NO
ENSG00000140319	SRP14	YES	NO
ENSG00000128881	TTBK2	YES	NO
ENSG00000140406	MESDC1	YES	NO
ENSG00000140548	ZNF710	YES	NO
ENSG00000140564	FURIN	YES	NO
ENSG00000140575	IQGAP1	YES	NO
ENSG00000140598	EFTUD1	YES	NO
ENSG00000140743	CDR2	NO	NO
ENSG00000140836	ZFHX3	YES	NO
ENSG00000140941	MAP1LC3B	YES	NO
ENSG00000140948	ZCCHC14	YES	NO
ENSG00000140990	NDUFB10	YES	NO
ENSG00000140993	TIGD7	YES	NO
ENSG00000141012	GALNS	YES	NO
ENSG00000197912	SPG7	YES	NO
ENSG00000141026	MED9	YES	NO
ENSG00000141027	NCOR1	YES	NO
ENSG00000141030	COPS3	YES	NO
ENSG00000141034	GID4	YES	NO
ENSG00000141367	CLTC	YES	NO
ENSG00000141446	ESCO1	YES	NO
ENSG00000141522	ARHGDIA	YES	NO
ENSG00000141543	EIF4A3	YES	NO
ENSG00000141627	DYM	YES	NO
ENSG00000141720	PIP4K2B	NO	NO
ENSG00000141873	SLC39A3	YES	NO
ENSG00000198131	ZNF544	YES	NO
ENSG00000141985	SH3GL1	YES	NO
ENSG00000130517	PGPEP1	YES	NO
ENSG00000142039	CCDC97	YES	NO
ENSG00000142065	ZFP14	YES	NO
ENSG00000105771	SMG9	YES	NO
ENSG00000142166	IFNAR1	YES	NO
ENSG00000142168	SOD1	YES	NO
ENSG00000142230	SAE1	YES	NO
ENSG00000142252	GEMIN7	YES	NO
ENSG00000142327	RNPEPL1	NO	NO
ENSG00000142534	RPS11	YES	NO
ENSG00000142556	ZNF614	YES	NO
ENSG00000142694	EVA1B	YES	NO
ENSG00000143079	CTTNBP2NL	YES	NO
ENSG00000143158	MPC2	YES	NO
ENSG00000213064	SFT2D2	YES	NO
ENSG00000143368	SF3B4	YES	NO
ENSG00000143393	PI4KB	YES	NO
ENSG00000143751	SDE2	YES	NO
ENSG00000143761	ARF1	YES	YES
ENSG00000143793	C1orf35	YES	NO
ENSG00000143819	EPHX1	YES	NO
ENSG00000143878	RHOB	YES	NO
ENSG00000143891	GALM	YES	NO
ENSG00000049323	LTBP1	YES	NO
ENSG00000143933	CALM2	YES	NO
ENSG00000138041	SMEK2	NO	NO
ENSG00000144021	CIAO1	YES	NO
ENSG00000144029	MRPS5	YES	NO
ENSG00000144036	EXOC6B	YES	NO
ENSG00000144043	TEX261	YES	NO
ENSG00000144048	DUSP11	YES	NO
ENSG00000144136	SLC20A1	YES	NO
ENSG00000144224	UBXN4	YES	NO
ENSG00000144231	POLR2D	YES	NO
ENSG00000144306	SCRN3	YES	NO
ENSG00000144320	KIAA1715	YES	NO
ENSG00000144476	ACKR3	YES	NO
ENSG00000184182	UBE2F	YES	NO
ENSG00000144566	RAB5A	YES	NO
ENSG00000144579	CTDSP1	YES	NO
ENSG00000123992	DNPEP	YES	NO
ENSG00000144659	SLC25A38	YES	NO
ENSG00000144746	ARL6IP5	YES	NO
ENSG00000144791	LIMD1	YES	NO
ENSG00000144840	RABL3	YES	NO
ENSG00000114573	ATP6V1A	YES	NO
ENSG00000144935	TRPC1	YES	YES
ENSG00000167996	FTH1	YES	NO
ENSG00000145022	TCTA	YES	NO
ENSG00000145029	NICN1	YES	NO
ENSG00000145354	CISD2	YES	NO
ENSG00000145375	SPATA5	YES	NO
ENSG00000145391	SETD7	YES	NO
ENSG00000145425	RPS3A	YES	NO
ENSG00000145494	NDUFS6	YES	NO
ENSG00000145495	MARCH6	YES	NO
ENSG00000145592	RPL37	YES	NO
ENSG00000152684	PELO	YES	NO
ENSG00000145675	PIK3R1	YES	YES
ENSG00000145780	FEM1C	YES	NO
ENSG00000145912	NHP2	YES	NO
ENSG00000145982	FARS2	YES	NO
ENSG00000146007	ZMAT2	YES	NO
ENSG00000146066	HIGD2A	YES	NO
ENSG00000146083	RNF44	YES	NO
ENSG00000146085	MUT	YES	NO
ENSG00000146109	ABT1	YES	NO
ENSG00000146112	PPP1R18	NO	NO
ENSG00000146247	PHIP	YES	NO
ENSG00000118418	HMGN3	YES	NO
ENSG00000146409	SLC18B1	YES	NO
ENSG00000117868	ESYT2	YES	NO
ENSG00000243335	KCTD7	YES	NO
ENSG00000146830	GIGYF1	YES	NO
ENSG00000146859	TMEM140	YES	NO
ENSG00000146909	NOM1	YES	NO
ENSG00000147119	CHST7	YES	NO
ENSG00000147123	NDUFB11	YES	NO
ENSG00000147324	MFHAS1	YES	NO
ENSG00000147416	ATP6V1B2	YES	NO
ENSG00000147459	DOCK5	YES	NO
ENSG00000147475	ERLIN2	YES	NO
ENSG00000147677	EIF3H	YES	NO
ENSG00000148400	NOTCH1	YES	NO
ENSG00000148700	ADD3	YES	NO
ENSG00000149136	SSRP1	YES	NO
ENSG00000149218	ENDOD1	YES	NO
ENSG00000149308	NPAT	YES	NO
ENSG00000149313	AASDHPPT	YES	NO
ENSG00000149480	MTA2	YES	NO
ENSG00000149483	TMEM138	YES	NO
ENSG00000149503	INCENP	YES	NO
ENSG00000149564	ESAM	YES	NO
ENSG00000149657	LSM14B	YES	NO
ENSG00000110711	AIP	YES	NO
ENSG00000149782	PLCB3	YES	NO
ENSG00000149798	CDC42EP2	YES	YES
ENSG00000149806	FAU	YES	NO
ENSG00000149923	PPP4C	YES	NO
ENSG00000149930	TAOK2	YES	NO
ENSG00000150593	PDCD4	YES	NO
ENSG00000135655	USP15	YES	NO
ENSG00000150977	RILPL2	YES	NO
ENSG00000151176	PLBD2	YES	NO
ENSG00000151240	DIP2C	YES	NO
ENSG00000151327	FAM177A1	YES	NO
ENSG00000137513	NARS2	YES	NO
ENSG00000151422	FER	YES	NO
ENSG00000151502	VPS26B	YES	NO
ENSG00000151611	MMAA	YES	NO
ENSG00000118965	WDR35	YES	NO
ENSG00000151690	MFSD6	YES	NO
ENSG00000151743	AMN1	YES	NO
ENSG00000151779	NBAS	YES	NO
ENSG00000151846	PABPC3	YES	NO
ENSG00000087301	TXNDC16	YES	NO
ENSG00000123066	MED13L	YES	NO
ENSG00000152147	GEMIN6	YES	NO
ENSG00000152193	RNF219	YES	NO
ENSG00000152217	SETBP1	YES	NO
ENSG00000152256	PDK1	YES	NO
ENSG00000247626	MARS2	YES	NO
ENSG00000152433	ZNF547	YES	NO
ENSG00000152454	ZNF256	YES	NO
ENSG00000152484	USP12	YES	NO
ENSG00000152518	ZFP36L2	YES	YES
ENSG00000152520	PAN3	YES	NO
ENSG00000138032	PPM1B	YES	NO
ENSG00000087338	GMCL1	YES	NO
ENSG00000213949	ITGA1	YES	NO
ENSG00000153066	TXNDC11	YES	NO
ENSG00000058729	RIOK2	YES	NO
ENSG00000153147	SMARCA5	YES	NO
ENSG00000153187	HNRNPU	YES	NO
ENSG00000153201	RANBP2	YES	NO
ENSG00000153214	TMEM87B	YES	NO
ENSG00000144848	ATG3	YES	NO
ENSG00000153561	RMND5A	YES	NO
ENSG00000153767	GTF2E1	YES	NO
ENSG00000153774	CFDP1	YES	NO
ENSG00000153879	CEBPG	YES	NO
ENSG00000153885	KCTD15	YES	NO
ENSG00000153922	CHD1	YES	NO
ENSG00000153933	DGKE	YES	NO
ENSG00000153944	MSI2	YES	NO
ENSG00000154124	FAM105B	YES	NO
ENSG00000154174	TOMM70A	YES	NO
ENSG00000154309	DISP1	YES	NO
ENSG00000154370	TRIM11	YES	NO
ENSG00000154518	ATP5G3	YES	NO
ENSG00000154582	TCEB1	YES	NO
ENSG00000154710	RABGEF1	YES	NO
ENSG00000154803	FLCN	YES	NO
ENSG00000249459	ZNF286B	YES	NO
ENSG00000239789	MRPS17	YES	NO
ENSG00000155085	AK9	YES	NO
ENSG00000155090	KLF10	YES	NO
ENSG00000155100	OTUD6B	YES	NO
ENSG00000155189	AGPAT5	YES	NO
ENSG00000155304	HSPA13	YES	NO
ENSG00000155313	USP25	YES	NO
ENSG00000155330	C16orf87	YES	NO
ENSG00000082516	GEMIN5	YES	NO
ENSG00000155561	NUP205	YES	NO
ENSG00000155640	C10orf12	YES	NO
ENSG00000155850	SLC26A2	YES	NO
ENSG00000155858	LSM11	YES	NO
ENSG00000055208	TAB2	YES	NO
ENSG00000156050	FAM161B	YES	NO
ENSG00000156052	GNAQ	YES	NO
ENSG00000156110	ADK	YES	NO
ENSG00000156172	C8orf37	YES	NO
ENSG00000148175	STOM	YES	NO
ENSG00000156232	WHAMM	YES	NO
ENSG00000156253	RWDD2B	YES	NO
ENSG00000156273	BACH1	NO	NO
ENSG00000156467	UQCRB	YES	NO
ENSG00000156469	MTERFD1	YES	NO
ENSG00000156482	RPL30	YES	NO
ENSG00000156535	CD109	YES	NO
ENSG00000156587	UBE2L6	YES	NO
ENSG00000156735	BAG4	YES	NO
ENSG00000156853	ZNF689	YES	NO
ENSG00000156860	FBRS	YES	NO
ENSG00000156928	MALSU1	YES	NO
ENSG00000156973	PDE6D	YES	NO
ENSG00000241553	ARPC4	YES	NO
ENSG00000103512	NOMO1	NO	NO
ENSG00000157045	NTAN1	NO	NO
ENSG00000033050	ABCF2	YES	NO
ENSG00000157181	C1orf27	YES	NO
ENSG00000157240	FZD1	YES	NO
ENSG00000113161	HMGCR	YES	NO
ENSG00000157259	GATAD1	YES	NO
ENSG00000157349	DDX19B	YES	NO
ENSG00000157483	MYO1E	YES	NO
ENSG00000157741	UBN2	YES	NO
ENSG00000157764	BRAF	YES	NO
ENSG00000157954	WIPI2	YES	NO
ENSG00000158042	MRPL17	YES	NO
ENSG00000115073	ACTR1B	YES	NO
ENSG00000158411	MITD1	YES	NO
ENSG00000158417	EIF5B	YES	NO
ENSG00000158435	CNOT11	YES	NO
ENSG00000158480	SPATA2	YES	NO
ENSG00000158792	SPATA2L	YES	NO
ENSG00000158805	ZNF276	YES	NO
ENSG00000241852	C8orf58	YES	NO
ENSG00000159055	MIS18A	YES	NO
ENSG00000108424	KPNB1	YES	NO
ENSG00000124160	NCOA5	YES	NO
ENSG00000060491	OGFR	YES	NO
ENSG00000159228	CBR1	YES	NO
ENSG00000159377	PSMB4	YES	NO
ENSG00000159388	BTG2	YES	NO
ENSG00000159592	GPBP1L1	YES	NO
ENSG00000159720	ATP6V0D1	YES	NO
ENSG00000159792	PSKH1	YES	NO
ENSG00000160075	SSU72	YES	NO
ENSG00000116525	TRIM62	YES	NO
ENSG00000160113	NR2F6	YES	NO
ENSG00000105726	ATP13A1	YES	NO
ENSG00000160199	PKNOX1	YES	NO
ENSG00000160216	AGPAT3	YES	NO
ENSG00000160218	TRAPPC10	YES	NO
ENSG00000241945	PWP2	NO	NO
ENSG00000160325	CACFD1	YES	NO
ENSG00000160408	ST6GALNAC6	YES	YES
ENSG00000160445	ZER1	YES	NO
ENSG00000244045	TMEM199	YES	NO
ENSG00000105755	ETHE1	YES	NO
ENSG00000160688	FLAD1	YES	NO
ENSG00000160714	UBE2Q1	YES	NO
ENSG00000070423	RNF126	YES	NO
ENSG00000160877	NACC1	YES	NO
ENSG00000160888	IER2	YES	NO
ENSG00000166529	ZSCAN21	YES	NO
ENSG00000160917	CPSF4	YES	NO
ENSG00000106246	PTCD1	YES	NO
ENSG00000160961	ZNF333	YES	NO
ENSG00000198169	ZNF251	NO	NO
ENSG00000161021	MAML1	YES	NO
ENSG00000043093	DCUN1D1	YES	NO
ENSG00000161203	AP2M1	YES	NO
ENSG00000161217	PCYT1A	YES	NO
ENSG00000161277	THAP8	YES	NO
ENSG00000161533	ACOX1	YES	NO
ENSG00000173757	STAT5B	YES	YES
ENSG00000161618	ALDH16A1	YES	NO
ENSG00000161638	ITGA5	YES	NO
ENSG00000161654	LSM12	YES	NO
ENSG00000171466	ZNF562	YES	NO
ENSG00000161847	RAVER1	NO	NO
ENSG00000188868	ZNF563	YES	NO
ENSG00000161970	RPL26	YES	NO
ENSG00000127580	WDR24	YES	NO
ENSG00000162104	ADCY9	YES	NO
ENSG00000162191	UBXN1	YES	NO
ENSG00000162236	STX5	YES	NO
ENSG00000162300	ZFPL1	YES	NO
ENSG00000162337	LRP5	YES	NO
ENSG00000162341	TPCN2	YES	NO
ENSG00000162384	C1orf123	YES	NO
ENSG00000162402	USP24	YES	NO
ENSG00000162613	FUBP1	YES	NO
ENSG00000162704	ARPC5	YES	NO
ENSG00000162714	ZNF496	YES	NO
ENSG00000162889	MAPKAPK2	YES	NO
ENSG00000162923	WDR26	YES	NO
ENSG00000162928	PEX13	YES	NO
ENSG00000162959	MEMO1	YES	NO
ENSG00000162980	ARL5A	YES	NO
ENSG00000163162	RNF149	YES	NO
ENSG00000163166	IWS1	YES	NO
ENSG00000163171	CDC42EP3	YES	NO
ENSG00000163170	BOLA3	YES	NO
ENSG00000163249	CCNYL1	YES	NO
ENSG00000163319	MRPS18C	YES	NO
ENSG00000163463	KRTCAP2	YES	NO
ENSG00000163481	RNF25	YES	NO
ENSG00000167552	TUBA1A	YES	NO
ENSG00000163527	STT3B	YES	NO
ENSG00000163625	WDFY3	YES	NO
ENSG00000163636	PSMD6	YES	NO
ENSG00000163637	PRICKLE2	YES	NO
ENSG00000163683	SMIM14	YES	NO
ENSG00000169981	ZNF35	YES	NO
ENSG00000163807	KIAA1143	YES	NO
ENSG00000213639	PPP1CB	YES	NO
ENSG00000163812	ZDHHC3	YES	NO
ENSG00000163820	FYCO1	YES	NO
ENSG00000163840	DTX3L	YES	NO
ENSG00000163877	SNIP1	YES	NO
ENSG00000144909	OSBPL11	YES	NO
ENSG00000163902	RPN1	YES	NO
ENSG00000163904	SENP2	YES	NO
ENSG00000163956	LRPAP1	YES	NO
ENSG00000163960	UBXN7	YES	NO
ENSG00000197894	ADH5	YES	NO
ENSG00000164040	PGRMC2	YES	NO
ENSG00000164086	DUSP7	YES	NO
ENSG00000164091	WDR82	YES	NO
ENSG00000164111	ANXA5	YES	NO
ENSG00000164151	KIAA0947	YES	NO
ENSG00000164163	ABCE1	YES	NO
ENSG00000164168	TMEM184C	YES	NO
ENSG00000186468	RPS23	YES	NO
ENSG00000164307	ERAP1	YES	NO
ENSG00000164338	UTP15	YES	NO
ENSG00000164346	NSA2	YES	NO
ENSG00000164366	CCDC127	YES	NO
ENSG00000164463	CREBRF	YES	YES
ENSG00000164548	TRA2A	YES	NO
ENSG00000164576	SAP30L	YES	NO
ENSG00000164597	COG5	YES	NO
ENSG00000164615	CAMLG	YES	NO
ENSG00000164610	RP9	YES	NO
ENSG00000164713	BRI3	YES	NO
ENSG00000164715	LMTK2	YES	NO
ENSG00000164754	RAD21	YES	NO
ENSG00000164758	MED30	YES	NO
ENSG00000164815	ORC5	YES	NO
ENSG00000164823	OSGIN2	YES	NO
ENSG00000164897	TMUB1	YES	NO
ENSG00000164898	C7orf55	YES	NO
ENSG00000164934	DCAF13	YES	YES
ENSG00000164951	PDP1	YES	NO
ENSG00000164976	KIAA1161	YES	NO
ENSG00000165030	NFIL3	YES	NO
ENSG00000156504	FAM122B	YES	NO
ENSG00000165355	FBXO33	YES	NO
ENSG00000139668	WDFY2	NO	NO
ENSG00000165392	WRN	YES	NO
ENSG00000165494	PCF11	YES	NO
ENSG00000165502	RPL36AL	YES	NO
ENSG00000165512	ZNF22	YES	NO
ENSG00000165516	KLHDC2	YES	NO
ENSG00000165527	ARF6	YES	NO
ENSG00000165526	RPUSD4	YES	NO
ENSG00000165646	SLC18A2	YES	NO
ENSG00000165660	FAM175B	YES	NO
ENSG00000165684	SNAPC4	YES	NO
ENSG00000165699	TSC1	YES	NO
ENSG00000165801	ARHGEF40	YES	NO
ENSG00000165832	TRUB1	YES	NO
ENSG00000062650	WAPAL	YES	NO
ENSG00000204977	TRIM13	YES	NO
ENSG00000122376	FAM35A	YES	NO
ENSG00000165934	CPSF2	YES	NO
ENSG00000165943	MOAP1	NO	NO
ENSG00000011114	BTBD7	NO	NO
ENSG00000165959	CLMN	YES	NO
ENSG00000166016	ABTB2	YES	NO
ENSG00000166024	R3HCC1L	YES	NO
ENSG00000166068	SPRED1	YES	NO
ENSG00000107949	BCCIP	YES	NO
ENSG00000069329	VPS35	YES	NO
ENSG00000166135	HIF1AN	YES	NO
ENSG00000155393	HEATR3	YES	NO
ENSG00000166170	BAG5	YES	NO
ENSG00000166188	ZNF319	YES	NO
ENSG00000052841	TTC17	YES	NO
ENSG00000166228	PCBD1	YES	NO
ENSG00000166226	CCT2	YES	NO
ENSG00000111670	GNPTAB	YES	NO
ENSG00000166326	TRIM44	YES	NO
ENSG00000166340	TPP1	YES	NO
ENSG00000166398	KIAA0355	NO	NO
ENSG00000060069	CTDP1	NO	NO
ENSG00000166439	RNF169	YES	NO
ENSG00000166454	ATMIN	YES	NO
ENSG00000166477	LEO1	YES	NO
ENSG00000166503	HDGFRP3	YES	NO
ENSG00000215421	ZNF407	YES	NO
ENSG00000166598	HSP90B1	YES	NO
ENSG00000166750	SLFN5	YES	NO
ENSG00000166747	AP1G1	YES	NO
ENSG00000166821	PEX11A	YES	NO
ENSG00000166848	TERF2IP	YES	NO
ENSG00000166847	DCTN5	YES	NO
ENSG00000166860	ZBTB39	YES	NO
ENSG00000166855	CLPX	NO	NO
ENSG00000166888	STAT6	YES	NO
ENSG00000166889	PATL1	YES	NO
ENSG00000166925	TSC22D4	YES	NO
ENSG00000166947	EPB42	YES	NO
ENSG00000167004	PDIA3	YES	NO
ENSG00000167005	NUDT21	YES	NO
ENSG00000167114	SLC27A4	YES	NO
ENSG00000167202	TBC1D2B	YES	NO
ENSG00000089154	GCN1L1	YES	NO
ENSG00000125686	MED1	YES	NO
ENSG00000167283	ATP5L	YES	NO
ENSG00000167323	STIM1	YES	NO
ENSG00000131116	ZNF428	YES	NO
ENSG00000170832	USP32	YES	NO
ENSG00000167461	RAB8A	YES	NO
ENSG00000167508	MVD	YES	NO
ENSG00000167515	TRAPPC2L	YES	NO
ENSG00000109103	UNC119	YES	NO
ENSG00000167528	ZNF641	YES	NO
ENSG00000167548	KMT2D	NO	NO
ENSG00000167601	AXL	YES	NO
ENSG00000066084	DIP2B	YES	NO
ENSG00000167625	ZNF526	YES	NO
ENSG00000167657	DAPK3	YES	NO
ENSG00000167671	UBXN6	YES	NO
ENSG00000196867	ZFP28	YES	NO
ENSG00000167699	GLOD4	YES	NO
ENSG00000167721	TSR1	YES	NO
ENSG00000167740	CYB5D2	YES	NO
ENSG00000125648	SLC25A23	YES	NO
ENSG00000167778	SPRYD3	YES	NO
ENSG00000167785	ZNF558	YES	NO
ENSG00000180855	ZNF443	YES	NO
ENSG00000167874	TMEM88	YES	NO
ENSG00000167900	TK1	YES	NO
ENSG00000167930	ITFG3	YES	NO
ENSG00000162032	SPSB3	YES	NO
ENSG00000167977	KCTD5	YES	NO
ENSG00000167978	SRRM2	YES	NO
ENSG00000167986	DDB1	YES	NO
ENSG00000167987	VPS37C	YES	NO
ENSG00000214753	HNRNPUL2	YES	NO
ENSG00000171148	TADA3	YES	NO
ENSG00000181444	ZNF467	YES	NO
ENSG00000170365	SMAD1	YES	NO
ENSG00000171174	RBKS	YES	NO
ENSG00000100722	ZC3H14	YES	NO
ENSG00000171940	ZNF217	YES	NO
ENSG00000168564	CDKN2AIP	YES	NO
ENSG00000169964	TMEM42	YES	NO
ENSG00000170759	KIF5B	YES	NO
ENSG00000205544	TMEM256	YES	NO
ENSG00000065427	KARS	YES	NO
ENSG00000189091	SF3B3	YES	NO
ENSG00000171604	CXXC5	YES	NO
ENSG00000121644	DESI2	YES	NO
ENSG00000171612	SLC25A33	YES	NO
ENSG00000172409	CLP1	YES	NO
ENSG00000171223	JUNB	YES	NO
ENSG00000168924	LETM1	YES	NO
ENSG00000168939	SPRY3	YES	NO
ENSG00000170892	TSEN34	NO	NO
ENSG00000186184	POLR1D	YES	NO
ENSG00000172216	CEBPB	YES	NO
ENSG00000169118	CSNK1G1	YES	NO
ENSG00000171984	C20orf196	YES	NO
ENSG00000171812	COL8A2	YES	NO
ENSG00000170515	PA2G4	YES	NO
ENSG00000168288	MMADHC	YES	NO
ENSG00000169814	BTD	YES	NO
ENSG00000121892	PDS5A	YES	NO
ENSG00000170881	RNF139	YES	NO
ENSG00000170348	TMED10	YES	NO
ENSG00000169564	PCBP1	YES	NO
ENSG00000168286	THAP11	YES	NO
ENSG00000140750	ARHGAP17	YES	NO
ENSG00000170043	TRAPPC1	YES	NO
ENSG00000168090	COPS6	YES	NO
ENSG00000170955	PRKCDBP	YES	NO
ENSG00000269858	EGLN2	YES	NO
ENSG00000118960	HS1BP3	YES	NO
ENSG00000172057	ORMDL3	YES	NO
ENSG00000170852	KBTBD2	YES	NO
ENSG00000169570	DTWD2	YES	NO
ENSG00000196357	ZNF565	YES	NO
ENSG00000168497	SDPR	YES	NO
ENSG00000171067	C11orf24	YES	NO
ENSG00000168101	NUDT16L1	YES	NO
ENSG00000110066	SUV420H1	YES	NO
ENSG00000186416	NKRF	YES	NO
ENSG00000171861	RNMTL1	YES	NO
ENSG00000124587	PEX6	YES	NO
ENSG00000169180	XPO6	YES	NO
ENSG00000005955	GGNBP2	NO	NO
ENSG00000146223	RPL7L1	YES	NO
ENSG00000143742	SRP9	YES	NO
ENSG00000170191	NANP	YES	NO
ENSG00000169902	TPST1	YES	NO
ENSG00000170606	HSPA4	YES	NO
ENSG00000169021	UQCRFS1	YES	NO
ENSG00000168672	FAM84B	YES	NO
ENSG00000171960	PPIH	YES	NO
ENSG00000170145	SIK2	YES	YES
ENSG00000174231	PRPF8	NO	NO
ENSG00000170619	COMMD5	YES	NO
ENSG00000106400	ZNHIT1	YES	NO
ENSG00000163872	YEATS2	YES	NO
ENSG00000168439	STIP1	YES	NO
ENSG00000171813	PWWP2B	YES	NO
ENSG00000104228	TRIM35	YES	NO
ENSG00000168763	CNNM3	YES	NO
ENSG00000186532	SMYD4	YES	NO
ENSG00000247596	TWF2	YES	NO
ENSG00000169217	CD2BP2	YES	NO
ENSG00000106638	TBL2	YES	NO
ENSG00000186716	BCR	YES	NO
ENSG00000170836	PPM1D	YES	NO
ENSG00000171723	GPHN	YES	NO
ENSG00000169446	MMGT1	YES	NO
ENSG00000171222	SCAND1	YES	NO
ENSG00000170430	MGMT	YES	NO
ENSG00000170860	LSM3	YES	NO
ENSG00000048471	SNX29	YES	NO
ENSG00000171456	ASXL1	YES	NO
ENSG00000105186	ANKRD27	YES	NO
ENSG00000169871	TRIM56	YES	NO
ENSG00000169087	HSPBAP1	YES	NO
ENSG00000106346	USP42	YES	NO
ENSG00000172172	MRPL13	YES	NO
ENSG00000168887	C2orf68	YES	NO
ENSG00000171634	BPTF	YES	NO
ENSG00000168906	MAT2A	YES	NO
ENSG00000171150	SOCS5	YES	NO
ENSG00000169410	PTPN9	YES	NO
ENSG00000169857	AVEN	YES	NO
ENSG00000169718	DUS1L	YES	NO
ENSG00000169727	GPS1	YES	NO
ENSG00000213380	COG8	YES	NO
ENSG00000171970	ZNF57	YES	NO
ENSG00000169018	FEM1B	YES	NO
ENSG00000168303	MPLKIP	YES	NO
ENSG00000106524	ANKMY2	YES	NO
ENSG00000170185	USP38	YES	NO
ENSG00000170234	PWWP2A	YES	NO
ENSG00000169032	MAP2K1	YES	NO
ENSG00000122884	P4HA1	YES	NO
ENSG00000172432	GTPBP2	YES	NO
ENSG00000169926	KLF13	NO	NO
ENSG00000168434	COG7	YES	NO
ENSG00000172340	SUCLG2	YES	NO
ENSG00000170248	PDCD6IP	YES	NO
ENSG00000168209	DDIT4	YES	NO
ENSG00000170266	GLB1	YES	NO
ENSG00000170727	BOP1	NO	NO
ENSG00000105364	MRPL4	YES	NO
ENSG00000168172	HOOK3	YES	NO
ENSG00000170027	YWHAG	YES	NO
ENSG00000171497	PPID	YES	NO
ENSG00000168795	ZBTB5	YES	NO
ENSG00000169249	ZRSR2	YES	NO
ENSG00000173559	NABP1	YES	NO
ENSG00000174444	RPL4	YES	NO
ENSG00000137166	FOXP4	YES	NO
ENSG00000128626	MRPS12	YES	NO
ENSG00000174915	PTDSS2	NO	NO
ENSG00000173451	THAP2	YES	NO
ENSG00000172732	MUS81	YES	NO
ENSG00000102900	NUP93	YES	NO
ENSG00000172757	CFL1	YES	NO
ENSG00000174136	RGMB	YES	NO
ENSG00000167196	FBXO22	YES	NO
ENSG00000174106	LEMD3	YES	NO
ENSG00000174953	DHX36	NO	NO
ENSG00000173540	GMPPB	YES	NO
ENSG00000172922	RNASEH2C	YES	NO
ENSG00000149016	TUT1	YES	NO
ENSG00000128394	APOBEC3F	YES	NO
ENSG00000138594	TMOD3	YES	NO
ENSG00000169371	SNUPN	YES	NO
ENSG00000160072	ATAD3B	YES	NO
ENSG00000072062	PRKACA	YES	NO
ENSG00000173545	ZNF622	NO	NO
ENSG00000173402	DAG1	YES	NO
ENSG00000174886	NDUFA11	YES	NO
ENSG00000173207	CKS1B	YES	NO
ENSG00000113758	DBN1	YES	NO
ENSG00000002330	BAD	YES	NO
ENSG00000084093	REST	YES	NO
ENSG00000159335	PTMS	YES	NO
ENSG00000187145	MRPS21	NO	NO
ENSG00000175348	TMEM9B	YES	NO
ENSG00000155846	PPARGC1B	YES	NO
ENSG00000105379	ETFB	YES	NO
ENSG00000133112	TPT1	YES	NO
ENSG00000167658	EEF2	YES	NO
ENSG00000173457	PPP1R14B	YES	NO
ENSG00000174917	C19orf70	YES	NO
ENSG00000173511	VEGFB	YES	NO
ENSG00000141699	FAM134C	YES	NO
ENSG00000118263	KLF7	YES	NO
ENSG00000173272	MZT2A	YES	NO
ENSG00000175105	ZNF654	YES	NO
ENSG00000117411	B4GALT2	YES	NO
ENSG00000138796	HADH	YES	NO
ENSG00000173141	MRP63	YES	NO
ENSG00000173621	LRFN4	YES	NO
ENSG00000118518	RNF146	YES	NO
ENSG00000173041	ZNF680	YES	NO
ENSG00000174749	C4orf32	YES	NO
ENSG00000213186	TRIM59	YES	NO
ENSG00000147679	UTP23	YES	NO
ENSG00000175390	EIF3F	YES	NO
ENSG00000103365	GGA2	YES	NO
ENSG00000121542	SEC22A	YES	NO
ENSG00000122729	ACO1	YES	NO
ENSG00000213995	CARKD	YES	NO
ENSG00000134852	CLOCK	YES	NO
ENSG00000119392	GLE1	YES	NO
ENSG00000166507	NDST2	NO	NO
ENSG00000171451	DSEL	NO	NO
ENSG00000173914	RBM4B	YES	NO
ENSG00000173011	TADA2B	YES	NO
ENSG00000173744	AGFG1	YES	NO
ENSG00000173933	RBM4	YES	NO
ENSG00000239306	RBM14	YES	NO
ENSG00000077454	LRCH4	YES	NO
ENSG00000174080	CTSF	YES	NO
ENSG00000175414	ARL10	YES	NO
ENSG00000175073	VCPIP1	YES	NO
ENSG00000106144	CASP2	YES	NO
ENSG00000173281	PPP1R3B	YES	NO
ENSG00000169733	RFNG	YES	NO
ENSG00000146834	MEPCE	YES	NO
ENSG00000165416	SUGT1	YES	NO
ENSG00000174276	ZNHIT2	YES	NO
ENSG00000174151	CYB561D1	YES	NO
ENSG00000175582	RAB6A	YES	NO
ENSG00000151694	ADAM17	YES	NO
ENSG00000174059	CD34	YES	NO
ENSG00000173812	EIF1	YES	NO
ENSG00000146707	POMZP3	NO	NO
ENSG00000129480	DTD2	YES	NO
ENSG00000115677	HDLBP	YES	NO
ENSG00000260916	CCPG1	YES	NO
ENSG00000173852	DPY19L1	YES	NO
ENSG00000119661	DNAL1	YES	NO
ENSG00000173706	HEG1	YES	NO
ENSG00000174839	DENND6A	YES	NO
ENSG00000137478	FCHSD2	YES	NO
ENSG00000174840	PDE12	YES	NO
ENSG00000136141	LRCH1	YES	NO
ENSG00000101040	ZMYND8	YES	NO
ENSG00000174791	RIN1	YES	NO
ENSG00000130349	C6orf203	YES	NO
ENSG00000173456	RNF26	YES	NO
ENSG00000188033	ZNF490	YES	NO
ENSG00000174903	RAB1B	NO	NO
ENSG00000196642	RABL6	YES	NO
ENSG00000167526	RPL13	YES	NO
ENSG00000122026	RPL21	YES	NO
ENSG00000174721	FGFBP3	YES	NO
ENSG00000174013	FBXO45	YES	NO
ENSG00000174796	THAP6	YES	NO
ENSG00000174196	FAM21D	NO	NO
ENSG00000174292	TNK1	YES	NO
ENSG00000172840	PDP2	YES	YES
ENSG00000117751	PPP1R8	YES	NO
ENSG00000172939	OXSR1	YES	NO
ENSG00000136003	ISCU	YES	NO
ENSG00000175595	ERCC4	YES	NO
ENSG00000107815	C10orf2	YES	NO
ENSG00000168813	ZNF507	YES	NO
ENSG00000175220	ARHGAP1	YES	NO
ENSG00000172660	TAF15	NO	NO
ENSG00000173480	ZNF417	YES	NO
ENSG00000164830	OXR1	YES	NO
ENSG00000143409	FAM63A	YES	NO
ENSG00000127483	HP1BP3	YES	NO
ENSG00000143164	DCAF6	YES	NO
ENSG00000174093	RP11-1407O15.2	NO	NO
ENSG00000173928	SWSAP1	YES	NO
ENSG00000173517	PEAK1	YES	NO
ENSG00000112763	BTN2A1	YES	NO
ENSG00000175602	CCDC85B	YES	NO
ENSG00000181016	LSMEM1	YES	NO
ENSG00000104973	MED25	YES	NO
ENSG00000164252	AGGF1	YES	NO
ENSG00000066422	ZBTB11	YES	NO
ENSG00000181788	SIAH2	YES	NO
ENSG00000172531	PPP1CA	YES	NO
ENSG00000148396	SEC16A	YES	NO
ENSG00000161202	DVL3	YES	NO
ENSG00000143319	ISG20L2	YES	NO
ENSG00000179833	SERTAD2	YES	NO
ENSG00000178913	TAF7	YES	NO
ENSG00000145916	RMND5B	YES	NO
ENSG00000110717	NDUFS8	YES	NO
ENSG00000178952	TUFM	YES	NO
ENSG00000168395	ING5	YES	NO
ENSG00000104825	NFKBIB	YES	NO
ENSG00000153786	ZDHHC7	YES	NO
ENSG00000178974	FBXO34	YES	NO
ENSG00000011143	MKS1	YES	NO
ENSG00000197976	AKAP17A	YES	NO
ENSG00000138668	HNRNPD	YES	NO
ENSG00000141551	CSNK1D	YES	NO
ENSG00000159259	CHAF1B	YES	YES
ENSG00000176340	COX8A	YES	NO
ENSG00000166441	RPL27A	YES	NO
ENSG00000188092	GPR89B	NO	NO
ENSG00000181004	BBS12	YES	NO
ENSG00000100014	SPECC1L	YES	NO
ENSG00000120733	KDM3B	YES	NO
ENSG00000178764	ZHX2	YES	NO
ENSG00000179134	SAMD4B	YES	NO
ENSG00000188612	SUMO2	YES	NO
ENSG00000175691	ZNF77	YES	NO
ENSG00000176105	YES1	YES	NO
ENSG00000146463	ZMYM4	YES	NO
ENSG00000109111	SUPT6H	YES	NO
ENSG00000178694	NSUN3	YES	NO
ENSG00000178700	DHFRL1	YES	NO
ENSG00000181789	COPG1	YES	NO
ENSG00000177733	HNRNPA0	YES	NO
ENSG00000146063	TRIM41	YES	NO
ENSG00000179151	EDC3	YES	NO
ENSG00000090905	TNRC6A	YES	NO
ENSG00000171865	RNASEH1	YES	NO
ENSG00000151693	ASAP2	YES	NO
ENSG00000021574	SPAST	YES	NO
ENSG00000137154	RPS6	YES	NO
ENSG00000176871	WSB2	YES	NO
ENSG00000136878	USP20	YES	NO
ENSG00000083642	PDS5B	YES	NO
ENSG00000163466	ARPC2	YES	NO
ENSG00000181817	LSM10	YES	NO
ENSG00000071243	ING3	YES	NO
ENSG00000048740	CELF2	YES	YES
ENSG00000221914	PPP2R2A	YES	NO
ENSG00000178896	EXOSC4	YES	NO
ENSG00000186660	ZFP91	YES	NO
ENSG00000198034	RPS4X	YES	NO
ENSG00000107929	LARP4B	YES	NO
ENSG00000113240	CLK4	YES	NO
ENSG00000182646	FAM156A	NO	NO
ENSG00000111877	MCM9	YES	NO
ENSG00000139517	LNX2	YES	NO
ENSG00000138764	CCNG2	YES	NO
ENSG00000176542	KIAA2018	YES	NO
ENSG00000109814	UGDH	YES	NO
ENSG00000179218	CALR	YES	NO
ENSG00000162222	TTC9C	YES	NO
ENSG00000197302	ZNF720	YES	NO
ENSG00000126945	HNRNPH2	YES	NO
ENSG00000168259	DNAJC7	YES	NO
ENSG00000174446	SNAPC5	YES	NO
ENSG00000177879	AP3S1	YES	NO
ENSG00000176903	PNMA1	YES	NO
ENSG00000121060	TRIM25	YES	NO
ENSG00000043514	TRIT1	YES	NO
ENSG00000179271	GADD45GIP1	YES	NO
ENSG00000120992	LYPLA1	YES	NO
ENSG00000112305	SMAP1	YES	NO
ENSG00000176476	CCDC101	YES	NO
ENSG00000069345	DNAJA2	YES	NO
ENSG00000136169	SETDB2	YES	NO
ENSG00000179094	PER1	YES	NO
ENSG00000148824	MTG1	YES	NO
ENSG00000141084	RANBP10	YES	NO
ENSG00000062582	MRPS24	YES	NO
ENSG00000177051	FBXO46	YES	NO
ENSG00000177981	ASB8	YES	NO
ENSG00000179172	HNRNPCL1	YES	NO
ENSG00000018699	TTC27	YES	NO
ENSG00000163110	PDLIM5	YES	NO
ENSG00000002834	LASP1	YES	NO
ENSG00000163961	RNF168	YES	NO
ENSG00000177889	UBE2N	YES	NO
ENSG00000095321	CRAT	YES	NO
ENSG00000116406	EDEM3	YES	NO
ENSG00000177576	C18orf32	NO	NO
ENSG00000174483	BBS1	YES	NO
ENSG00000055950	MRPL43	YES	NO
ENSG00000164961	KIAA0196	YES	NO
ENSG00000112357	PEX7	YES	NO
ENSG00000143924	EML4	YES	NO
ENSG00000086102	NFX1	YES	NO
ENSG00000181035	SLC25A42	YES	NO
ENSG00000169239	CA5B	YES	NO
ENSG00000180787	ZFP3	YES	NO
ENSG00000179021	C3orf38	YES	NO
ENSG00000179091	CYC1	YES	NO
ENSG00000180530	NRIP1	YES	NO
ENSG00000133789	SWAP70	YES	NO
ENSG00000143624	INTS3	NO	NO
ENSG00000172890	NADSYN1	YES	NO
ENSG00000142669	SH3BGRL3	YES	NO
ENSG00000179933	C14orf119	YES	NO
ENSG00000175727	MLXIP	YES	NO
ENSG00000173166	RAPH1	YES	NO
ENSG00000181104	F2R	YES	NO
ENSG00000164543	STK17A	YES	NO
ENSG00000142784	WDTC1	YES	NO
ENSG00000168591	TMUB2	YES	NO
ENSG00000067225	PKM	YES	NO
ENSG00000122257	RBBP6	YES	NO
ENSG00000055917	PUM2	YES	NO
ENSG00000173821	RNF213	YES	NO
ENSG00000142961	MOB3C	YES	NO
ENSG00000178074	C2orf69	YES	NO
ENSG00000175906	ARL4D	YES	NO
ENSG00000176845	METRNL	NO	NO
ENSG00000180035	ZNF48	YES	NO
ENSG00000179041	RRS1	YES	NO
ENSG00000197961	ZNF121	YES	NO
ENSG00000182150	ERCC6L2	YES	NO
ENSG00000175115	PACS1	YES	NO
ENSG00000129636	ITFG1	YES	NO
ENSG00000178988	MRFAP1L1	YES	NO
ENSG00000151692	RNF144A	YES	NO
ENSG00000049656	CLPTM1L	NO	NO
ENSG00000170275	CRTAP	YES	YES
ENSG00000148516	ZEB1	YES	NO
ENSG00000001561	ENPP4	YES	NO
ENSG00000177600	RPLP2	YES	NO
ENSG00000179104	TMTC2	YES	NO
ENSG00000010244	ZNF207	YES	NO
ENSG00000104660	LEPROTL1	YES	NO
ENSG00000090273	NUDC	NO	NO
ENSG00000161956	SENP3	YES	NO
ENSG00000065978	YBX1	YES	NO
ENSG00000139211	AMIGO2	YES	NO
ENSG00000120438	TCP1	YES	NO
ENSG00000179562	GCC1	YES	NO
ENSG00000166128	RAB8B	YES	NO
ENSG00000164466	SFXN1	YES	NO
ENSG00000178229	ZNF543	YES	NO
ENSG00000158828	PINK1	YES	NO
ENSG00000179598	PLD6	YES	NO
ENSG00000175756	AURKAIP1	YES	NO
ENSG00000038274	MAT2B	YES	NO
ENSG00000185015	CA13	YES	NO
ENSG00000177169	ULK1	YES	NO
ENSG00000007541	PIGQ	YES	NO
ENSG00000177352	CCDC71	YES	NO
ENSG00000119335	SET	YES	NO
ENSG00000178718	RPP25	YES	NO
ENSG00000198755	RPL10A	NO	NO
ENSG00000072501	SMC1A	YES	NO
ENSG00000176182	MYPOP	YES	NO
ENSG00000033178	UBA6	YES	NO
ENSG00000176101	SSNA1	YES	NO
ENSG00000136709	WDR33	YES	NO
ENSG00000180011	ZADH2	YES	NO
ENSG00000102189	EEA1	YES	NO
ENSG00000167565	SERTAD3	YES	NO
ENSG00000164169	PRMT10	YES	NO
ENSG00000179632	MAF1	YES	NO
ENSG00000151689	INPP1	YES	NO
ENSG00000087365	SF3B2	YES	NO
ENSG00000178105	DDX10	YES	NO
ENSG00000181222	POLR2A	YES	NO
ENSG00000178691	SUZ12	YES	NO
ENSG00000178567	EPM2AIP1	YES	NO
ENSG00000115053	NCL	YES	NO
ENSG00000161714	PLCD3	YES	NO
ENSG00000198026	ZNF335	YES	NO
ENSG00000134419	RPS15A	YES	NO
ENSG00000189306	RRP7A	YES	NO
ENSG00000180233	ZNRF2	YES	NO
ENSG00000176087	SLC35A4	YES	NO
ENSG00000177599	ZNF491	YES	NO
ENSG00000135365	PHF21A	YES	NO
ENSG00000148303	RPL7A	YES	NO
ENSG00000119231	SENP5	YES	NO
ENSG00000154930	ACSS1	YES	NO
ENSG00000181467	RAP2B	YES	NO
ENSG00000241839	PLEKHO2	YES	NO
ENSG00000102738	MRPS31	YES	NO
ENSG00000171475	WIPF2	YES	NO
ENSG00000100330	MTMR3	YES	NO
ENSG00000179837	RBM15B	NO	NO
ENSG00000178802	MPI	YES	NO
ENSG00000155111	CDK19	YES	NO
ENSG00000133226	SRRM1	YES	NO
ENSG00000144028	SNRNP200	YES	NO
ENSG00000176248	ANAPC2	YES	NO
ENSG00000176102	CSTF3	YES	NO
ENSG00000180190	TDRP	YES	NO
ENSG00000130479	MAP1S	YES	NO
ENSG00000107554	DNMBP	YES	NO
ENSG00000100077	ADRBK2	YES	NO
ENSG00000149577	SIDT2	YES	NO
ENSG00000133313	CNDP2	YES	NO
ENSG00000106261	ZKSCAN1	YES	NO
ENSG00000188215	DCUN1D3	YES	YES
ENSG00000044574	HSPA5	YES	NO
ENSG00000080815	PSEN1	YES	NO
ENSG00000119725	ZNF410	YES	NO
ENSG00000151748	SAV1	YES	YES
ENSG00000161542	PRPSAP1	YES	NO
ENSG00000181481	RNF135	YES	NO
ENSG00000147202	DIAPH2	YES	YES
ENSG00000140386	SCAPER	YES	NO
ENSG00000090263	MRPS33	YES	NO
ENSG00000180182	MED14	YES	NO
ENSG00000117713	ARID1A	YES	NO
ENSG00000117360	PRPF3	YES	NO
ENSG00000139131	YARS2	YES	NO
ENSG00000125611	CHCHD5	YES	NO
ENSG00000110713	NUP98	YES	NO
ENSG00000125457	MIF4GD	YES	NO
ENSG00000181472	ZBTB2	YES	NO
ENSG00000141179	PCTP	YES	NO
ENSG00000055130	CUL1	YES	NO
ENSG00000135686	KLHL36	YES	NO
ENSG00000159069	FBXW5	YES	NO
ENSG00000100335	MIEF1	YES	NO
ENSG00000179922	ZNF784	YES	NO
ENSG00000082213	C5orf22	YES	NO
ENSG00000100614	PPM1A	YES	NO
ENSG00000179630	LACC1	YES	NO
ENSG00000108292	MLLT6	NO	NO
ENSG00000180228	PRKRA	YES	NO
ENSG00000178966	RMI1	YES	YES
ENSG00000022840	RNF10	YES	NO
ENSG00000180304	OAZ2	YES	NO
ENSG00000163798	SLC4A1AP	YES	NO
ENSG00000170271	FAXDC2	YES	NO
ENSG00000131653	TRAF7	YES	NO
ENSG00000124614	RPS10	YES	NO
ENSG00000083535	PIBF1	YES	NO
ENSG00000121864	ZNF639	YES	NO
ENSG00000177917	ARL6IP6	YES	NO
ENSG00000180357	ZNF609	YES	NO
ENSG00000110536	PTPMT1	YES	NO
ENSG00000173210	ABLIM3	YES	NO
ENSG00000180423	HARBI1	YES	NO
ENSG00000178035	IMPDH2	YES	NO
ENSG00000178163	ZNF518B	YES	NO
ENSG00000167615	LENG8	NO	NO
ENSG00000196652	ZKSCAN5	YES	NO
ENSG00000118046	STK11	YES	NO
ENSG00000178057	NDUFAF3	YES	NO
ENSG00000124702	KLHDC3	YES	NO
ENSG00000180370	PAK2	YES	NO
ENSG00000177370	TIMM22	NO	NO
ENSG00000086475	SEPHS1	YES	NO
ENSG00000166949	SMAD3	YES	NO
ENSG00000183161	FANCF	YES	NO
ENSG00000184887	BTBD6	YES	NO
ENSG00000183864	TOB2	YES	NO
ENSG00000183718	TRIM52	YES	NO
ENSG00000182831	C16orf72	YES	NO
ENSG00000185753	CXorf38	YES	NO
ENSG00000185236	RAB11B	YES	NO
ENSG00000185052	SLC24A3	YES	NO
ENSG00000174010	KLHL15	YES	NO
ENSG00000182890	GLUD2	YES	NO
ENSG00000183426	NPIPA1	NO	NO
ENSG00000155592	ZKSCAN2	YES	NO
ENSG00000171621	SPSB1	YES	NO
ENSG00000108021	FAM208B	YES	NO
ENSG00000138138	ATAD1	YES	NO
ENSG00000143549	TPM3	YES	NO
ENSG00000147471	PROSC	YES	NO
ENSG00000184924	PTRHD1	YES	NO
ENSG00000113558	SKP1	YES	NO
ENSG00000184886	PIGW	NO	NO
ENSG00000183978	COA3	YES	NO
ENSG00000068745	IP6K2	YES	NO
ENSG00000078304	PPP2R5C	YES	NO
ENSG00000134815	DHX34	YES	NO
ENSG00000177425	PAWR	YES	NO
ENSG00000182117	NOP10	YES	NO
ENSG00000164916	FOXK1	YES	NO
ENSG00000185359	HGS	YES	NO
ENSG00000185298	CCDC137	YES	YES
ENSG00000254772	EEF1G	YES	NO
ENSG00000117475	BLZF1	YES	NO
ENSG00000206418	RAB12	YES	NO
ENSG00000183576	SETD3	YES	NO
ENSG00000107438	PDLIM1	YES	NO
ENSG00000079691	LRRC16A	YES	NO
ENSG00000183054	RGPD6	NO	NO
ENSG00000184602	SNN	YES	NO
ENSG00000184371	CSF1	YES	NO
ENSG00000182318	ZSCAN22	YES	NO
ENSG00000185112	FAM43A	YES	YES
ENSG00000182208	MOB2	YES	NO
ENSG00000155115	GTF3C6	YES	NO
ENSG00000182500	ORAI1	NO	NO
ENSG00000183617	MRPL54	YES	NO
ENSG00000182628	SKA2	YES	NO
ENSG00000185730	ZNF696	YES	NO
ENSG00000185621	LMLN	YES	NO
ENSG00000198315	ZKSCAN8	YES	NO
ENSG00000184675	AMER1	YES	NO
ENSG00000185010	F8	YES	NO
ENSG00000184785	SMIM10	YES	NO
ENSG00000160131	VMA21	YES	NO
ENSG00000183495	EP400	YES	NO
ENSG00000182158	CREB3L2	YES	NO
ENSG00000163932	PRKCD	YES	NO
ENSG00000186812	ZNF397	YES	NO
ENSG00000185164	NOMO2	YES	NO
ENSG00000185085	INTS5	YES	NO
ENSG00000184967	NOC4L	YES	NO
ENSG00000196981	WDR5B	YES	NO
ENSG00000182319	SGK223	NO	NO
ENSG00000086061	DNAJA1	YES	NO
ENSG00000183255	PTTG1IP	YES	NO
ENSG00000183336	BOLA2	NO	NO
ENSG00000182446	NPLOC4	YES	NO
ENSG00000100311	PDGFB	YES	NO
ENSG00000182372	CLN8	NO	NO
ENSG00000108010	GLRX3	YES	NO
ENSG00000185787	MORF4L1	YES	NO
ENSG00000107829	FBXW4	YES	NO
ENSG00000185129	PURA	YES	NO
ENSG00000182512	GLRX5	YES	NO
ENSG00000139117	CPNE8	YES	NO
ENSG00000185900	POMK	YES	NO
ENSG00000184898	RBM43	YES	NO
ENSG00000183889	AC138969.4	NO	NO
ENSG00000185721	DRG1	YES	NO
ENSG00000183172	SMDT1	NO	NO
ENSG00000182768	NGRN	YES	NO
ENSG00000183779	ZNF703	YES	NO
ENSG00000184988	TMEM106A	YES	NO
ENSG00000183735	TBK1	YES	NO
ENSG00000184402	SS18L1	YES	NO
ENSG00000182108	DEXI	YES	NO
ENSG00000087086	FTL	YES	NO
ENSG00000159086	PAXBP1	NO	NO
ENSG00000184009	ACTG1	YES	NO
ENSG00000182944	EWSR1	YES	NO
ENSG00000182934	SRPR	YES	NO
ENSG00000058673	ZC3H11A	NO	NO
ENSG00000182518	FAM104B	YES	NO
ENSG00000136051	KIAA1033	YES	NO
ENSG00000185127	C6orf120	YES	NO
ENSG00000185115	NDNL2	NO	NO
ENSG00000185000	DGAT1	YES	NO
ENSG00000183340	JRKL	YES	NO
ENSG00000066379	ZNRD1	NO	NO
ENSG00000182224	CYB5D1	YES	NO
ENSG00000186834	HEXIM1	YES	NO
ENSG00000185896	LAMP1	YES	NO
ENSG00000184840	TMED9	YES	NO
ENSG00000115993	TRAK2	YES	NO
ENSG00000184743	ATL3	YES	NO
ENSG00000119950	MXI1	YES	NO
ENSG00000183751	TBL3	YES	NO
ENSG00000185909	KLHDC8B	YES	NO
ENSG00000024862	CCDC28A	YES	NO
ENSG00000181026	AEN	YES	NO
ENSG00000109118	PHF12	YES	NO
ENSG00000155016	CYP2U1	YES	YES
ENSG00000184857	TMEM186	YES	NO
ENSG00000131446	MGAT1	YES	NO
ENSG00000126756	UXT	YES	NO
ENSG00000185608	MRPL40	YES	NO
ENSG00000186814	ZSCAN30	YES	NO
ENSG00000185477	GPRIN3	YES	NO
ENSG00000182173	TSEN54	YES	NO
ENSG00000153487	ING1	YES	NO
ENSG00000185658	BRWD1	YES	NO
ENSG00000184281	TSSC4	YES	NO
ENSG00000184349	EFNA5	YES	NO
ENSG00000182700	IGIP	YES	NO
ENSG00000107362	ABHD17B	YES	NO
ENSG00000087995	METTL2A	YES	NO
ENSG00000184207	PGP	YES	NO
ENSG00000064961	HMG20B	YES	NO
ENSG00000262814	MRPL12	YES	NO
ENSG00000213859	KCTD11	YES	NO
ENSG00000184897	H1FX	YES	NO
ENSG00000182093	WRB	YES	NO
ENSG00000115306	SPTBN1	YES	YES
ENSG00000048828	FAM120A	NO	NO
ENSG00000111731	C2CD5	YES	NO
ENSG00000141404	GNAL	YES	YES
ENSG00000186141	POLR3C	YES	NO
ENSG00000186230	ZNF749	YES	NO
ENSG00000186635	ARAP1	YES	NO
ENSG00000186300	ZNF555	YES	NO
ENSG00000186432	KPNA4	YES	NO
ENSG00000125482	TTF1	YES	NO
ENSG00000134779	TPGS2	YES	NO
ENSG00000189079	ARID2	YES	NO
ENSG00000189266	PNRC2	YES	NO
ENSG00000105429	MEGF8	YES	NO
ENSG00000165650	PDZD8	YES	NO
ENSG00000160310	PRMT2	YES	NO
ENSG00000108175	ZMIZ1	YES	NO
ENSG00000166579	NDEL1	YES	NO
ENSG00000149346	SLX4IP	YES	NO
ENSG00000169084	DHRSX	YES	NO
ENSG00000187446	CHP1	YES	NO
ENSG00000176853	FAM91A1	YES	NO
ENSG00000171314	PGAM1	YES	NO
ENSG00000187118	CMC1	YES	NO
ENSG00000187049	TMEM216	YES	NO
ENSG00000187257	RSBN1L	YES	NO
ENSG00000161671	EMC10	YES	NO
ENSG00000161791	FMNL3	YES	NO
[truncated: 3,620 more rows]
