# Supplementary material for: Dysregulated lncRNA-miRNA-mRNA Network Reveals Patient Survival-Associated Modules and RNA Binding Proteins in Invasive Breast Carcinoma
Source: Front Genet. 2020 Jan 15;10:1284. doi: 10.3389/fgene.2019.01284 (PMC6975227; doi:10.3389/fgene.2019.01284)
Supplement: Supplementary file 1 [file DataSheet_1.zip › SupplementaryTables/tableS11_RBPs in dysregulated network.txt]

geneId	geneSymbol	diffMethod	direction	AverExpNormal	AverExpCancer
ENSG00000124942	AHNAK	t-test	DOWN	212.8624069	76.89045648
ENSG00000135046	ANXA1	t-test	DOWN	164.4418029	32.81142035
ENSG00000143761	ARF1	t-test	UP	105.3549124	222.609248
ENSG00000185298	CCDC137	t-test	UP	4.748953469	10.32718149
ENSG00000170312	CDK1	t-test	UP	1.472225995	12.47777084
ENSG00000147889	CDKN2A	t-test	UP	0.728475085	5.120126265
ENSG00000048740	CELF2	t-test	DOWN	11.87126603	3.348775641
ENSG00000159259	CHAF1B	t-test	UP	1.847476682	4.609117652
ENSG00000109846	CRYAB	t-test	DOWN	163.7686805	26.17898525
ENSG00000159176	CSRP1	t-test	DOWN	76.24316934	30.73702708
ENSG00000134030	CTIF	t-test	DOWN	11.36003618	5.481038055
ENSG00000164934	DCAF13	t-test	UP	3.59016572	8.155517384
ENSG00000132837	DMGDH	t-test	DOWN	1.666092448	0.272744831
ENSG00000088305	DNMT3B	t-test	UP	0.817064574	2.172111289
ENSG00000079819	EPB41L2	t-test	DOWN	19.99433131	6.602810272
ENSG00000142627	EPHA2	t-test	DOWN	9.175731611	4.158622364
ENSG00000174371	EXO1	t-test	UP	0.370282644	3.718742802
ENSG00000140525	FANCI	t-test	UP	1.795877985	6.609100889
ENSG00000111640	GAPDH	t-test	UP	371.8819144	769.8674996
ENSG00000113648	H2AFY	t-test	UP	7.30253245	15.51393217
ENSG00000143321	HDGF	t-test	UP	51.63405593	120.6538719
ENSG00000177606	JUN	t-test	DOWN	162.2942693	63.67235367
ENSG00000178695	KCTD12	t-test	DOWN	49.7266838	16.41834007
ENSG00000138160	KIF11	t-test	UP	1.636172593	8.694872949
ENSG00000137807	KIF23	t-test	UP	0.816185498	4.719190245
ENSG00000182481	KPNA2	t-test	UP	12.14018901	52.34515598
ENSG00000113368	LMNB1	t-test	UP	3.538945617	18.38873929
ENSG00000123384	LRP1	t-test	DOWN	58.57249314	19.88358293
ENSG00000130520	LSM4	t-test	UP	12.78984468	34.60674549
ENSG00000131711	MAP1B	t-test	DOWN	11.82066558	5.398833411
ENSG00000103495	MAZ	t-test	UP	9.275191629	22.76075407
ENSG00000139793	MBNL2	t-test	DOWN	32.82550371	15.22824167
ENSG00000073111	MCM2	t-test	UP	4.415137385	14.77373453
ENSG00000076003	MCM6	t-test	UP	8.723786706	17.46435829
ENSG00000254726	MEX3A	t-test	UP	2.326684478	8.84635907
ENSG00000148773	MKI67	t-test	UP	1.088748578	8.69375498
ENSG00000109805	NCAPG	t-test	UP	0.526902596	4.155401084
ENSG00000146918	NCAPG2	t-test	UP	2.496304566	5.44410034
ENSG00000121152	NCAPH	t-test	UP	0.800616692	5.19633046
ENSG00000137804	NUSAP1	t-test	UP	2.133442774	16.79767725
ENSG00000112531	QKI	t-test	DOWN	11.51232436	5.029174822
ENSG00000161800	RACGAP1	t-test	UP	3.124705303	11.39107017
ENSG00000144642	RBMS3	t-test	DOWN	6.578983424	1.496303056
ENSG00000166831	RBPMS2	t-test	DOWN	5.210456483	1.873028941
ENSG00000111961	SASH1	t-test	DOWN	17.55660179	7.114203448
ENSG00000120693	SMAD9	t-test	DOWN	2.335744525	0.873939768
ENSG00000145335	SNCA	t-test	DOWN	2.109830812	0.616385823
ENSG00000095637	SORBS1	t-test	DOWN	58.82531258	5.230629444
ENSG00000115306	SPTBN1	t-test	DOWN	64.37629535	16.65539009
ENSG00000079308	TNS1	t-test	DOWN	77.01648032	10.20976349
ENSG00000073282	TP63	t-test	DOWN	13.35773305	2.159332663
ENSG00000088325	TPX2	t-test	UP	2.043254882	23.31628575
ENSG00000137693	YAP1	t-test	DOWN	37.37719986	17.2886088
ENSG00000149289	ZC3H12C	t-test	DOWN	2.116960488	0.768436258
ENSG00000165424	ZCCHC24	t-test	DOWN	22.09056909	8.235184205
ENSG00000128016	ZFP36	t-test	DOWN	344.0654909	80.46303988
ENSG00000152518	ZFP36L2	t-test	DOWN	136.0163258	60.89970559
ENSG00000103994	ZNF106	t-test	DOWN	19.31178135	7.159961399
