# Supplementary material for: Dysregulated lncRNA-miRNA-mRNA Network Reveals Patient Survival-Associated Modules and RNA Binding Proteins in Invasive Breast Carcinoma
Source: Front Genet. 2020 Jan 15;10:1284. doi: 10.3389/fgene.2019.01284 (PMC6975227; doi:10.3389/fgene.2019.01284)
Supplement: Supplementary file 1 [file DataSheet_1.zip › SupplementaryTables/tableS1_Sample list used in this study.txt]

sample_id	submitter_id	type	vital_status(alive(0) or dead(1))	days_to_last_follow_up
TCGA.S3.AA12.01	TCGA.S3.AA12	primary	0	574.0
TCGA.A8.A09X.01	TCGA.A8.A09X	primary	1	426.0
TCGA.EW.A1J5.01	TCGA.EW.A1J5	primary	0	477.0
TCGA.E9.A1N9.01	TCGA.E9.A1N9	primary	0	1101.0
TCGA.OK.A5Q2.01	TCGA.OK.A5Q2	primary	0	64.0
TCGA.E9.A1NE.01	TCGA.E9.A1NE	primary	0	1088.0
TCGA.A2.A4S1.01	TCGA.A2.A4S1	primary	0	820.0
TCGA.AR.A1AQ.01	TCGA.AR.A1AQ	primary	0	3021.0
TCGA.A8.A06U.01	TCGA.A8.A06U	primary	1	883.0
TCGA.A2.A3XY.01	TCGA.A2.A3XY	primary	1	1093.0
TCGA.BH.A0BC.01	TCGA.BH.A0BC	primary	0	974.0
TCGA.BH.A0HF.01	TCGA.BH.A0HF	primary	0	727.0
TCGA.A8.A09D.01	TCGA.A8.A09D	primary	0	1522.0
TCGA.BH.A1F2.01	TCGA.BH.A1F2	primary	1	959.0
TCGA.D8.A1JA.01	TCGA.D8.A1JA	primary	N/A	N/A
TCGA.B6.A0WZ.01	TCGA.B6.A0WZ	primary	0	6292.0
TCGA.B6.A1KN.01	TCGA.B6.A1KN	primary	0	4233.0
TCGA.AC.A3YJ.01	TCGA.AC.A3YJ	primary	0	754.0
TCGA.D8.A27K.01	TCGA.D8.A27K	primary	0	1461.0
TCGA.BH.A209.01	TCGA.BH.A209	primary	1	3959.0
TCGA.A2.A0CM.01	TCGA.A2.A0CM	primary	1	754.0
TCGA.EW.A1PD.01	TCGA.EW.A1PD	primary	0	424.0
TCGA.B6.A0IC.01	TCGA.B6.A0IC	primary	1	1542.0
TCGA.EW.A6SB.01	TCGA.EW.A6SB	primary	0	760.0
TCGA.A2.A0YG.01	TCGA.A2.A0YG	primary	0	666.0
TCGA.3C.AAAU.01	TCGA.3C.AAAU	primary	0	4047.0
TCGA.D8.A1J9.01	TCGA.D8.A1J9	primary	0	532.0
TCGA.EW.A1P1.01	TCGA.EW.A1P1	primary	0	1210.0
TCGA.AR.A24S.01	TCGA.AR.A24S	primary	0	2976.0
TCGA.E9.A1R6.01	TCGA.E9.A1R6	primary	0	339.0
TCGA.E9.A1N8.01	TCGA.E9.A1N8	primary	0	1039.0
TCGA.E9.A1NI.01	TCGA.E9.A1NI	primary	0	300.0
TCGA.E9.A1RH.01	TCGA.E9.A1RH	primary	0	1417.0
TCGA.BH.A1FH.01	TCGA.BH.A1FH	primary	1	1034.0
TCGA.AN.A04C.01	TCGA.AN.A04C	primary	0	54.0
TCGA.E9.A1NF.01	TCGA.E9.A1NF	primary	1	1072.0
TCGA.E2.A15H.01	TCGA.E2.A15H	primary	0	393.0
TCGA.AR.A2LM.01	TCGA.AR.A2LM	primary	0	1935.0
TCGA.BH.A18L.01	TCGA.BH.A18L	primary	1	811.0
TCGA.AO.A1KO.01	TCGA.AO.A1KO	primary	0	622.0
TCGA.D8.A1JT.01	TCGA.D8.A1JT	primary	0	405.0
TCGA.E2.A155.01	TCGA.E2.A155	primary	0	640.0
TCGA.GM.A2DI.01	TCGA.GM.A2DI	primary	0	2590.0
TCGA.EW.A1OX.01	TCGA.EW.A1OX	primary	0	911.0
TCGA.D8.A1XF.01	TCGA.D8.A1XF	primary	0	463.0
TCGA.E2.A156.01	TCGA.E2.A156	primary	0	726.0
TCGA.AR.A24V.01	TCGA.AR.A24V	primary	0	3203.0
TCGA.A7.A0CE.01	TCGA.A7.A0CE	primary	0	1074.0
TCGA.E2.A14T.01	TCGA.E2.A14T	primary	0	2311.0
TCGA.EW.A2FS.01	TCGA.EW.A2FS	primary	0	1604.0
TCGA.AN.A03Y.01	TCGA.AN.A03Y	primary	0	10.0
TCGA.S3.A6ZF.01	TCGA.S3.A6ZF	primary	0	572.0
TCGA.EW.A1J3.01	TCGA.EW.A1J3	primary	0	504.0
TCGA.A2.A0CL.01	TCGA.A2.A0CL	primary	0	3015.0
TCGA.B6.A0IK.01	TCGA.B6.A0IK	primary	1	571.0
TCGA.AR.A1AH.01	TCGA.AR.A1AH	primary	0	3807.0
TCGA.GM.A2DL.01	TCGA.GM.A2DL	primary	0	3519.0
TCGA.B6.A0I8.01	TCGA.B6.A0I8	primary	1	749.0
TCGA.EW.A1PB.01	TCGA.EW.A1PB	primary	0	608.0
TCGA.A1.A0SG.01	TCGA.A1.A0SG	primary	0	434.0
TCGA.A7.A13F.01	TCGA.A7.A13F	primary	0	765.0
TCGA.A2.A0YF.01	TCGA.A2.A0YF	primary	0	1535.0
TCGA.AR.A2LR.01	TCGA.AR.A2LR	primary	0	1742.0
TCGA.BH.A1FN.01	TCGA.BH.A1FN	primary	1	2192.0
TCGA.A7.A2KD.01	TCGA.A7.A2KD	primary	0	679.0
TCGA.3C.AALK.01	TCGA.3C.AALK	primary	0	1448.0
TCGA.D8.A27L.01	TCGA.D8.A27L	primary	0	499.0
TCGA.AR.A0U4.01	TCGA.AR.A0U4	primary	0	3261.0
TCGA.BH.A18S.01	TCGA.BH.A18S	primary	1	2009.0
TCGA.A7.A3IZ.01	TCGA.A7.A3IZ	primary	0	322.0
TCGA.AR.A24P.01	TCGA.AR.A24P	primary	0	84.0
TCGA.AR.A2LO.01	TCGA.AR.A2LO	primary	0	1198.0
TCGA.D8.A1X7.01	TCGA.D8.A1X7	primary	0	509.0
TCGA.AR.A2LH.01	TCGA.AR.A2LH	primary	1	616.0
TCGA.A2.A0T1.01	TCGA.A2.A0T1	primary	0	521.0
TCGA.EW.A1IX.01	TCGA.EW.A1IX	primary	0	1208.0
TCGA.A7.A0D9.01	TCGA.A7.A0D9	primary	0	1139.0
TCGA.AC.A5XS.01	TCGA.AC.A5XS	primary	0	588.0
TCGA.E2.A15J.01	TCGA.E2.A15J	primary	0	1640.0
TCGA.AN.A0FW.01	TCGA.AN.A0FW	primary	0	11.0
TCGA.AR.A24X.01	TCGA.AR.A24X	primary	0	3004.0
TCGA.BH.A1EY.01	TCGA.BH.A1EY	primary	1	538.0
TCGA.A8.A06R.01	TCGA.A8.A06R	primary	0	547.0
TCGA.BH.A1F6.01	TCGA.BH.A1F6	primary	N/A	N/A
TCGA.B6.A0I1.01	TCGA.B6.A0I1	primary	1	2361.0
TCGA.C8.A12V.01	TCGA.C8.A12V	primary	0	385.0
TCGA.AQ.A1H3.01	TCGA.AQ.A1H3	primary	0	989.0
TCGA.BH.A0DD.01	TCGA.BH.A0DD	primary	0	2486.0
TCGA.A2.A4S2.01	TCGA.A2.A4S2	primary	0	643.0
TCGA.5T.A9QA.01	TCGA.5T.A9QA	primary	0	303.0
TCGA.EW.A1PH.01	TCGA.EW.A1PH	primary	0	607.0
TCGA.D8.A146.01	TCGA.D8.A146	primary	0	643.0
TCGA.D8.A1X6.01	TCGA.D8.A1X6	primary	0	541.0
TCGA.Z7.A8R6.01	TCGA.Z7.A8R6	primary	0	3256.0
TCGA.BH.A202.01	TCGA.BH.A202	primary	0	795.0
TCGA.A2.A0YI.01	TCGA.A2.A0YI	primary	0	1505.0
TCGA.E2.A1BC.01	TCGA.E2.A1BC	primary	0	501.0
TCGA.A2.A04U.01	TCGA.A2.A04U	primary	0	2654.0
TCGA.AO.A0JE.01	TCGA.AO.A0JE	primary	0	2335.0
TCGA.GM.A2DK.01	TCGA.GM.A2DK	primary	0	2645.0
TCGA.A8.A07O.01	TCGA.A8.A07O	primary	0	304.0
TCGA.C8.A1HJ.01	TCGA.C8.A1HJ	primary	0	5.0
TCGA.AR.A2LN.01	TCGA.AR.A2LN	primary	0	1161.0
TCGA.GM.A5PX.01	TCGA.GM.A5PX	primary	0	551.0
TCGA.A7.A26J.01	TCGA.A7.A26J	primary	0	627.0
TCGA.AR.A1AR.01	TCGA.AR.A1AR	primary	1	524.0
TCGA.BH.A18T.01	TCGA.BH.A18T	primary	1	224.0
TCGA.AN.A0XN.01	TCGA.AN.A0XN	primary	0	10.0
TCGA.B6.A3ZX.01	TCGA.B6.A3ZX	primary	1	1152.0
TCGA.A2.A25F.01	TCGA.A2.A25F	primary	0	322.0
TCGA.BH.A0AV.01	TCGA.BH.A0AV	primary	0	1820.0
TCGA.B6.A1KC.01	TCGA.B6.A1KC	primary	0	1326.0
TCGA.BH.A0BG.01	TCGA.BH.A0BG	primary	0	1871.0
TCGA.BH.A0B1.01	TCGA.BH.A0B1	primary	0	1148.0
TCGA.AR.A1AK.01	TCGA.AR.A1AK	primary	0	3159.0
TCGA.A8.A07W.01	TCGA.A8.A07W	primary	0	304.0
TCGA.LL.A6FP.01	TCGA.LL.A6FP	primary	0	677.0
TCGA.A2.A0D4.01	TCGA.A2.A0D4	primary	0	767.0
TCGA.LL.A5YM.01	TCGA.LL.A5YM	primary	0	466.0
TCGA.D8.A1XG.01	TCGA.D8.A1XG	primary	0	448.0
TCGA.BH.A18H.01	TCGA.BH.A18H	primary	0	652.0
TCGA.A2.A0YC.01	TCGA.A2.A0YC	primary	0	990.0
TCGA.C8.A1HL.01	TCGA.C8.A1HL	primary	0	317.0
TCGA.B6.A408.01	TCGA.B6.A408	primary	0	2072.0
TCGA.D8.A141.01	TCGA.D8.A141	primary	N/A	N/A
TCGA.EW.A1J6.01	TCGA.EW.A1J6	primary	0	875.0
TCGA.A8.A08B.01	TCGA.A8.A08B	primary	0	1156.0
TCGA.A8.A0A9.01	TCGA.A8.A0A9	primary	0	822.0
TCGA.E9.A1R3.01	TCGA.E9.A1R3	primary	0	78.0
TCGA.BH.A0DI.01	TCGA.BH.A0DI	primary	0	912.0
TCGA.B6.A0IO.01	TCGA.B6.A0IO	primary	0	5042.0
TCGA.A2.A0SU.01	TCGA.A2.A0SU	primary	0	1662.0
TCGA.B6.A0IM.01	TCGA.B6.A0IM	primary	1	3873.0
TCGA.LL.A9Q3.01	TCGA.LL.A9Q3	primary	0	532.0
TCGA.AO.A03O.01	TCGA.AO.A03O	primary	1	2483.0
TCGA.BH.A1F0.01	TCGA.BH.A1F0	primary	1	785.0
TCGA.A2.A0SY.01	TCGA.A2.A0SY	primary	0	1347.0
TCGA.A8.A0A4.01	TCGA.A8.A0A4	primary	0	396.0
TCGA.C8.A12Z.01	TCGA.C8.A12Z	primary	0	382.0
TCGA.A7.A4SD.01	TCGA.A7.A4SD	primary	0	441.0
TCGA.GM.A2DH.01	TCGA.GM.A2DH	primary	0	2193.0
TCGA.E9.A1R7.01	TCGA.E9.A1R7	primary	0	1467.0
TCGA.BH.A0BQ.01	TCGA.BH.A0BQ	primary	0	2255.0
TCGA.EW.A3E8.01	TCGA.EW.A3E8	primary	0	1035.0
TCGA.AN.A0FL.01	TCGA.AN.A0FL	primary	0	231.0
TCGA.A8.A093.01	TCGA.A8.A093	primary	0	546.0
TCGA.BH.A18F.01	TCGA.BH.A18F	primary	0	1001.0
TCGA.AR.A2LQ.01	TCGA.AR.A2LQ	primary	0	1233.0
TCGA.OL.A5RW.01	TCGA.OL.A5RW	primary	0	1106.0
TCGA.A2.A4RW.01	TCGA.A2.A4RW	primary	0	222.0
TCGA.AN.A0XS.01	TCGA.AN.A0XS	primary	0	10.0
TCGA.S3.AA0Z.01	TCGA.S3.AA0Z	primary	0	629.0
TCGA.E2.A108.01	TCGA.E2.A108	primary	0	837.0
TCGA.AN.A0FJ.01	TCGA.AN.A0FJ	primary	0	242.0
TCGA.BH.A0W4.01	TCGA.BH.A0W4	primary	0	759.0
TCGA.D8.A27G.01	TCGA.D8.A27G	primary	0	409.0
TCGA.E2.A573.01	TCGA.E2.A573	primary	0	1062.0
TCGA.D8.A1JP.01	TCGA.D8.A1JP	primary	0	639.0
TCGA.BH.A0AU.01	TCGA.BH.A0AU	primary	0	1914.0
TCGA.AR.A0TV.01	TCGA.AR.A0TV	primary	0	2288.0
TCGA.EW.A1P5.01	TCGA.EW.A1P5	primary	0	703.0
TCGA.D8.A1XR.01	TCGA.D8.A1XR	primary	0	482.0
TCGA.A7.A13E.01	TCGA.A7.A13E	primary	1	614.0
TCGA.D8.A145.01	TCGA.D8.A145	primary	0	410.0
TCGA.E2.A1LA.01	TCGA.E2.A1LA	primary	0	748.0
TCGA.E2.A570.01	TCGA.E2.A570	primary	0	931.0
TCGA.BH.A1FE.06	TCGA.BH.A1FE	metastasis	1	2273.0
TCGA.D8.A1JG.01	TCGA.D8.A1JG	primary	0	1612.0
TCGA.E2.A107.01	TCGA.E2.A107	primary	0	1047.0
TCGA.AC.A62V.01	TCGA.AC.A62V	primary	1	348.0
TCGA.AC.A2FK.01	TCGA.AC.A2FK	primary	0	2650.0
TCGA.AR.A252.01	TCGA.AR.A252	primary	0	2838.0
TCGA.D8.A3Z5.01	TCGA.D8.A3Z5	primary	0	1015.0
TCGA.E2.A1IH.01	TCGA.E2.A1IH	primary	0	1026.0
TCGA.E2.A1II.01	TCGA.E2.A1II	primary	0	1025.0
TCGA.A1.A0SF.01	TCGA.A1.A0SF	primary	0	1463.0
TCGA.A7.A5ZX.01	TCGA.A7.A5ZX	primary	0	336.0
TCGA.AC.A2FB.01	TCGA.AC.A2FB	primary	0	1234.0
TCGA.AO.A128.01	TCGA.AO.A128	primary	0	3248.0
TCGA.E9.A244.01	TCGA.E9.A244	primary	0	21.0
TCGA.D8.A1XM.01	TCGA.D8.A1XM	primary	0	538.0
TCGA.AO.A03R.01	TCGA.AO.A03R	primary	0	2091.0
TCGA.A7.A3IY.01	TCGA.A7.A3IY	primary	0	345.0
TCGA.AR.A1AW.01	TCGA.AR.A1AW	primary	0	2632.0
TCGA.AN.A0AL.01	TCGA.AN.A0AL	primary	0	227.0
TCGA.OL.A5D8.01	TCGA.OL.A5D8	primary	0	973.0
TCGA.A8.A0AB.01	TCGA.A8.A0AB	primary	0	518.0
TCGA.E2.A1IJ.01	TCGA.E2.A1IJ	primary	0	865.0
TCGA.EW.A1IY.01	TCGA.EW.A1IY	primary	0	258.0
TCGA.BH.A1F5.01	TCGA.BH.A1F5	primary	1	2712.0
TCGA.A2.A0ET.01	TCGA.A2.A0ET	primary	0	1066.0
TCGA.LL.A5YP.01	TCGA.LL.A5YP	primary	0	450.0
TCGA.C8.A12U.01	TCGA.C8.A12U	primary	0	385.0
TCGA.AN.A03X.01	TCGA.AN.A03X	primary	0	10.0
TCGA.BH.A0E0.01	TCGA.BH.A0E0	primary	0	134.0
TCGA.LQ.A4E4.01	TCGA.LQ.A4E4	primary	0	849.0
TCGA.AC.A3TN.01	TCGA.AC.A3TN	primary	0	456.0
TCGA.A7.A0CG.01	TCGA.A7.A0CG	primary	0	1043.0
TCGA.PE.A5DC.01	TCGA.PE.A5DC	primary	1	1430.0
TCGA.C8.A12K.01	TCGA.C8.A12K	primary	0	0.0
TCGA.AO.A12C.01	TCGA.AO.A12C	primary	0	2372.0
TCGA.A7.A26G.01	TCGA.A7.A26G	primary	0	722.0
TCGA.B6.A0WX.01	TCGA.B6.A0WX	primary	1	639.0
TCGA.A2.A1G4.01	TCGA.A2.A1G4	primary	0	595.0
TCGA.A7.A3J0.01	TCGA.A7.A3J0	primary	0	313.0
TCGA.XX.A89A.01	TCGA.XX.A89A	primary	0	488.0
TCGA.LD.A9QF.01	TCGA.LD.A9QF	primary	0	323.0
TCGA.BH.A0E6.01	TCGA.BH.A0E6	primary	0	293.0
TCGA.C8.A132.01	TCGA.C8.A132	primary	0	383.0
TCGA.LL.A8F5.01	TCGA.LL.A8F5	primary	0	596.0
TCGA.BH.A0B3.01	TCGA.BH.A0B3	primary	0	1203.0
TCGA.A2.A0CO.01	TCGA.A2.A0CO	primary	1	3492.0
TCGA.B6.A0X4.01	TCGA.B6.A0X4	primary	1	860.0
TCGA.B6.A0X0.01	TCGA.B6.A0X0	primary	1	3945.0
TCGA.A2.A25A.01	TCGA.A2.A25A	primary	0	3276.0
TCGA.AR.A2LE.01	TCGA.AR.A2LE	primary	0	5062.0
TCGA.D8.A13Z.01	TCGA.D8.A13Z	primary	N/A	N/A
TCGA.EW.A3U0.01	TCGA.EW.A3U0	primary	0	532.0
TCGA.A1.A0SN.01	TCGA.A1.A0SN	primary	0	1196.0
TCGA.A7.A6VW.01	TCGA.A7.A6VW	primary	0	285.0
TCGA.EW.A1J2.01	TCGA.EW.A1J2	primary	N/A	N/A
TCGA.E9.A1RB.01	TCGA.E9.A1RB	primary	1	976.0
TCGA.D8.A1JE.01	TCGA.D8.A1JE	primary	0	575.0
TCGA.AR.A1AX.01	TCGA.AR.A1AX	primary	0	2629.0
TCGA.BH.A1FU.01	TCGA.BH.A1FU	primary	1	1688.0
TCGA.C8.A12O.01	TCGA.C8.A12O	primary	0	385.0
TCGA.A1.A0SO.01	TCGA.A1.A0SO	primary	0	852.0
TCGA.E2.A10B.01	TCGA.E2.A10B	primary	0	1141.0
TCGA.A1.A0SQ.01	TCGA.A1.A0SQ	primary	0	554.0
TCGA.AN.A0AK.01	TCGA.AN.A0AK	primary	0	224.0
TCGA.A7.A56D.01	TCGA.A7.A56D	primary	0	448.0
TCGA.E2.A1B6.01	TCGA.E2.A1B6	primary	0	867.0
TCGA.AR.A2LK.01	TCGA.AR.A2LK	primary	1	1649.0
TCGA.A8.A07U.01	TCGA.A8.A07U	primary	0	760.0
TCGA.E2.A15I.01	TCGA.E2.A15I	primary	0	1692.0
TCGA.BH.A0B5.01	TCGA.BH.A0B5	primary	0	2136.0
TCGA.LD.A66U.01	TCGA.LD.A66U	primary	0	646.0
TCGA.BH.A1FR.01	TCGA.BH.A1FR	primary	1	1642.0
TCGA.D8.A1Y2.01	TCGA.D8.A1Y2	primary	0	433.0
TCGA.AC.A2FG.01	TCGA.AC.A2FG	primary	0	1853.0
TCGA.A7.A426.01	TCGA.A7.A426	primary	0	364.0
TCGA.A2.A0ES.01	TCGA.A2.A0ES	primary	0	2190.0
TCGA.AO.A0JF.01	TCGA.AO.A0JF	primary	0	1980.0
TCGA.BH.A18G.01	TCGA.BH.A18G	primary	0	149.0
TCGA.BH.A0RX.01	TCGA.BH.A0RX	primary	0	170.0
TCGA.A8.A09K.01	TCGA.A8.A09K	primary	0	912.0
TCGA.GM.A3XG.01	TCGA.GM.A3XG	primary	0	1330.0
TCGA.GM.A3XN.01	TCGA.GM.A3XN	primary	0	2019.0
TCGA.3C.AALJ.01	TCGA.3C.AALJ	primary	0	1474.0
TCGA.A2.A0YM.01	TCGA.A2.A0YM	primary	0	965.0
TCGA.A8.A09Q.01	TCGA.A8.A09Q	primary	0	761.0
TCGA.BH.A0EE.01	TCGA.BH.A0EE	primary	0	943.0
TCGA.GM.A2DO.01	TCGA.GM.A2DO	primary	0	2596.0
TCGA.EW.A2FR.01	TCGA.EW.A2FR	primary	0	1673.0
TCGA.OL.A6VR.01	TCGA.OL.A6VR	primary	0	1220.0
TCGA.PL.A8LX.01	TCGA.PL.A8LX	primary	0	5.0
TCGA.BH.A18R.01	TCGA.BH.A18R	primary	1	1142.0
TCGA.A2.A0SX.01	TCGA.A2.A0SX	primary	0	1534.0
TCGA.AR.A0TS.01	TCGA.AR.A0TS	primary	0	2558.0
TCGA.A8.A083.01	TCGA.A8.A083	primary	0	0.0
TCGA.B6.A409.01	TCGA.B6.A409	primary	1	573.0
TCGA.A2.A3KD.01	TCGA.A2.A3KD	primary	0	1206.0
TCGA.BH.A0B4.01	TCGA.BH.A0B4	primary	0	1191.0
TCGA.AO.A0J8.01	TCGA.AO.A0J8	primary	0	680.0
TCGA.B6.A0WS.01	TCGA.B6.A0WS	primary	1	2965.0
TCGA.BH.A1FC.01	TCGA.BH.A1FC	primary	1	3472.0
TCGA.BH.A204.01	TCGA.BH.A204	primary	1	2534.0
TCGA.BH.A1EU.01	TCGA.BH.A1EU	primary	1	1286.0
TCGA.AC.A8OQ.01	TCGA.AC.A8OQ	primary	0	34.0
TCGA.AR.A0U3.01	TCGA.AR.A0U3	primary	0	4080.0
TCGA.BH.A0HA.01	TCGA.BH.A0HA	primary	0	1611.0
TCGA.AR.A24L.01	TCGA.AR.A24L	primary	1	2866.0
TCGA.AC.A3EH.01	TCGA.AC.A3EH	primary	1	197.0
TCGA.A2.A04T.01	TCGA.A2.A04T	primary	0	2246.0
TCGA.AR.A2LL.01	TCGA.AR.A2LL	primary	0	2012.0
TCGA.A8.A08O.01	TCGA.A8.A08O	primary	0	943.0
TCGA.BH.A42U.01	TCGA.BH.A42U	primary	0	3364.0
TCGA.A8.A08J.01	TCGA.A8.A08J	primary	1	1127.0
TCGA.A2.A0EM.01	TCGA.A2.A0EM	primary	0	3094.0
TCGA.B6.A1KI.01	TCGA.B6.A1KI	primary	0	2236.0
TCGA.EW.A1P4.01	TCGA.EW.A1P4	primary	0	907.0
TCGA.EW.A2FV.01	TCGA.EW.A2FV	primary	0	788.0
TCGA.D8.A13Y.01	TCGA.D8.A13Y	primary	0	1728.0
TCGA.AR.A251.01	TCGA.AR.A251	primary	0	3030.0
TCGA.E2.A1LL.01	TCGA.E2.A1LL	primary	0	1309.0
TCGA.AR.A5QP.01	TCGA.AR.A5QP	primary	0	1185.0
TCGA.D8.A1Y1.01	TCGA.D8.A1Y1	primary	1	302.0
TCGA.E9.A245.01	TCGA.E9.A245	primary	N/A	N/A
TCGA.AN.A0AS.01	TCGA.AN.A0AS	primary	0	10.0
TCGA.A7.A4SA.01	TCGA.A7.A4SA	primary	0	454.0
TCGA.A7.A5ZW.01	TCGA.A7.A5ZW	primary	0	326.0
TCGA.BH.A1FL.01	TCGA.BH.A1FL	primary	1	1673.0
TCGA.EW.A423.01	TCGA.EW.A423	primary	0	533.0
TCGA.A2.A0YT.01	TCGA.A2.A0YT	primary	1	723.0
TCGA.BH.A1FB.01	TCGA.BH.A1FB	primary	1	3669.0
TCGA.E2.A1IO.01	TCGA.E2.A1IO	primary	0	1855.0
TCGA.BH.A0H5.01	TCGA.BH.A0H5	primary	0	1620.0
TCGA.D8.A1Y0.01	TCGA.D8.A1Y0	primary	0	472.0
TCGA.BH.A18U.01	TCGA.BH.A18U	primary	1	1563.0
TCGA.C8.A1HK.01	TCGA.C8.A1HK	primary	0	366.0
TCGA.BH.A208.01	TCGA.BH.A208	primary	1	1759.0
TCGA.A2.A1FV.01	TCGA.A2.A1FV	primary	0	714.0
TCGA.AR.A256.01	TCGA.AR.A256	primary	1	2854.0
TCGA.D8.A3Z6.01	TCGA.D8.A3Z6	primary	0	563.0
TCGA.AO.A126.01	TCGA.AO.A126	primary	0	3307.0
TCGA.BH.A0AZ.01	TCGA.BH.A0AZ	primary	0	1919.0
TCGA.HN.A2NL.01	TCGA.HN.A2NL	primary	0	79.0
TCGA.AR.A24R.01	TCGA.AR.A24R	primary	0	3430.0
TCGA.AO.A0JI.01	TCGA.AO.A0JI	primary	0	1528.0
TCGA.AO.A03L.01	TCGA.AO.A03L	primary	0	2442.0
TCGA.A2.A0CW.01	TCGA.A2.A0CW	primary	0	3283.0
TCGA.EW.A1PA.01	TCGA.EW.A1PA	primary	0	575.0
TCGA.AO.A12F.01	TCGA.AO.A12F	primary	0	1842.0
TCGA.E2.A15M.01	TCGA.E2.A15M	primary	1	336.0
TCGA.E2.A15A.06	TCGA.E2.A15A	metastasis	0	710.0
TCGA.S3.AA11.01	TCGA.S3.AA11	primary	0	421.0
TCGA.D8.A27T.01	TCGA.D8.A27T	primary	0	398.0
TCGA.AR.A1AI.01	TCGA.AR.A1AI	primary	0	3296.0
TCGA.AO.A0J4.01	TCGA.AO.A0J4	primary	0	1587.0
TCGA.AR.A0TZ.01	TCGA.AR.A0TZ	primary	N/A	N/A
TCGA.D8.A1X9.01	TCGA.D8.A1X9	primary	0	727.0
TCGA.E2.A14N.01	TCGA.E2.A14N	primary	0	1434.0
TCGA.OL.A5RZ.01	TCGA.OL.A5RZ	primary	0	679.0
TCGA.B6.A0RH.01	TCGA.B6.A0RH	primary	1	6456.0
TCGA.B6.A0WT.01	TCGA.B6.A0WT	primary	0	5739.0
TCGA.A2.A3XV.01	TCGA.A2.A3XV	primary	0	996.0
TCGA.A8.A091.01	TCGA.A8.A091	primary	0	1004.0
TCGA.E2.A15C.01	TCGA.E2.A15C	primary	0	694.0
TCGA.OL.A5RV.01	TCGA.OL.A5RV	primary	0	1062.0
TCGA.PL.A8LY.01	TCGA.PL.A8LY	primary	0	8.0
TCGA.A2.A3XZ.01	TCGA.A2.A3XZ	primary	0	1532.0
TCGA.A8.A07P.01	TCGA.A8.A07P	primary	0	334.0
TCGA.A2.A0ER.01	TCGA.A2.A0ER	primary	0	2263.0
TCGA.A8.A09R.01	TCGA.A8.A09R	primary	0	273.0
TCGA.D8.A1JS.01	TCGA.D8.A1JS	primary	0	371.0
TCGA.AR.A0TX.01	TCGA.AR.A0TX	primary	0	1972.0
TCGA.AR.A24U.01	TCGA.AR.A24U	primary	0	3128.0
TCGA.BH.A203.01	TCGA.BH.A203	primary	1	1174.0
TCGA.A2.A04Y.01	TCGA.A2.A04Y	primary	0	1099.0
TCGA.E2.A10E.01	TCGA.E2.A10E	primary	0	865.0
TCGA.AO.A03V.01	TCGA.AO.A03V	primary	0	1351.0
TCGA.B6.A0IE.01	TCGA.B6.A0IE	primary	1	1993.0
TCGA.A7.A4SF.01	TCGA.A7.A4SF	primary	0	545.0
TCGA.D8.A27F.01	TCGA.D8.A27F	primary	0	488.0
TCGA.BH.A8FZ.01	TCGA.BH.A8FZ	primary	0	574.0
TCGA.BH.A28O.01	TCGA.BH.A28O	primary	0	1120.0
TCGA.D8.A1XO.01	TCGA.D8.A1XO	primary	0	1682.0
TCGA.A2.A0CP.01	TCGA.A2.A0CP	primary	0	2813.0
TCGA.E9.A249.01	TCGA.E9.A249	primary	0	217.0
TCGA.A2.A0T7.01	TCGA.A2.A0T7	primary	0	631.0
TCGA.AN.A049.01	TCGA.AN.A049	primary	0	19.0
TCGA.A2.A0T6.01	TCGA.A2.A0T6	primary	0	575.0
TCGA.A2.A25C.01	TCGA.A2.A25C	primary	0	523.0
TCGA.E9.A3Q9.01	TCGA.E9.A3Q9	primary	0	1001.0
TCGA.A7.A0CD.01	TCGA.A7.A0CD	primary	0	1165.0
TCGA.AO.A0J2.01	TCGA.AO.A0J2	primary	0	997.0
TCGA.A8.A092.01	TCGA.A8.A092	primary	0	942.0
TCGA.D8.A1XL.01	TCGA.D8.A1XL	primary	0	606.0
TCGA.OL.A66N.01	TCGA.OL.A66N	primary	0	792.0
TCGA.A7.A0DB.01	TCGA.A7.A0DB	primary	0	1007.0
TCGA.C8.A12M.01	TCGA.C8.A12M	primary	0	358.0
TCGA.AN.A0FS.01	TCGA.AN.A0FS	primary	0	210.0
TCGA.AN.A0G0.01	TCGA.AN.A0G0	primary	0	16.0
TCGA.E2.A1LS.01	TCGA.E2.A1LS	primary	0	1604.0
TCGA.E9.A295.01	TCGA.E9.A295	primary	0	375.0
TCGA.C8.A135.01	TCGA.C8.A135	primary	0	393.0
TCGA.AO.A0J6.01	TCGA.AO.A0J6	primary	0	1140.0
TCGA.AR.A24K.01	TCGA.AR.A24K	primary	0	1548.0
TCGA.GM.A3XL.01	TCGA.GM.A3XL	primary	0	2108.0
TCGA.W8.A86G.01	TCGA.W8.A86G	primary	0	347.0
TCGA.A8.A06Q.01	TCGA.A8.A06Q	primary	0	31.0
TCGA.LL.A5YO.01	TCGA.LL.A5YO	primary	0	440.0
TCGA.E2.A15O.01	TCGA.E2.A15O	primary	0	1545.0
TCGA.A2.A0SV.01	TCGA.A2.A0SV	primary	1	825.0
TCGA.BH.A0B7.01	TCGA.BH.A0B7	primary	0	2559.0
TCGA.BH.A0B9.01	TCGA.BH.A0B9	primary	0	1572.0
TCGA.D8.A1XC.01	TCGA.D8.A1XC	primary	1	377.0
TCGA.LL.A6FR.01	TCGA.LL.A6FR	primary	0	489.0
TCGA.E9.A1NA.01	TCGA.E9.A1NA	primary	0	1112.0
TCGA.BH.A0C3.01	TCGA.BH.A0C3	primary	0	2709.0
TCGA.EW.A6SC.01	TCGA.EW.A6SC	primary	0	952.0
TCGA.E2.A1IL.01	TCGA.E2.A1IL	primary	0	118.0
TCGA.A1.A0SM.01	TCGA.A1.A0SM	primary	0	242.0
TCGA.C8.A3M8.01	TCGA.C8.A3M8	primary	0	394.0
TCGA.A2.A0EQ.01	TCGA.A2.A0EQ	primary	0	2426.0
TCGA.E9.A1NG.01	TCGA.E9.A1NG	primary	1	786.0
TCGA.A2.A0EV.01	TCGA.A2.A0EV	primary	0	968.0
TCGA.B6.A0RL.01	TCGA.B6.A0RL	primary	1	2469.0
TCGA.AQ.A04H.01	TCGA.AQ.A04H	primary	0	754.0
TCGA.A8.A08S.01	TCGA.A8.A08S	primary	0	1004.0
TCGA.E9.A1N3.01	TCGA.E9.A1N3	primary	0	1059.0
TCGA.A2.A4S3.01	TCGA.A2.A4S3	primary	0	666.0
TCGA.AN.A046.01	TCGA.AN.A046	primary	0	10.0
TCGA.D8.A1XS.01	TCGA.D8.A1XS	primary	0	496.0
TCGA.LL.A73Y.01	TCGA.LL.A73Y	primary	0	477.0
TCGA.BH.A8FY.01	TCGA.BH.A8FY	primary	1	295.0
TCGA.AO.A124.01	TCGA.AO.A124	primary	0	3506.0
TCGA.C8.A1HE.01	TCGA.C8.A1HE	primary	0	375.0
TCGA.E2.A1LI.01	TCGA.E2.A1LI	primary	0	3121.0
TCGA.E9.A2JS.01	TCGA.E9.A2JS	primary	1	904.0
TCGA.E2.A15T.01	TCGA.E2.A15T	primary	0	1563.0
TCGA.A2.A0CV.01	TCGA.A2.A0CV	primary	0	3011.0
TCGA.A2.A0T3.01	TCGA.A2.A0T3	primary	0	1516.0
TCGA.AC.A2BK.01	TCGA.AC.A2BK	primary	0	2222.0
TCGA.A2.A1FW.01	TCGA.A2.A1FW	primary	0	528.0
TCGA.B6.A0RS.01	TCGA.B6.A0RS	primary	1	3063.0
TCGA.D8.A1JJ.01	TCGA.D8.A1JJ	primary	0	611.0
TCGA.BH.A0C0.01	TCGA.BH.A0C0	primary	0	1270.0
TCGA.A7.A425.01	TCGA.A7.A425	primary	0	447.0
TCGA.D8.A1X5.01	TCGA.D8.A1X5	primary	0	565.0
TCGA.A7.A26F.01	TCGA.A7.A26F	primary	0	738.0
TCGA.AN.A0XW.01	TCGA.AN.A0XW	primary	0	170.0
TCGA.AR.A5QQ.01	TCGA.AR.A5QQ	primary	1	322.0
TCGA.A7.A26I.01	TCGA.A7.A26I	primary	0	661.0
TCGA.AR.A1AU.01	TCGA.AR.A1AU	primary	0	2868.0
TCGA.A8.A08T.01	TCGA.A8.A08T	primary	1	3409.0
TCGA.BH.A0DK.01	TCGA.BH.A0DK	primary	0	423.0
TCGA.B6.A0RE.01	TCGA.B6.A0RE	primary	0	7777.0
TCGA.A2.A4RY.01	TCGA.A2.A4RY	primary	0	648.0
TCGA.A8.A09G.01	TCGA.A8.A09G	primary	0	0.0
TCGA.OL.A5DA.01	TCGA.OL.A5DA	primary	0	1783.0
TCGA.AN.A0XO.01	TCGA.AN.A0XO	primary	0	375.0
TCGA.E2.A15D.01	TCGA.E2.A15D	primary	0	526.0
TCGA.D8.A1XV.01	TCGA.D8.A1XV	primary	0	461.0
TCGA.A2.A0ST.01	TCGA.A2.A0ST	primary	0	3017.0
TCGA.BH.A0BL.01	TCGA.BH.A0BL	primary	0	2278.0
TCGA.E2.A1IU.01	TCGA.E2.A1IU	primary	0	337.0
TCGA.AR.A1AL.01	TCGA.AR.A1AL	primary	0	2971.0
TCGA.E9.A54Y.01	TCGA.E9.A54Y	primary	0	725.0
TCGA.B6.A0IQ.01	TCGA.B6.A0IQ	primary	0	4285.0
TCGA.C8.A12L.01	TCGA.C8.A12L	primary	0	363.0
TCGA.BH.A1FG.01	TCGA.BH.A1FG	primary	1	3736.0
TCGA.A2.A04X.01	TCGA.A2.A04X	primary	0	1686.0
TCGA.AC.A3W5.01	TCGA.AC.A3W5	primary	0	504.0
TCGA.B6.A0IN.01	TCGA.B6.A0IN	primary	1	2573.0
TCGA.D8.A1XT.01	TCGA.D8.A1XT	primary	0	506.0
TCGA.E9.A24A.01	TCGA.E9.A24A	primary	0	747.0
TCGA.AQ.A1H2.01	TCGA.AQ.A1H2	primary	0	475.0
TCGA.AC.A2QJ.01	TCGA.AC.A2QJ	primary	1	446.0
TCGA.B6.A0IH.01	TCGA.B6.A0IH	primary	1	3418.0
TCGA.A8.A07Z.01	TCGA.A8.A07Z	primary	0	1371.0
TCGA.E9.A6HE.01	TCGA.E9.A6HE	primary	0	847.0
TCGA.LL.A73Z.01	TCGA.LL.A73Z	primary	1	227.0
TCGA.C8.A12W.01	TCGA.C8.A12W	primary	0	385.0
TCGA.A2.A0CK.01	TCGA.A2.A0CK	primary	0	4159.0
TCGA.E2.A1B0.01	TCGA.E2.A1B0	primary	0	1631.0
TCGA.A2.A0D0.01	TCGA.A2.A0D0	primary	0	2048.0
TCGA.BH.A0C1.01	TCGA.BH.A0C1	primary	1	1411.0
TCGA.E9.A22D.01	TCGA.E9.A22D	primary	0	1248.0
TCGA.LL.A50Y.01	TCGA.LL.A50Y	primary	0	762.0
TCGA.EW.A1PG.01	TCGA.EW.A1PG	primary	0	1051.0
TCGA.AN.A0XT.01	TCGA.AN.A0XT	primary	0	10.0
TCGA.A7.A13H.01	TCGA.A7.A13H	primary	0	899.0
TCGA.A2.A1G0.01	TCGA.A2.A1G0	primary	0	616.0
TCGA.A2.A0D2.01	TCGA.A2.A0D2	primary	0	1027.0
TCGA.HN.A2OB.01	TCGA.HN.A2OB	primary	1	1900.0
TCGA.EW.A1P7.01	TCGA.EW.A1P7	primary	0	915.0
TCGA.C8.A138.01	TCGA.C8.A138	primary	0	380.0
TCGA.C8.A1HG.01	TCGA.C8.A1HG	primary	0	345.0
TCGA.E2.A10A.01	TCGA.E2.A10A	primary	0	1229.0
TCGA.A8.A081.01	TCGA.A8.A081	primary	0	0.0
TCGA.BH.A0E9.01	TCGA.BH.A0E9	primary	0	2489.0
TCGA.AC.A3BB.01	TCGA.AC.A3BB	primary	0	987.0
TCGA.AN.A0XL.01	TCGA.AN.A0XL	primary	0	163.0
TCGA.AC.A8OS.01	TCGA.AC.A8OS	primary	0	70.0
TCGA.B6.A0X5.01	TCGA.B6.A0X5	primary	1	2097.0
TCGA.D8.A1JF.01	TCGA.D8.A1JF	primary	0	366.0
TCGA.A8.A08L.01	TCGA.A8.A08L	primary	1	304.0
TCGA.AO.A0JB.01	TCGA.AO.A0JB	primary	0	1542.0
TCGA.A8.A08Z.01	TCGA.A8.A08Z	primary	N/A	N/A
TCGA.A2.A4S0.01	TCGA.A2.A4S0	primary	0	706.0
TCGA.E2.A1L9.01	TCGA.E2.A1L9	primary	0	598.0
TCGA.E2.A105.01	TCGA.E2.A105	primary	0	1308.0
TCGA.AR.A24Z.01	TCGA.AR.A24Z	primary	0	3001.0
TCGA.C8.A273.01	TCGA.C8.A273	primary	0	513.0
TCGA.E9.A226.01	TCGA.E9.A226	primary	1	1048.0
TCGA.D8.A4Z1.01	TCGA.D8.A4Z1	primary	0	659.0
TCGA.E2.A109.01	TCGA.E2.A109	primary	0	1417.0
TCGA.E2.A15K.06	TCGA.E2.A15K	metastasis	0	275.0
TCGA.A2.A0CY.01	TCGA.A2.A0CY	primary	0	1673.0
TCGA.E2.A10F.01	TCGA.E2.A10F	primary	0	878.0
TCGA.B6.A0X7.01	TCGA.B6.A0X7	primary	1	1781.0
TCGA.BH.A0BF.01	TCGA.BH.A0BF	primary	1	1324.0
TCGA.AR.A5QM.01	TCGA.AR.A5QM	primary	0	2231.0
TCGA.E9.A3X8.01	TCGA.E9.A3X8	primary	0	926.0
TCGA.E9.A22A.01	TCGA.E9.A22A	primary	0	1189.0
TCGA.B6.A0RP.01	TCGA.B6.A0RP	primary	N/A	N/A
TCGA.A2.A0EY.01	TCGA.A2.A0EY	primary	0	1925.0
TCGA.AN.A0XP.01	TCGA.AN.A0XP	primary	0	9.0
TCGA.BH.A1ES.01	TCGA.BH.A1ES	primary	1	3462.0
TCGA.E9.A22B.01	TCGA.E9.A22B	primary	0	1167.0
TCGA.D8.A1XZ.01	TCGA.D8.A1XZ	primary	0	466.0
TCGA.4H.AAAK.01	TCGA.4H.AAAK	primary	0	348.0
TCGA.D8.A27R.01	TCGA.D8.A27R	primary	0	307.0
TCGA.E2.A14O.01	TCGA.E2.A14O	primary	0	1359.0
TCGA.A8.A094.01	TCGA.A8.A094	primary	0	0.0
TCGA.AR.A1AV.01	TCGA.AR.A1AV	primary	0	1864.0
TCGA.AN.A0FV.01	TCGA.AN.A0FV	primary	0	10.0
TCGA.E2.A14Y.01	TCGA.E2.A14Y	primary	0	2109.0
TCGA.BH.A0E7.01	TCGA.BH.A0E7	primary	0	1363.0
TCGA.D8.A143.01	TCGA.D8.A143	primary	0	431.0
TCGA.BH.A18V.01	TCGA.BH.A18V	primary	1	1556.0
TCGA.A8.A07G.01	TCGA.A8.A07G	primary	0	577.0
TCGA.AN.A041.01	TCGA.AN.A041	primary	0	7.0
TCGA.AQ.A54O.01	TCGA.AQ.A54O	primary	0	1001.0
TCGA.AO.A0JC.01	TCGA.AO.A0JC	primary	0	1547.0
TCGA.C8.A1HN.01	TCGA.C8.A1HN	primary	0	394.0
TCGA.PL.A8LV.01	TCGA.PL.A8LV	primary	0	.7.0
TCGA.AO.A0JJ.01	TCGA.AO.A0JJ	primary	0	1887.0
TCGA.E2.A14R.01	TCGA.E2.A14R	primary	0	1174.0
TCGA.A2.A3XT.01	TCGA.A2.A3XT	primary	0	2770.0
TCGA.BH.A0W7.01	TCGA.BH.A0W7	primary	0	1363.0
TCGA.A2.A3XS.01	TCGA.A2.A3XS	primary	1	1032.0
TCGA.PE.A5DD.01	TCGA.PE.A5DD	primary	0	1953.0
TCGA.E2.A2P6.01	TCGA.E2.A2P6	primary	0	1051.0
TCGA.A2.A3Y0.01	TCGA.A2.A3Y0	primary	0	1546.0
TCGA.EW.A1P3.01	TCGA.EW.A1P3	primary	0	1611.0
TCGA.B6.A0IB.01	TCGA.B6.A0IB	primary	1	3941.0
TCGA.GM.A2DF.01	TCGA.GM.A2DF	primary	0	2155.0
TCGA.E9.A1N4.01	TCGA.E9.A1N4	primary	0	1000.0
TCGA.E2.A14W.01	TCGA.E2.A14W	primary	0	974.0
TCGA.D8.A27M.01	TCGA.D8.A27M	primary	0	410.0
TCGA.AO.A129.01	TCGA.AO.A129	primary	0	3286.0
TCGA.AN.A0XR.01	TCGA.AN.A0XR	primary	0	10.0
TCGA.E9.A228.01	TCGA.E9.A228	primary	0	1285.0
TCGA.A8.A09Z.01	TCGA.A8.A09Z	primary	0	0.0
TCGA.BH.A18Q.01	TCGA.BH.A18Q	primary	1	1692.0
TCGA.E2.A1LG.01	TCGA.E2.A1LG	primary	0	1523.0
TCGA.E2.A1IK.01	TCGA.E2.A1IK	primary	0	1800.0
TCGA.AO.A03N.01	TCGA.AO.A03N	primary	0	2031.0
TCGA.AR.A24Q.01	TCGA.AR.A24Q	primary	0	3172.0
TCGA.E9.A22E.01	TCGA.E9.A22E	primary	0	1269.0
TCGA.JL.A3YX.01	TCGA.JL.A3YX	primary	0	352.0
TCGA.AC.A3QQ.01	TCGA.AC.A3QQ	primary	0	734.0
TCGA.E9.A1QZ.01	TCGA.E9.A1QZ	primary	0	755.0
TCGA.B6.A400.01	TCGA.B6.A400	primary	0	215.0
TCGA.D8.A1JN.01	TCGA.D8.A1JN	primary	0	620.0
TCGA.E2.A154.01	TCGA.E2.A154	primary	0	591.0
TCGA.AC.A6NO.01	TCGA.AC.A6NO	primary	0	51.0
TCGA.BH.A0BV.01	TCGA.BH.A0BV	primary	0	1519.0
TCGA.C8.A8HP.01	TCGA.C8.A8HP	primary	0	396.0
TCGA.E2.A14P.01	TCGA.E2.A14P	primary	0	1246.0
TCGA.B6.A0IP.01	TCGA.B6.A0IP	primary	1	3926.0
TCGA.A8.A079.01	TCGA.A8.A079	primary	0	274.0
TCGA.BH.A0W3.01	TCGA.BH.A0W3	primary	0	728.0
TCGA.B6.A0IA.01	TCGA.B6.A0IA	primary	0	8391.0
TCGA.A8.A097.01	TCGA.A8.A097	primary	0	365.0
TCGA.AO.A0JA.01	TCGA.AO.A0JA	primary	0	655.0
TCGA.AO.A0J5.01	TCGA.AO.A0J5	primary	1	792.0
TCGA.E2.A1L6.01	TCGA.E2.A1L6	primary	0	1648.0
TCGA.BH.A0H7.01	TCGA.BH.A0H7	primary	0	702.0
TCGA.D8.A1JC.01	TCGA.D8.A1JC	primary	0	480.0
TCGA.D8.A1JH.01	TCGA.D8.A1JH	primary	0	426.0
TCGA.D8.A1J8.01	TCGA.D8.A1J8	primary	0	431.0
TCGA.A2.A25D.01	TCGA.A2.A25D	primary	0	552.0
TCGA.BH.A0H6.01	TCGA.BH.A0H6	primary	0	747.0
TCGA.AQ.A54N.01	TCGA.AQ.A54N	primary	0	78.0
TCGA.A2.A0D1.01	TCGA.A2.A0D1	primary	0	1051.0
TCGA.AO.A12H.01	TCGA.AO.A12H	primary	0	1234.0
TCGA.C8.A3M7.01	TCGA.C8.A3M7	primary	1	1034.0
TCGA.B6.A0RQ.01	TCGA.B6.A0RQ	primary	1	4267.0
TCGA.E9.A1N6.01	TCGA.E9.A1N6	primary	1	678.0
TCGA.C8.A12Y.01	TCGA.C8.A12Y	primary	0	1476.0
TCGA.B6.A0WV.01	TCGA.B6.A0WV	primary	1	2417.0
TCGA.A8.A07S.01	TCGA.A8.A07S	primary	0	243.0
TCGA.E2.A1IE.01	TCGA.E2.A1IE	primary	0	2362.0
TCGA.BH.A42V.01	TCGA.BH.A42V	primary	0	635.0
TCGA.A7.A6VV.01	TCGA.A7.A6VV	primary	0	313.0
TCGA.AC.A3OD.01	TCGA.AC.A3OD	primary	0	451.0
TCGA.A7.A0CH.01	TCGA.A7.A0CH	primary	0	1079.0
TCGA.A8.A06O.01	TCGA.A8.A06O	primary	0	396.0
TCGA.AC.A2QI.01	TCGA.AC.A2QI	primary	0	588.0
TCGA.B6.A0WY.01	TCGA.B6.A0WY	primary	1	3461.0
TCGA.LD.A74U.01	TCGA.LD.A74U	primary	0	402.0
TCGA.E9.A1R5.01	TCGA.E9.A1R5	primary	0	92.0
TCGA.5L.AAT0.01	TCGA.5L.AAT0	primary	0	1477.0
TCGA.BH.A0DH.01	TCGA.BH.A0DH	primary	0	1156.0
TCGA.E9.A1NH.01	TCGA.E9.A1NH	primary	0	576.0
TCGA.BH.A0DZ.01	TCGA.BH.A0DZ	primary	0	495.0
TCGA.A8.A0A7.01	TCGA.A8.A0A7	primary	0	30.0
TCGA.C8.A137.01	TCGA.C8.A137	primary	0	379.0
TCGA.AN.A04D.01	TCGA.AN.A04D	primary	0	52.0
TCGA.BH.A201.01	TCGA.BH.A201	primary	0	856.0
TCGA.GM.A5PV.01	TCGA.GM.A5PV	primary	0	412.0
TCGA.B6.A0RT.01	TCGA.B6.A0RT	primary	0	2721.0
TCGA.A8.A0AD.01	TCGA.A8.A0AD	primary	0	1157.0
TCGA.AC.A3YI.01	TCGA.AC.A3YI	primary	0	707.0
TCGA.E9.A3QA.01	TCGA.E9.A3QA	primary	0	918.0
TCGA.BH.A0BR.01	TCGA.BH.A0BR	primary	0	2330.0
TCGA.S3.AA17.01	TCGA.S3.AA17	primary	0	424.0
TCGA.AO.A0JG.01	TCGA.AO.A0JG	primary	0	798.0
TCGA.A2.A0EO.01	TCGA.A2.A0EO	primary	0	2442.0
TCGA.A2.A3XU.01	TCGA.A2.A3XU	primary	1	912.0
TCGA.C8.A12T.01	TCGA.C8.A12T	primary	0	0.0
TCGA.BH.A18P.01	TCGA.BH.A18P	primary	1	921.0
TCGA.C8.A278.01	TCGA.C8.A278	primary	0	297.0
TCGA.AC.A6IW.01	TCGA.AC.A6IW	primary	0	413.0
TCGA.E2.A153.01	TCGA.E2.A153	primary	0	707.0
TCGA.A2.A0EX.01	TCGA.A2.A0EX	primary	0	752.0
TCGA.A2.A4RX.01	TCGA.A2.A4RX	primary	0	742.0
TCGA.OL.A5S0.01	TCGA.OL.A5S0	primary	0	620.0
TCGA.5L.AAT1.01	TCGA.5L.AAT1	primary	0	1471.0
TCGA.AR.A0U2.01	TCGA.AR.A0U2	primary	1	2551.0
TCGA.E2.A56Z.01	TCGA.E2.A56Z	primary	0	252.0
TCGA.A8.A08A.01	TCGA.A8.A08A	primary	0	30.0
TCGA.BH.A0AY.01	TCGA.BH.A0AY	primary	0	777.0
TCGA.BH.A0HB.01	TCGA.BH.A0HB	primary	0	806.0
TCGA.A7.A26E.01	TCGA.A7.A26E	primary	0	954.0
TCGA.E9.A1RI.01	TCGA.E9.A1RI	primary	0	1449.0
TCGA.A8.A06Z.01	TCGA.A8.A06Z	primary	0	31.0
TCGA.C8.A12Q.01	TCGA.C8.A12Q	primary	1	385.0
TCGA.OL.A66P.01	TCGA.OL.A66P	primary	0	428.0
TCGA.OL.A66L.01	TCGA.OL.A66L	primary	0	1301.0
TCGA.OL.A66K.01	TCGA.OL.A66K	primary	1	1275.0
TCGA.AR.A1AO.01	TCGA.AR.A1AO	primary	0	2618.0
TCGA.A2.A0T5.01	TCGA.A2.A0T5	primary	0	531.0
TCGA.E2.A2P5.01	TCGA.E2.A2P5	primary	1	821.0
TCGA.GM.A4E0.01	TCGA.GM.A4E0	primary	0	2191.0
TCGA.A8.A07I.01	TCGA.A8.A07I	primary	0	426.0
TCGA.AO.A03U.01	TCGA.AO.A03U	primary	1	1793.0
TCGA.BH.A0HN.01	TCGA.BH.A0HN	primary	0	516.0
TCGA.A8.A0A2.01	TCGA.A8.A0A2	primary	0	579.0
TCGA.A2.A1G6.01	TCGA.A2.A1G6	primary	0	501.0
TCGA.EW.A1OV.01	TCGA.EW.A1OV	primary	0	789.0
TCGA.D8.A1XW.01	TCGA.D8.A1XW	primary	0	1309.0
TCGA.AC.A62Y.01	TCGA.AC.A62Y	primary	0	530.0
TCGA.D8.A1XK.01	TCGA.D8.A1XK	primary	0	441.0
TCGA.C8.A27A.01	TCGA.C8.A27A	primary	0	747.0
TCGA.B6.A0RI.01	TCGA.B6.A0RI	primary	0	7126.0
TCGA.AN.A0FY.01	TCGA.AN.A0FY	primary	0	10.0
TCGA.OL.A66I.01	TCGA.OL.A66I	primary	0	714.0
TCGA.BH.A0HU.01	TCGA.BH.A0HU	primary	0	392.0
TCGA.EW.A2FW.01	TCGA.EW.A2FW	primary	0	672.0
TCGA.AN.A0FN.01	TCGA.AN.A0FN	primary	0	218.0
TCGA.GM.A2DM.01	TCGA.GM.A2DM	primary	0	3226.0
TCGA.E9.A243.01	TCGA.E9.A243	primary	0	612.0
TCGA.AC.A6IX.01	TCGA.AC.A6IX	primary	0	373.0
TCGA.D8.A27H.01	TCGA.D8.A27H	primary	0	397.0
TCGA.AC.A7VB.01	TCGA.AC.A7VB	primary	0	250.0
TCGA.AQ.A7U7.01	TCGA.AQ.A7U7	primary	1	584.0
TCGA.E2.A14X.01	TCGA.E2.A14X	primary	0	972.0
TCGA.A8.A085.01	TCGA.A8.A085	primary	0	1124.0
TCGA.A7.A0DC.01	TCGA.A7.A0DC	primary	0	906.0
TCGA.BH.A0DS.01	TCGA.BH.A0DS	primary	0	78.0
TCGA.OL.A5RU.01	TCGA.OL.A5RU	primary	0	1219.0
TCGA.A7.A13D.01	TCGA.A7.A13D	primary	0	965.0
TCGA.EW.A1OY.01	TCGA.EW.A1OY	primary	0	908.0
TCGA.D8.A1JK.01	TCGA.D8.A1JK	primary	0	612.0
TCGA.E2.A1B4.01	TCGA.E2.A1B4	primary	1	1004.0
TCGA.XX.A899.01	TCGA.XX.A899	primary	0	467.0
TCGA.AC.A3TM.01	TCGA.AC.A3TM	primary	0	762.0
TCGA.D8.A142.01	TCGA.D8.A142	primary	0	425.0
TCGA.E2.A1IF.01	TCGA.E2.A1IF	primary	0	1138.0
TCGA.E9.A54X.01	TCGA.E9.A54X	primary	0	727.0
TCGA.E2.A14U.01	TCGA.E2.A14U	primary	0	1318.0
TCGA.A2.A0CU.01	TCGA.A2.A0CU	primary	1	158.0
TCGA.BH.A0DQ.01	TCGA.BH.A0DQ	primary	0	98.0
TCGA.BH.A0BT.01	TCGA.BH.A0BT	primary	0	2365.0
TCGA.E9.A1RD.01	TCGA.E9.A1RD	primary	0	34.0
TCGA.E2.A15A.01	TCGA.E2.A15A	primary	0	710.0
TCGA.E9.A1RE.01	TCGA.E9.A1RE	primary	0	1419.0
TCGA.B6.A0RU.01	TCGA.B6.A0RU	primary	0	8605.0
TCGA.LL.A5YL.01	TCGA.LL.A5YL	primary	0	519.0
TCGA.AN.A0XU.01	TCGA.AN.A0XU	primary	0	10.0
TCGA.AC.A6IV.01	TCGA.AC.A6IV	primary	0	568.0
TCGA.AC.A5XU.01	TCGA.AC.A5XU	primary	0	455.0
TCGA.AO.A125.01	TCGA.AO.A125	primary	0	3456.0
TCGA.AN.A04A.01	TCGA.AN.A04A	primary	0	90.0
TCGA.BH.A0DV.01	TCGA.BH.A0DV	primary	0	2064.0
TCGA.E2.A1L7.01	TCGA.E2.A1L7	primary	0	1836.0
TCGA.A8.A09N.01	TCGA.A8.A09N	primary	0	31.0
TCGA.A7.A13G.01	TCGA.A7.A13G	primary	0	718.0
TCGA.AO.A12A.01	TCGA.AO.A12A	primary	0	3112.0
TCGA.E2.A15P.01	TCGA.E2.A15P	primary	0	595.0
TCGA.B6.A0RN.01	TCGA.B6.A0RN	primary	0	8008.0
TCGA.D8.A27V.01	TCGA.D8.A27V	primary	0	381.0
TCGA.BH.A0BM.01	TCGA.BH.A0BM	primary	0	1876.0
TCGA.AN.A0FF.01	TCGA.AN.A0FF	primary	0	172.0
TCGA.D8.A73X.01	TCGA.D8.A73X	primary	0	767.0
TCGA.AN.A0AR.01	TCGA.AN.A0AR	primary	0	10.0
TCGA.LL.A5YN.01	TCGA.LL.A5YN	primary	0	447.0
TCGA.BH.A0EA.01	TCGA.BH.A0EA	primary	1	991.0
TCGA.C8.A26Z.01	TCGA.C8.A26Z	primary	0	470.0
TCGA.BH.A0DP.01	TCGA.BH.A0DP	primary	0	476.0
TCGA.AR.A0TY.01	TCGA.AR.A0TY	primary	1	1699.0
TCGA.BH.A0DT.01	TCGA.BH.A0DT	primary	0	2403.0
TCGA.A8.A09M.01	TCGA.A8.A09M	primary	0	1006.0
TCGA.AC.A3HN.01	TCGA.AC.A3HN	primary	0	496.0
TCGA.AC.A2FO.01	TCGA.AC.A2FO	primary	0	2255.0
TCGA.A8.A06N.01	TCGA.A8.A06N	primary	0	0.0
TCGA.AO.A12B.01	TCGA.AO.A12B	primary	0	2989.0
TCGA.AC.A3W6.01	TCGA.AC.A3W6	primary	0	602.0
TCGA.AO.A1KS.01	TCGA.AO.A1KS	primary	0	350.0
TCGA.S3.A6ZG.01	TCGA.S3.A6ZG	primary	0	562.0
TCGA.JL.A3YW.01	TCGA.JL.A3YW	primary	0	360.0
TCGA.BH.A5IZ.01	TCGA.BH.A5IZ	primary	0	567.0
TCGA.EW.A1PC.01	TCGA.EW.A1PC	primary	0	187.0
TCGA.AC.A7VC.01	TCGA.AC.A7VC	primary	0	1.0
TCGA.A8.A0A6.01	TCGA.A8.A0A6	primary	0	640.0
TCGA.E2.A15R.01	TCGA.E2.A15R	primary	0	1732.0
TCGA.A2.A0EU.01	TCGA.A2.A0EU	primary	0	1043.0
TCGA.A7.A26H.01	TCGA.A7.A26H	primary	0	724.0
TCGA.E2.A15E.06	TCGA.E2.A15E	metastasis	0	630.0
TCGA.AR.A0TT.01	TCGA.AR.A0TT	primary	0	3316.0
TCGA.AR.A0TR.01	TCGA.AR.A0TR	primary	1	160.0
TCGA.A2.A04V.01	TCGA.A2.A04V	primary	1	1920.0
TCGA.BH.A0AW.01	TCGA.BH.A0AW	primary	0	622.0
TCGA.LL.A7T0.01	TCGA.LL.A7T0	primary	0	376.0
TCGA.A2.A3XX.01	TCGA.A2.A3XX	primary	1	1439.0
TCGA.AC.A5EH.01	TCGA.AC.A5EH	primary	0	511.0
TCGA.A7.A4SC.01	TCGA.A7.A4SC	primary	0	446.0
TCGA.AR.A254.01	TCGA.AR.A254	primary	0	2605.0
TCGA.A1.A0SD.01	TCGA.A1.A0SD	primary	0	437.0
TCGA.3C.AALI.01	TCGA.3C.AALI	primary	0	4005.0
TCGA.LL.A441.01	TCGA.LL.A441	primary	0	996.0
TCGA.BH.A1FM.01	TCGA.BH.A1FM	primary	1	1388.0
TCGA.AN.A0FX.01	TCGA.AN.A0FX	primary	0	10.0
TCGA.E9.A5UO.01	TCGA.E9.A5UO	primary	0	785.0
TCGA.BH.A0BJ.01	TCGA.BH.A0BJ	primary	0	660.0
TCGA.A8.A09E.01	TCGA.A8.A09E	primary	0	1492.0
TCGA.A8.A07F.01	TCGA.A8.A07F	primary	0	577.0
TCGA.A8.A07R.01	TCGA.A8.A07R	primary	0	273.0
TCGA.E2.A574.01	TCGA.E2.A574	primary	0	1179.0
TCGA.E9.A227.01	TCGA.E9.A227	primary	0	975.0
TCGA.BH.A0DG.01	TCGA.BH.A0DG	primary	0	2041.0
TCGA.AC.A2FM.01	TCGA.AC.A2FM	primary	1	792.0
TCGA.A2.A04Q.01	TCGA.A2.A04Q	primary	0	2385.0
TCGA.C8.A1HM.01	TCGA.C8.A1HM	primary	0	375.0
TCGA.AO.A1KP.01	TCGA.AO.A1KP	primary	0	2953.0
TCGA.AO.A0JL.01	TCGA.AO.A0JL	primary	0	1683.0
TCGA.GM.A3NW.01	TCGA.GM.A3NW	primary	0	3361.0
TCGA.OL.A66H.01	TCGA.OL.A66H	primary	N/A	N/A
TCGA.E2.A1LH.01	TCGA.E2.A1LH	primary	0	3247.0
TCGA.C8.A131.01	TCGA.C8.A131	primary	0	411.0
TCGA.S3.AA14.01	TCGA.S3.AA14	primary	0	529.0
TCGA.BH.A0E1.01	TCGA.BH.A0E1	primary	0	477.0
TCGA.D8.A1JL.01	TCGA.D8.A1JL	primary	0	611.0
TCGA.A2.A1FX.01	TCGA.A2.A1FX	primary	0	1847.0
TCGA.A7.A4SE.01	TCGA.A7.A4SE	primary	0	644.0
TCGA.AR.A1AM.01	TCGA.AR.A1AM	primary	0	2991.0
TCGA.D8.A140.01	TCGA.D8.A140	primary	0	403.0
TCGA.B6.A0IJ.01	TCGA.B6.A0IJ	primary	0	7106.0
TCGA.A1.A0SE.01	TCGA.A1.A0SE	primary	0	1321.0
TCGA.BH.A0B2.01	TCGA.BH.A0B2	primary	N/A	N/A
TCGA.E2.A1IN.01	TCGA.E2.A1IN	primary	0	675.0
TCGA.BH.A1ET.01	TCGA.BH.A1ET	primary	1	2520.0
TCGA.AC.A2QH.01	TCGA.AC.A2QH	primary	0	1005.0
TCGA.AR.A5QN.01	TCGA.AR.A5QN	primary	0	1013.0
TCGA.AR.A24W.01	TCGA.AR.A24W	primary	0	991.0
TCGA.EW.A1P0.01	TCGA.EW.A1P0	primary	0	1251.0
TCGA.AO.A1KQ.01	TCGA.AO.A1KQ	primary	0	1882.0
TCGA.EW.A1PE.01	TCGA.EW.A1PE	primary	0	320.0
TCGA.AN.A0FK.01	TCGA.AN.A0FK	primary	0	213.0
TCGA.A8.A08X.01	TCGA.A8.A08X	primary	0	1308.0
TCGA.C8.A12X.01	TCGA.C8.A12X	primary	0	385.0
TCGA.OL.A5RY.01	TCGA.OL.A5RY	primary	0	752.0
TCGA.AR.A0TP.01	TCGA.AR.A0TP	primary	0	4275.0
TCGA.C8.A8HR.01	TCGA.C8.A8HR	primary	0	408.0
TCGA.A2.A0T4.01	TCGA.A2.A0T4	primary	0	624.0
TCGA.BH.A0HQ.01	TCGA.BH.A0HQ	primary	0	1121.0
TCGA.EW.A1J1.01	TCGA.EW.A1J1	primary	0	575.0
TCGA.GM.A2D9.01	TCGA.GM.A2D9	primary	1	1812.0
TCGA.EW.A6SA.01	TCGA.EW.A6SA	primary	0	510.0
TCGA.A2.A0CR.01	TCGA.A2.A0CR	primary	0	3283.0
TCGA.AR.A24H.01	TCGA.AR.A24H	primary	0	4894.0
TCGA.AC.A23C.01	TCGA.AC.A23C	primary	0	585.0
TCGA.PL.A8LZ.01	TCGA.PL.A8LZ	primary	0	302.0
TCGA.BH.A0EI.01	TCGA.BH.A0EI	primary	0	1926.0
TCGA.WT.AB41.01	TCGA.WT.AB41	primary	0	1611.0
TCGA.AR.A0TQ.01	TCGA.AR.A0TQ	primary	0	2991.0
TCGA.E2.A9RU.01	TCGA.E2.A9RU	primary	0	538.0
TCGA.B6.A0RV.01	TCGA.B6.A0RV	primary	0	5156.0
TCGA.BH.A0W5.01	TCGA.BH.A0W5	primary	0	1288.0
TCGA.LD.A7W6.01	TCGA.LD.A7W6	primary	0	404.0
TCGA.LL.A7SZ.01	TCGA.LL.A7SZ	primary	0	594.0
TCGA.AR.A1AT.01	TCGA.AR.A1AT	primary	1	1272.0
TCGA.A7.A0CJ.01	TCGA.A7.A0CJ	primary	0	931.0
TCGA.B6.A0I5.01	TCGA.B6.A0I5	primary	0	8556.0
TCGA.E2.A1LB.01	TCGA.E2.A1LB	primary	0	2306.0
TCGA.E2.A1IG.01	TCGA.E2.A1IG	primary	0	2140.0
TCGA.A8.A06T.01	TCGA.A8.A06T	primary	0	1614.0
TCGA.AC.A23H.01	TCGA.AC.A23H	primary	1	174.0
TCGA.C8.A134.01	TCGA.C8.A134	primary	0	383.0
TCGA.E9.A22G.01	TCGA.E9.A22G	primary	0	1239.0
TCGA.D8.A1XY.01	TCGA.D8.A1XY	primary	0	503.0
TCGA.BH.A0BZ.01	TCGA.BH.A0BZ	primary	0	2255.0
TCGA.C8.A26V.01	TCGA.C8.A26V	primary	0	616.0
TCGA.C8.A1HI.01	TCGA.C8.A1HI	primary	0	343.0
TCGA.S3.AA10.01	TCGA.S3.AA10	primary	0	586.0
TCGA.AO.A0J7.01	TCGA.AO.A0J7	primary	0	618.0
TCGA.A2.A04P.01	TCGA.A2.A04P	primary	1	548.0
TCGA.A8.A075.01	TCGA.A8.A075	primary	0	518.0
TCGA.AC.A2B8.01	TCGA.AC.A2B8	primary	0	677.0
TCGA.AO.A0J9.01	TCGA.AO.A0J9	primary	0	1613.0
TCGA.E9.A1N5.01	TCGA.E9.A1N5	primary	0	1120.0
TCGA.A2.A0CQ.01	TCGA.A2.A0CQ	primary	0	2695.0
TCGA.A8.A0A1.01	TCGA.A8.A0A1	primary	0	365.0
TCGA.A1.A0SP.01	TCGA.A1.A0SP	primary	0	584.0
TCGA.A8.A082.01	TCGA.A8.A082	primary	0	.31.0
TCGA.B6.A401.01	TCGA.B6.A401	primary	0	2596.0
TCGA.C8.A1HO.01	TCGA.C8.A1HO	primary	0	375.0
TCGA.LL.A6FQ.01	TCGA.LL.A6FQ	primary	0	80.0
TCGA.A8.A096.01	TCGA.A8.A096	primary	0	0.0
TCGA.BH.A0C7.01	TCGA.BH.A0C7	primary	0	2767.0
TCGA.OL.A5D7.01	TCGA.OL.A5D7	primary	0	1780.0
TCGA.BH.A0WA.01	TCGA.BH.A0WA	primary	0	701.0
TCGA.AC.A3W7.01	TCGA.AC.A3W7	primary	0	471.0
TCGA.BH.A0BP.01	TCGA.BH.A0BP	primary	1	2296.0
TCGA.C8.A274.01	TCGA.C8.A274	primary	0	508.0
TCGA.A2.A0EN.01	TCGA.A2.A0EN	primary	0	2718.0
TCGA.A2.A259.01	TCGA.A2.A259	primary	0	1596.0
TCGA.AO.A12D.01	TCGA.AO.A12D	primary	0	2515.0
TCGA.E2.A576.01	TCGA.E2.A576	primary	0	1043.0
TCGA.B6.A0WW.01	TCGA.B6.A0WW	primary	1	558.0
TCGA.BH.A0B8.01	TCGA.BH.A0B8	primary	0	1569.0
TCGA.LL.A740.01	TCGA.LL.A740	primary	0	441.0
TCGA.D8.A1XJ.01	TCGA.D8.A1XJ	primary	0	663.0
TCGA.B6.A40B.01	TCGA.B6.A40B	primary	0	3152.0
TCGA.E9.A5UP.01	TCGA.E9.A5UP	primary	0	803.0
TCGA.AR.A24T.01	TCGA.AR.A24T	primary	0	3202.0
TCGA.A8.A07L.01	TCGA.A8.A07L	primary	0	975.0
TCGA.GM.A3NY.01	TCGA.GM.A3NY	primary	0	1162.0
TCGA.A8.A09A.01	TCGA.A8.A09A	primary	0	304.0
TCGA.AN.A0XV.01	TCGA.AN.A0XV	primary	0	162.0
TCGA.BH.A0DO.01	TCGA.BH.A0DO	primary	0	1644.0
TCGA.BH.A1ES.06	TCGA.BH.A1ES	metastasis	1	3462.0
TCGA.E9.A1RG.01	TCGA.E9.A1RG	primary	0	647.0
TCGA.S3.A6ZH.01	TCGA.S3.A6ZH	primary	0	641.0
TCGA.EW.A1IZ.01	TCGA.EW.A1IZ	primary	0	554.0
TCGA.BH.A2L8.01	TCGA.BH.A2L8	primary	0	612.0
TCGA.A2.A0SW.01	TCGA.A2.A0SW	primary	1	1365.0
TCGA.A7.A3RF.01	TCGA.A7.A3RF	primary	0	408.0
TCGA.AQ.A04L.01	TCGA.AQ.A04L	primary	0	3957.0
TCGA.A2.A0EP.01	TCGA.A2.A0EP	primary	0	3603.0
TCGA.BH.A0HO.01	TCGA.BH.A0HO	primary	0	76.0
TCGA.E2.A158.01	TCGA.E2.A158	primary	0	450.0
TCGA.E2.A1B5.01	TCGA.E2.A1B5	primary	0	984.0
TCGA.A1.A0SJ.01	TCGA.A1.A0SJ	primary	0	416.0
TCGA.AR.A1AJ.01	TCGA.AR.A1AJ	primary	0	3072.0
TCGA.BH.A0BO.01	TCGA.BH.A0BO	primary	0	2197.0
TCGA.PE.A5DE.01	TCGA.PE.A5DE	primary	0	2645.0
TCGA.S3.AA15.01	TCGA.S3.AA15	primary	0	525.0
TCGA.AN.A0AT.01	TCGA.AN.A0AT	primary	0	10.0
TCGA.C8.A27B.01	TCGA.C8.A27B	primary	0	439.0
TCGA.E2.A15E.01	TCGA.E2.A15E	primary	0	630.0
TCGA.B6.A0RO.01	TCGA.B6.A0RO	primary	0	4929.0
TCGA.B6.A0I6.01	TCGA.B6.A0I6	primary	1	991.0
TCGA.A2.A0CZ.01	TCGA.A2.A0CZ	primary	0	1616.0
TCGA.EW.A1P8.01	TCGA.EW.A1P8	primary	1	239.0
TCGA.C8.A1HF.01	TCGA.C8.A1HF	primary	0	332.0
TCGA.BH.A0H3.01	TCGA.BH.A0H3	primary	0	1928.0
TCGA.A2.A0CT.01	TCGA.A2.A0CT	primary	0	2289.0
TCGA.A8.A07J.01	TCGA.A8.A07J	primary	0	365.0
TCGA.A2.A1FZ.01	TCGA.A2.A1FZ	primary	0	683.0
TCGA.B6.A40C.01	TCGA.B6.A40C	primary	0	2164.0
TCGA.AC.A2BM.01	TCGA.AC.A2BM	primary	0	3022.0
TCGA.D8.A1JB.01	TCGA.D8.A1JB	primary	0	1688.0
TCGA.EW.A1P6.01	TCGA.EW.A1P6	primary	0	562.0
TCGA.A7.A6VX.01	TCGA.A7.A6VX	primary	0	317.0
TCGA.C8.A26Y.01	TCGA.C8.A26Y	primary	0	394.0
TCGA.BH.A0BD.01	TCGA.BH.A0BD	primary	0	554.0
TCGA.E2.A1LK.01	TCGA.E2.A1LK	primary	1	266.0
TCGA.AC.A8OR.01	TCGA.AC.A8OR	primary	0	40.0
TCGA.A7.A5ZV.01	TCGA.A7.A5ZV	primary	0	368.0
TCGA.BH.A0GZ.01	TCGA.BH.A0GZ	primary	0	328.0
TCGA.AN.A0FZ.01	TCGA.AN.A0FZ	primary	0	10.0
TCGA.BH.A0E2.01	TCGA.BH.A0E2	primary	0	435.0
TCGA.BH.A1EO.01	TCGA.BH.A1EO	primary	1	2798.0
TCGA.OL.A66O.01	TCGA.OL.A66O	primary	0	528.0
TCGA.AC.A2FE.01	TCGA.AC.A2FE	primary	1	2636.0
TCGA.BH.A0B6.01	TCGA.BH.A0B6	primary	0	2483.0
TCGA.E2.A3DX.01	TCGA.E2.A3DX	primary	0	1325.0
TCGA.A2.A25E.01	TCGA.A2.A25E	primary	0	3204.0
TCGA.AC.A3QP.01	TCGA.AC.A3QP	primary	0	675.0
TCGA.AR.A24O.01	TCGA.AR.A24O	primary	0	3607.0
TCGA.E9.A5FK.01	TCGA.E9.A5FK	primary	0	812.0
TCGA.BH.A0BA.01	TCGA.BH.A0BA	primary	0	1132.0
TCGA.E2.A150.01	TCGA.E2.A150	primary	0	1935.0
TCGA.AQ.A04J.01	TCGA.AQ.A04J	primary	0	819.0
TCGA.A7.A0DA.01	TCGA.A7.A0DA	primary	0	1085.0
TCGA.D8.A27P.01	TCGA.D8.A27P	primary	0	49.0
TCGA.A1.A0SI.01	TCGA.A1.A0SI	primary	0	635.0
TCGA.C8.A26X.01	TCGA.C8.A26X	primary	0	376.0
TCGA.GM.A2DN.01	TCGA.GM.A2DN	primary	0	3091.0
TCGA.BH.A0HK.01	TCGA.BH.A0HK	primary	0	178.0
TCGA.B6.A0I9.01	TCGA.B6.A0I9	primary	1	362.0
TCGA.AN.A0FT.01	TCGA.AN.A0FT	primary	0	214.0
TCGA.D8.A73W.01	TCGA.D8.A73W	primary	1	385.0
TCGA.AC.A62X.01	TCGA.AC.A62X	primary	0	417.0
TCGA.A2.A0T2.01	TCGA.A2.A0T2	primary	1	255.0
TCGA.A2.A0T0.01	TCGA.A2.A0T0	primary	0	533.0
TCGA.A8.A095.01	TCGA.A8.A095	primary	0	1277.0
TCGA.A2.A0CS.01	TCGA.A2.A0CS	primary	1	2348.0
TCGA.B6.A0IG.01	TCGA.B6.A0IG	primary	1	4456.0
TCGA.AO.A12E.01	TCGA.AO.A12E	primary	0	2142.0
TCGA.D8.A1JI.01	TCGA.D8.A1JI	primary	0	577.0
TCGA.GM.A2DC.01	TCGA.GM.A2DC	primary	0	2535.0
TCGA.E9.A1RF.01	TCGA.E9.A1RF	primary	0	200.0
TCGA.BH.AB28.01	TCGA.BH.AB28	primary	0	287.0
TCGA.E9.A1R4.01	TCGA.E9.A1R4	primary	0	186.0
TCGA.BH.A42T.01	TCGA.BH.A42T	primary	1	320.0
TCGA.A8.A06P.01	TCGA.A8.A06P	primary	0	396.0
TCGA.D8.A1X8.01	TCGA.D8.A1X8	primary	0	783.0
TCGA.AR.A1AS.01	TCGA.AR.A1AS	primary	0	1150.0
TCGA.BH.A0HL.01	TCGA.BH.A0HL	primary	0	72.0
TCGA.EW.A1OZ.01	TCGA.EW.A1OZ	primary	0	1229.0
TCGA.A8.A09T.01	TCGA.A8.A09T	primary	N/A	N/A
TCGA.E2.A14V.01	TCGA.E2.A14V	primary	0	1042.0
TCGA.A2.A0YL.01	TCGA.A2.A0YL	primary	0	1474.0
TCGA.C8.A133.01	TCGA.C8.A133	primary	0	0.0
TCGA.A7.A3J1.01	TCGA.A7.A3J1	primary	0	343.0
TCGA.E9.A1R0.01	TCGA.E9.A1R0	primary	0	860.0
TCGA.EW.A424.01	TCGA.EW.A424	primary	0	715.0
TCGA.C8.A26W.01	TCGA.C8.A26W	primary	0	381.0
TCGA.BH.A0B0.01	TCGA.BH.A0B0	primary	0	2477.0
TCGA.A2.A0YK.01	TCGA.A2.A0YK	primary	0	588.0
TCGA.AO.A0J3.01	TCGA.AO.A0J3	primary	0	651.0
TCGA.C8.A130.01	TCGA.C8.A130	primary	0	370.0
TCGA.LL.A442.01	TCGA.LL.A442	primary	0	889.0
TCGA.D8.A1Y3.01	TCGA.D8.A1Y3	primary	0	430.0
TCGA.GM.A2DB.01	TCGA.GM.A2DB	primary	0	2406.0
TCGA.BH.A1EN.01	TCGA.BH.A1EN	primary	1	2127.0
TCGA.AC.A6IX.06	TCGA.AC.A6IX	metastasis	0	373.0
TCGA.E2.A1AZ.01	TCGA.E2.A1AZ	primary	0	2329.0
TCGA.GI.A2C9.01	TCGA.GI.A2C9	primary	0	3342.0
TCGA.BH.A18I.01	TCGA.BH.A18I	primary	0	1093.0
TCGA.A8.A07E.01	TCGA.A8.A07E	primary	0	608.0
TCGA.E2.A572.01	TCGA.E2.A572	primary	0	1208.0
TCGA.E2.A152.01	TCGA.E2.A152	primary	0	2128.0
TCGA.E9.A229.01	TCGA.E9.A229	primary	0	1148.0
TCGA.A8.A084.01	TCGA.A8.A084	primary	0	458.0
TCGA.A2.A0D3.01	TCGA.A2.A0D3	primary	0	1873.0
TCGA.AC.A4ZE.01	TCGA.AC.A4ZE	primary	0	890.0
TCGA.B6.A2IU.01	TCGA.B6.A2IU	primary	0	5176.0
TCGA.E2.A1B1.01	TCGA.E2.A1B1	primary	0	2653.0
TCGA.BH.A0BW.01	TCGA.BH.A0BW	primary	0	2371.0
TCGA.AC.A23E.01	TCGA.AC.A23E	primary	0	698.0
TCGA.A8.A08G.01	TCGA.A8.A08G	primary	0	607.0
TCGA.E9.A247.01	TCGA.E9.A247	primary	0	1186.0
TCGA.E2.A15L.01	TCGA.E2.A15L	primary	0	626.0
TCGA.A8.A09B.01	TCGA.A8.A09B	primary	0	365.0
TCGA.BH.A0HX.01	TCGA.BH.A0HX	primary	0	829.0
TCGA.BH.A18V.06	TCGA.BH.A18V	metastasis	1	1556.0
TCGA.A8.A07C.01	TCGA.A8.A07C	primary	0	1034.0
TCGA.D8.A1JD.01	TCGA.D8.A1JD	primary	0	552.0
TCGA.AO.A1KR.01	TCGA.AO.A1KR	primary	0	2513.0
TCGA.BH.A6R9.01	TCGA.BH.A6R9	primary	0	160.0
TCGA.GM.A2DA.01	TCGA.GM.A2DA	primary	1	6593.0
TCGA.BH.A6R8.01	TCGA.BH.A6R8	primary	0	293.0
TCGA.OL.A6VQ.01	TCGA.OL.A6VQ	primary	0	600.0
TCGA.A8.A08H.01	TCGA.A8.A08H	primary	0	0.0
TCGA.A8.A090.01	TCGA.A8.A090	primary	0	0.0
TCGA.AR.A255.01	TCGA.AR.A255	primary	0	2161.0
TCGA.A2.A3KC.01	TCGA.A2.A3KC	primary	0	1102.0
TCGA.A1.A0SK.01	TCGA.A1.A0SK	primary	1	967.0
TCGA.BH.A0DL.01	TCGA.BH.A0DL	primary	0	2381.0
TCGA.AO.A03T.01	TCGA.AO.A03T	primary	0	2124.0
TCGA.A8.A09I.01	TCGA.A8.A09I	primary	0	1371.0
TCGA.AR.A1AY.01	TCGA.AR.A1AY	primary	0	1026.0
TCGA.A8.A08I.01	TCGA.A8.A08I	primary	0	365.0
TCGA.UU.A93S.01	TCGA.UU.A93S	primary	1	116.0
TCGA.AO.A03M.01	TCGA.AO.A03M	primary	0	1866.0
TCGA.EW.A6S9.01	TCGA.EW.A6S9	primary	0	463.0
TCGA.C8.A8HQ.01	TCGA.C8.A8HQ	primary	0	380.0
TCGA.A1.A0SB.01	TCGA.A1.A0SB	primary	0	259.0
TCGA.E2.A10C.01	TCGA.E2.A10C	primary	0	1220.0
TCGA.AN.A0AJ.01	TCGA.AN.A0AJ	primary	0	303.0
TCGA.E2.A106.01	TCGA.E2.A106	primary	0	2541.0
TCGA.D8.A1XQ.01	TCGA.D8.A1XQ	primary	0	499.0
TCGA.A2.A0YH.01	TCGA.A2.A0YH	primary	0	659.0
TCGA.OL.A97C.01	TCGA.OL.A97C	primary	0	271.0
TCGA.E9.A248.01	TCGA.E9.A248	primary	0	59.0
TCGA.D8.A1XA.01	TCGA.D8.A1XA	primary	0	839.0
TCGA.B6.A402.01	TCGA.B6.A402	primary	0	2134.0
TCGA.D8.A27N.01	TCGA.D8.A27N	primary	0	519.0
TCGA.AR.A1AP.01	TCGA.AR.A1AP	primary	0	2856.0
TCGA.E9.A2JT.01	TCGA.E9.A2JT	primary	0	288.0
TCGA.EW.A1PF.01	TCGA.EW.A1PF	primary	0	439.0
TCGA.AO.A0JM.01	TCGA.AO.A0JM	primary	0	2184.0
TCGA.A2.A3XW.01	TCGA.A2.A3XW	primary	0	1712.0
TCGA.BH.A0H9.01	TCGA.BH.A0H9	primary	0	1247.0
TCGA.BH.A1FE.01	TCGA.BH.A1FE	primary	1	2273.0
TCGA.AR.A24M.01	TCGA.AR.A24M	primary	0	3660.0
TCGA.BH.A18M.01	TCGA.BH.A18M	primary	1	2207.0
TCGA.LL.A440.01	TCGA.LL.A440	primary	0	759.0
TCGA.C8.A12P.01	TCGA.C8.A12P	primary	0	358.0
TCGA.BH.A0HY.01	TCGA.BH.A0HY	primary	0	1545.0
TCGA.C8.A275.01	TCGA.C8.A275	primary	0	1.0
TCGA.A2.A1G1.01	TCGA.A2.A1G1	primary	0	584.0
TCGA.OL.A66J.01	TCGA.OL.A66J	primary	0	1996.0
TCGA.E9.A5FL.01	TCGA.E9.A5FL	primary	0	24.0
TCGA.A8.A06Y.01	TCGA.A8.A06Y	primary	0	791.0
TCGA.E2.A15F.01	TCGA.E2.A15F	primary	0	658.0
TCGA.AQ.A0Y5.01	TCGA.AQ.A0Y5	primary	1	172.0
TCGA.E2.A15S.01	TCGA.E2.A15S	primary	0	428.0
TCGA.BH.A5J0.01	TCGA.BH.A5J0	primary	0	715.0
TCGA.A8.A099.01	TCGA.A8.A099	primary	0	304.0
TCGA.EW.A1IW.01	TCGA.EW.A1IW	primary	0	371.0
TCGA.A2.A25B.01	TCGA.A2.A25B	primary	0	1291.0
TCGA.D8.A1XB.01	TCGA.D8.A1XB	primary	0	552.0
TCGA.BH.A1EV.01	TCGA.BH.A1EV	primary	1	365.0
TCGA.D8.A1XD.01	TCGA.D8.A1XD	primary	0	522.0
TCGA.BH.A0DX.01	TCGA.BH.A0DX	primary	0	2156.0
TCGA.BH.A8G0.01	TCGA.BH.A8G0	primary	0	662.0
TCGA.C8.A12N.01	TCGA.C8.A12N	primary	0	358.0
TCGA.E2.A14Z.01	TCGA.E2.A14Z	primary	1	563.0
TCGA.E9.A1ND.01	TCGA.E9.A1ND	primary	0	1266.0
TCGA.A2.A04W.01	TCGA.A2.A04W	primary	0	3102.0
TCGA.E2.A159.01	TCGA.E2.A159	primary	0	762.0
TCGA.BH.A1EW.01	TCGA.BH.A1EW	primary	1	1694.0
TCGA.A8.A07B.01	TCGA.A8.A07B	primary	0	1308.0
TCGA.B6.A0I2.01	TCGA.B6.A0I2	primary	0	4361.0
TCGA.UL.AAZ6.01	TCGA.UL.AAZ6	primary	0	518.0
TCGA.AO.A0JD.01	TCGA.AO.A0JD	primary	0	2190.0
TCGA.AO.A1KT.01	TCGA.AO.A1KT	primary	0	541.0
TCGA.B6.A1KF.01	TCGA.B6.A1KF	primary	0	3088.0
TCGA.B6.A0RG.01	TCGA.B6.A0RG	primary	0	2082.0
TCGA.AR.A24N.01	TCGA.AR.A24N	primary	0	3035.0
TCGA.D8.A147.01	TCGA.D8.A147	primary	N/A	N/A
TCGA.A8.A076.01	TCGA.A8.A076	primary	0	1642.0
TCGA.A2.A04N.01	TCGA.A2.A04N	primary	0	4354.0
TCGA.D8.A1XU.01	TCGA.D8.A1XU	primary	0	395.0
TCGA.BH.A1FJ.01	TCGA.BH.A1FJ	primary	1	1927.0
TCGA.AN.A0FD.01	TCGA.AN.A0FD	primary	0	196.0
TCGA.E2.A1LE.01	TCGA.E2.A1LE	primary	1	879.0
TCGA.BH.A0HI.01	TCGA.BH.A0HI	primary	0	620.0
TCGA.A2.A04R.01	TCGA.A2.A04R	primary	0	3709.0
TCGA.BH.A18J.01	TCGA.BH.A18J	primary	1	612.0
TCGA.D8.A27W.01	TCGA.D8.A27W	primary	0	373.0
TCGA.A2.A0YD.01	TCGA.A2.A0YD	primary	0	769.0
TCGA.D8.A27E.01	TCGA.D8.A27E	primary	0	530.0
TCGA.AC.A8OP.01	TCGA.AC.A8OP	primary	0	614.0
TCGA.GI.A2C8.01	TCGA.GI.A2C8	primary	0	225.0
TCGA.MS.A51U.01	TCGA.MS.A51U	primary	0	681.0
TCGA.E9.A1RC.01	TCGA.E9.A1RC	primary	0	1224.0
TCGA.AR.A2LJ.01	TCGA.AR.A2LJ	primary	0	2632.0
TCGA.OL.A5RX.01	TCGA.OL.A5RX	primary	0	878.0
TCGA.E2.A14Q.01	TCGA.E2.A14Q	primary	0	1163.0
TCGA.BH.A18K.01	TCGA.BH.A18K	primary	1	2763.0
TCGA.E9.A1R2.01	TCGA.E9.A1R2	primary	0	1063.0
TCGA.D8.A27I.01	TCGA.D8.A27I	primary	0	439.0
TCGA.AC.A2FF.01	TCGA.AC.A2FF	primary	0	2759.0
TCGA.BH.A0DE.01	TCGA.BH.A0DE	primary	0	2372.0
TCGA.BH.A0HP.01	TCGA.BH.A0HP	primary	0	414.0
TCGA.A2.A0EW.01	TCGA.A2.A0EW	primary	1	1884.0
TCGA.GM.A2DD.01	TCGA.GM.A2DD	primary	0	2282.0
TCGA.AR.A1AN.01	TCGA.AR.A1AN	primary	0	2920.0
TCGA.E2.A15K.01	TCGA.E2.A15K	primary	0	275.0
TCGA.A8.A086.01	TCGA.A8.A086	primary	0	396.0
TCGA.E2.A1BD.01	TCGA.E2.A1BD	primary	0	1133.0
TCGA.AR.A250.01	TCGA.AR.A250	primary	0	2707.0
TCGA.V7.A7HQ.01	TCGA.V7.A7HQ	primary	0	2033.0
TCGA.D8.A1JU.01	TCGA.D8.A1JU	primary	0	447.0
TCGA.BH.A18N.01	TCGA.BH.A18N	primary	1	1148.0
TCGA.BH.A1F8.01	TCGA.BH.A1F8	primary	1	763.0
TCGA.AN.A0AM.01	TCGA.AN.A0AM	primary	0	5.0
TCGA.A7.A4SB.01	TCGA.A7.A4SB	primary	0	418.0
TCGA.A1.A0SH.01	TCGA.A1.A0SH	primary	0	1437.0
TCGA.BH.A0H0.01	TCGA.BH.A0H0	primary	0	461.0
TCGA.BH.A0GY.01	TCGA.BH.A0GY	primary	0	923.0
TCGA.E2.A15G.01	TCGA.E2.A15G	primary	0	554.0
TCGA.OL.A5D6.01	TCGA.OL.A5D6	primary	1	1104.0
TCGA.WT.AB44.01	TCGA.WT.AB44	primary	0	883.0
TCGA.OL.A6VO.01	TCGA.OL.A6VO	primary	0	858.0
TCGA.E9.A22H.01	TCGA.E9.A22H	primary	0	1232.0
TCGA.E2.A1L8.01	TCGA.E2.A1L8	primary	0	2240.0
TCGA.AC.A23G.01	TCGA.AC.A23G	primary	0	2248.0
TCGA.D8.A73U.01	TCGA.D8.A73U	primary	0	492.0
TCGA.BH.A28Q.01	TCGA.BH.A28Q	primary	0	1119.0
TCGA.BH.A0HW.01	TCGA.BH.A0HW	primary	0	1561.0
TCGA.EW.A1OW.01	TCGA.EW.A1OW	primary	0	694.0
TCGA.A8.A08R.01	TCGA.A8.A08R	primary	0	30.0
TCGA.EW.A6SD.01	TCGA.EW.A6SD	primary	0	1010.0
TCGA.AO.A12G.01	TCGA.AO.A12G	primary	0	1639.0
TCGA.Z7.A8R5.01	TCGA.Z7.A8R5	primary	0	3287.0
TCGA.B6.A0RM.01	TCGA.B6.A0RM	primary	1	2373.0
TCGA.BH.A1EX.01	TCGA.BH.A1EX	primary	1	1508.0
TCGA.E9.A1RA.01	TCGA.E9.A1RA	primary	0	1369.0
TCGA.A7.A6VY.01	TCGA.A7.A6VY	primary	0	266.0
TCGA.BH.A0HK.11	TCGA.BH.A0HK	normal	0	178.0
TCGA.BH.A1F0.11	TCGA.BH.A1F0	normal	1	785.0
TCGA.E9.A1NA.11	TCGA.E9.A1NA	normal	0	1112.0
TCGA.BH.A1EN.11	TCGA.BH.A1EN	normal	1	2127.0
TCGA.E9.A1RF.11	TCGA.E9.A1RF	normal	0	200.0
TCGA.BH.A1F6.11	TCGA.BH.A1F6	normal	N/A	N/A
TCGA.BH.A0AZ.11	TCGA.BH.A0AZ	normal	0	1919.0
TCGA.BH.A1FJ.11	TCGA.BH.A1FJ	normal	1	1927.0
TCGA.BH.A1FD.11	TCGA.BH.A1FD	normal	N/A	N/A
TCGA.BH.A204.11	TCGA.BH.A204	normal	1	2534.0
TCGA.BH.A0BZ.11	TCGA.BH.A0BZ	normal	0	2255.0
TCGA.BH.A0E1.11	TCGA.BH.A0E1	normal	0	477.0
TCGA.A7.A0DB.11	TCGA.A7.A0DB	normal	0	1007.0
TCGA.BH.A1FE.11	TCGA.BH.A1FE	normal	1	2273.0
TCGA.BH.A18N.11	TCGA.BH.A18N	normal	1	1148.0
TCGA.A7.A13F.11	TCGA.A7.A13F	normal	0	765.0
TCGA.BH.A18J.11	TCGA.BH.A18J	normal	1	612.0
TCGA.A7.A0CE.11	TCGA.A7.A0CE	normal	0	1074.0
TCGA.E9.A1N9.11	TCGA.E9.A1N9	normal	0	1101.0
TCGA.BH.A18R.11	TCGA.BH.A18R	normal	1	1142.0
TCGA.E2.A1LB.11	TCGA.E2.A1LB	normal	0	2306.0
TCGA.BH.A0H5.11	TCGA.BH.A0H5	normal	0	1620.0
TCGA.BH.A203.11	TCGA.BH.A203	normal	1	1174.0
TCGA.E2.A15K.11	TCGA.E2.A15K	normal	0	275.0
TCGA.BH.A1EU.11	TCGA.BH.A1EU	normal	1	1286.0
TCGA.E9.A1N6.11	TCGA.E9.A1N6	normal	1	678.0
TCGA.BH.A0DT.11	TCGA.BH.A0DT	normal	0	2403.0
TCGA.BH.A18Q.11	TCGA.BH.A18Q	normal	1	1692.0
TCGA.E2.A1BC.11	TCGA.E2.A1BC	normal	0	501.0
TCGA.BH.A0BS.11	TCGA.BH.A0BS	normal	N/A	N/A
TCGA.BH.A0H7.11	TCGA.BH.A0H7	normal	0	702.0
TCGA.E2.A1LS.11	TCGA.E2.A1LS	normal	0	1604.0
TCGA.BH.A1FU.11	TCGA.BH.A1FU	normal	1	1688.0
TCGA.BH.A208.11	TCGA.BH.A208	normal	1	1759.0
TCGA.AC.A2FM.11	TCGA.AC.A2FM	normal	1	792.0
TCGA.BH.A1FH.11	TCGA.BH.A1FH	normal	1	1034.0
TCGA.BH.A0DK.11	TCGA.BH.A0DK	normal	0	423.0
TCGA.E9.A1RI.11	TCGA.E9.A1RI	normal	0	1449.0
TCGA.E2.A158.11	TCGA.E2.A158	normal	0	450.0
TCGA.E2.A15M.11	TCGA.E2.A15M	normal	1	336.0
TCGA.E9.A1N4.11	TCGA.E9.A1N4	normal	0	1000.0
TCGA.AC.A23H.11	TCGA.AC.A23H	normal	1	174.0
TCGA.BH.A1EV.11	TCGA.BH.A1EV	normal	1	365.0
TCGA.BH.A1EW.11	TCGA.BH.A1EW	normal	1	1694.0
TCGA.BH.A0BW.11	TCGA.BH.A0BW	normal	0	2371.0
TCGA.BH.A18K.11	TCGA.BH.A18K	normal	1	2763.0
TCGA.BH.A0DL.11	TCGA.BH.A0DL	normal	0	2381.0
TCGA.BH.A0C3.11	TCGA.BH.A0C3	normal	0	2709.0
TCGA.A7.A13G.11	TCGA.A7.A13G	normal	0	718.0
TCGA.BH.A0AU.11	TCGA.BH.A0AU	normal	0	1914.0
TCGA.BH.A0BC.11	TCGA.BH.A0BC	normal	0	974.0
TCGA.BH.A0B5.11	TCGA.BH.A0B5	normal	0	2136.0
TCGA.BH.A1FB.11	TCGA.BH.A1FB	normal	1	3669.0
TCGA.A7.A0DC.11	TCGA.A7.A0DC	normal	0	906.0
TCGA.BH.A0DG.11	TCGA.BH.A0DG	normal	0	2041.0
TCGA.A7.A0D9.11	TCGA.A7.A0D9	normal	0	1139.0
TCGA.E9.A1RD.11	TCGA.E9.A1RD	normal	0	34.0
TCGA.BH.A1FN.11	TCGA.BH.A1FN	normal	1	2192.0
TCGA.BH.A1FM.11	TCGA.BH.A1FM	normal	1	1388.0
TCGA.BH.A18P.11	TCGA.BH.A18P	normal	1	921.0
TCGA.E2.A1L7.11	TCGA.E2.A1L7	normal	0	1836.0
TCGA.E9.A1RH.11	TCGA.E9.A1RH	normal	0	1417.0
TCGA.BH.A0BT.11	TCGA.BH.A0BT	normal	0	2365.0
TCGA.BH.A18L.11	TCGA.BH.A18L	normal	1	811.0
TCGA.BH.A1EO.11	TCGA.BH.A1EO	normal	1	2798.0
TCGA.E9.A1RC.11	TCGA.E9.A1RC	normal	0	1224.0
TCGA.AC.A2FB.11	TCGA.AC.A2FB	normal	0	1234.0
TCGA.BH.A0DV.11	TCGA.BH.A0DV	normal	0	2064.0
TCGA.BH.A0C0.11	TCGA.BH.A0C0	normal	0	1270.0
TCGA.BH.A0BJ.11	TCGA.BH.A0BJ	normal	0	660.0
TCGA.E9.A1NF.11	TCGA.E9.A1NF	normal	1	1072.0
TCGA.A7.A13E.11	TCGA.A7.A13E	normal	1	614.0
TCGA.BH.A0DZ.11	TCGA.BH.A0DZ	normal	0	495.0
TCGA.E9.A1ND.11	TCGA.E9.A1ND	normal	0	1266.0
TCGA.BH.A1F8.11	TCGA.BH.A1F8	normal	1	763.0
TCGA.BH.A1FG.11	TCGA.BH.A1FG	normal	1	3736.0
TCGA.BH.A209.11	TCGA.BH.A209	normal	1	3959.0
TCGA.BH.A0BV.11	TCGA.BH.A0BV	normal	0	1519.0
TCGA.GI.A2C9.11	TCGA.GI.A2C9	normal	0	3342.0
TCGA.BH.A0HA.11	TCGA.BH.A0HA	normal	0	1611.0
TCGA.E2.A1LH.11	TCGA.E2.A1LH	normal	0	3247.0
TCGA.E9.A1R7.11	TCGA.E9.A1R7	normal	0	1467.0
TCGA.E9.A1NG.11	TCGA.E9.A1NG	normal	1	786.0
TCGA.BH.A0DQ.11	TCGA.BH.A0DQ	normal	0	98.0
TCGA.E2.A1IG.11	TCGA.E2.A1IG	normal	0	2140.0
TCGA.BH.A1FR.11	TCGA.BH.A1FR	normal	1	1642.0
TCGA.BH.A1F2.11	TCGA.BH.A1F2	normal	1	959.0
TCGA.E2.A153.11	TCGA.E2.A153	normal	0	707.0
TCGA.BH.A1ET.11	TCGA.BH.A1ET	normal	1	2520.0
TCGA.E9.A1RB.11	TCGA.E9.A1RB	normal	1	976.0
TCGA.BH.A0DO.11	TCGA.BH.A0DO	normal	0	1644.0
TCGA.BH.A18S.11	TCGA.BH.A18S	normal	1	2009.0
TCGA.BH.A0B7.11	TCGA.BH.A0B7	normal	0	2559.0
TCGA.BH.A18U.11	TCGA.BH.A18U	normal	1	1563.0
TCGA.BH.A1FC.11	TCGA.BH.A1FC	normal	1	3472.0
TCGA.GI.A2C8.11	TCGA.GI.A2C8	normal	0	225.0
TCGA.BH.A0AY.11	TCGA.BH.A0AY	normal	0	777.0
TCGA.BH.A0DD.11	TCGA.BH.A0DD	normal	0	2486.0
TCGA.BH.A0B3.11	TCGA.BH.A0B3	normal	0	1203.0
TCGA.BH.A0BQ.11	TCGA.BH.A0BQ	normal	0	2255.0
TCGA.BH.A18M.11	TCGA.BH.A18M	normal	1	2207.0
TCGA.E2.A15I.11	TCGA.E2.A15I	normal	0	1692.0
TCGA.BH.A0DP.11	TCGA.BH.A0DP	normal	0	476.0
TCGA.E9.A1N5.11	TCGA.E9.A1N5	normal	0	1120.0
