# Supplementary material for: Dysregulated lncRNA-miRNA-mRNA Network Reveals Patient Survival-Associated Modules and RNA Binding Proteins in Invasive Breast Carcinoma
Source: Front Genet. 2020 Jan 15;10:1284. doi: 10.3389/fgene.2019.01284 (PMC6975227; doi:10.3389/fgene.2019.01284)
Supplement: Supplementary file 1 [file DataSheet_1.zip › SupplementaryTables/tableS2_Numbers of RNAs.txt]

	mRNA	lncRNA	miRNA
Detected	19951	15949	1881
Expressed	17265	9667	971
Differentially_expressed	4269	3057	367
Dysregulated_network	401	63	75
