# Supplementary material for: Dysregulated lncRNA-miRNA-mRNA Network Reveals Patient Survival-Associated Modules and RNA Binding Proteins in Invasive Breast Carcinoma
Source: Front Genet. 2020 Jan 15;10:1284. doi: 10.3389/fgene.2019.01284 (PMC6975227; doi:10.3389/fgene.2019.01284)
Supplement: Supplementary file 1 [file DataSheet_1.zip › SupplementaryTables/tableS3_Differentially expressed mRNAs.txt]

geneId	geneSymbol	diffMethod	direction	AverExpNormal	AverExpCancer
ENSG00000172137	CALB2	t-test	DOWN	32.0320232471922	8.65275849676488
ENSG00000167700	MFSD3	t-test	UP	5.49988022923619	17.3249704930704
ENSG00000095587	TLL2	t-test	UP	0.044428912713643	0.148248435014437
ENSG00000008517	IL32	t-test	UP	6.84772179793867	14.6128632797572
ENSG00000164283	ESM1	t-test	UP	0.575157676975817	4.14423844848671
ENSG00000164112	TMEM155	t-test	UP	0.0339671083221664	0.0715521443098337
ENSG00000130204	TOMM40	t-test	UP	7.97173429077114	18.8473776842982
ENSG00000135903	PAX3	t-test	DOWN	0.193521560945189	0.0852244585787063
ENSG00000127564	PKMYT1	t-test	UP	0.271017312860812	4.21366976489914
ENSG00000196381	ZNF781	t-test	DOWN	0.861968743500181	0.303234902327352
ENSG00000154511	FAM69A	t-test	DOWN	9.97274689112905	4.82928739794677
ENSG00000176928	GCNT4	t-test	DOWN	1.58270297791571	0.774271859981902
ENSG00000109805	NCAPG	t-test	UP	0.526902596138346	4.15540108418988
ENSG00000127329	PTPRB	t-test	DOWN	7.34574943838	2.09298761236652
ENSG00000145451	GLRA3	t-test	DOWN	3.28739503867157	1.27388297760422
ENSG00000221539	SNORD99	t-test	UP	1.72436200211722	4.05854610138138
ENSG00000117394	SLC2A1	t-test	UP	9.43207834218163	25.6418923496157
ENSG00000168237	GLYCTK	t-test	DOWN	2.51629481622036	1.10571747852719
ENSG00000009724	MASP2	t-test	DOWN	0.721652800380999	0.284385224075734
ENSG00000152049	KCNE4	t-test	UP	3.32947021799671	20.6959289552587
ENSG00000123364	HOXC13	t-test	UP	0.666662067762166	5.177294766462
ENSG00000011052	NME2	t-test	UP	0.29934157348588	0.914088813573924
ENSG00000116285	ERRFI1	t-test	DOWN	41.822847499941	20.4357187045189
ENSG00000167880	EVPL	t-test	UP	2.58388654027235	7.75636908478532
ENSG00000079819	EPB41L2	t-test	DOWN	19.994331308395	6.60281027222363
ENSG00000211452	DIO1	t-test	UP	0.500390855363935	5.75898765975459
ENSG00000143793	C1orf35	t-test	UP	2.57047876659612	6.05445580494743
ENSG00000167676	PLIN4	t-test	DOWN	289.142627342524	9.89813741457137
ENSG00000118094	TREH	t-test	DOWN	0.190226022969998	0.0647848109197659
ENSG00000135547	HEY2	t-test	DOWN	7.40241368572416	3.65011681177395
ENSG00000162076	FLYWCH2	t-test	UP	10.2797504020387	24.1288928636276
ENSG00000173272	MZT2A	t-test	UP	3.74975927755473	9.89880548471822
ENSG00000137440	FGFBP1	t-test	DOWN	4.12305559108507	1.65881768706808
ENSG00000132031	MATN3	t-test	UP	1.34697407160495	9.29753106261612
ENSG00000196748	CLPSL2	t-test	UP	0.259314596054465	2.66132242658294
ENSG00000142552	RCN3	t-test	UP	11.593373161673	24.9466247471068
ENSG00000149923	PPP4C	t-test	UP	18.8087725667155	48.11487547394
ENSG00000149925	ALDOA	t-test	UP	122.351428669019	262.554981353091
ENSG00000267206	LCN6	t-test	DOWN	0.58463388268647	0.127929348566241
ENSG00000101680	LAMA1	t-test	DOWN	1.0741089664932	0.447013433076935
ENSG00000149927	DOC2A	t-test	UP	0.283934420774879	0.794080547239928
ENSG00000204022	LIPJ	t-test	DOWN	0.0647743394586701	0.0284570502950927
ENSG00000154493	C10orf90	t-test	DOWN	1.04996508889721	0.17181036074054
ENSG00000175643	RMI2	t-test	UP	1.10907716183818	6.7353391237913
ENSG00000184979	USP18	t-test	UP	2.98641416132144	6.62408890607079
ENSG00000171243	SOSTDC1	t-test	DOWN	11.2228869817481	3.05956355523789
ENSG00000187486	KCNJ11	t-test	UP	2.28332339424971	5.85151658738451
ENSG00000092529	CAPN3	t-test	DOWN	0.777613087955479	0.16247840877497
ENSG00000113492	AGXT2	t-test	UP	0.0300821243781143	0.0682827206666167
ENSG00000016602	CLCA4	t-test	DOWN	1.32044051381497	0.124875414023139
ENSG00000085999	RAD54L	t-test	UP	0.382724477962281	2.48920676652706
ENSG00000167311	ART5	t-test	DOWN	0.702199254507575	0.346159262707997
ENSG00000088356	PDRG1	t-test	UP	7.84429967165171	17.0156442355333
ENSG00000151632	AKR1C2	t-test	DOWN	18.5028685516867	2.31349325267828
ENSG00000164104	HMGB2	t-test	UP	22.4065659880566	49.2480753955202
ENSG00000154678	PDE1C	t-test	DOWN	2.3373612979285	0.320276825281022
ENSG00000153898	MCOLN2	t-test	UP	0.559658573285868	1.27782003824816
ENSG00000159263	SIM2	t-test	UP	0.273487508632271	1.32819925707471
ENSG00000116690	PRG4	t-test	DOWN	13.5535333001553	1.3051723615592
ENSG00000081853	PCDHGA2	t-test	DOWN	1.08681096456093	0.483069032473557
ENSG00000104804	TULP2	t-test	DOWN	0.134688865039933	0.0563282326888488
ENSG00000184271	POU6F1	t-test	DOWN	3.26994814400057	1.52237103739821
ENSG00000090382	LYZ	t-test	UP	38.4818445278621	98.1489037438496
ENSG00000164105	SAP30	t-test	UP	4.72172086160495	9.91778681903781
ENSG00000073756	PTGS2	t-test	DOWN	4.78987035339071	1.53454017715547
ENSG00000150750	C11orf53	t-test	DOWN	0.843235991501798	0.263318014633773
ENSG00000156076	WIF1	t-test	DOWN	12.8818071276679	3.466277284745
ENSG00000160867	FGFR4	t-test	UP	1.33178248107978	4.3883588549923
ENSG00000130545	CRB3	t-test	UP	3.63824235111585	10.2844990428258
ENSG00000134463	ECHDC3	t-test	DOWN	21.8674601650383	8.98801924089834
ENSG00000116663	FBXO6	t-test	UP	5.07233028962838	10.6719831360135
ENSG00000189376	C8orf76	t-test	UP	1.80674874972095	3.7602627433947
ENSG00000186951	PPARA	t-test	DOWN	3.31129934620848	1.29994621093792
ENSG00000166819	PLIN1	t-test	DOWN	275.181948024797	8.44737638282768
ENSG00000161594	KLHL10	t-test	DOWN	0.1415405610843	0.0507572128550126
ENSG00000258227	CLEC5A	t-test	UP	0.196724046333135	1.75504523398347
ENSG00000161996	WDR90	t-test	UP	1.91494920464731	4.21295628103511
ENSG00000138772	ANXA3	t-test	DOWN	13.554069080896	5.51888250161505
ENSG00000153976	HS3ST3A1	t-test	UP	0.127209856356194	0.495101953650031
ENSG00000170419	VSTM2A	t-test	UP	0.320236259582634	4.73660438303361
ENSG00000121957	GPSM2	t-test	UP	1.4436345696943	3.37008461852543
ENSG00000144136	SLC20A1	t-test	UP	7.16738784459428	15.3388244436083
ENSG00000164220	F2RL2	t-test	UP	3.13344604974653	9.85659448807003
ENSG00000243064	ABCC13	t-test	UP	0.008837839319768	0.413297745806659
ENSG00000167371	PRRT2	t-test	UP	0.642243682668573	1.89512447324783
ENSG00000160949	TONSL	t-test	UP	0.91378442968026	3.72459542093716
ENSG00000116833	NR5A2	t-test	DOWN	1.51445123260124	0.596301428921577
ENSG00000136842	TMOD1	t-test	DOWN	3.83302714131319	0.66437543634658
ENSG00000163297	ANTXR2	t-test	DOWN	12.4791390610439	3.87455217199174
ENSG00000163508	EOMES	t-test	UP	0.356176152254045	0.800828371841988
ENSG00000139890	REM2	t-test	UP	0.238981342050944	0.809824666246457
ENSG00000142233	NTN5	t-test	DOWN	0.450596841750151	0.210750491575003
ENSG00000152082	MZT2B	t-test	UP	14.9293133220688	39.4608088354597
ENSG00000184709	LRRC26	t-test	UP	1.27224546402483	3.72560521601865
ENSG00000132429	POPDC3	t-test	DOWN	0.799814469597128	0.372533556472421
ENSG00000166535	A2ML1	t-test	UP	0.193929981520493	1.93272079814672
ENSG00000143382	ADAMTSL4	t-test	DOWN	5.59670247098924	1.75325865120178
ENSG00000154556	SORBS2	t-test	DOWN	7.32812825304243	3.43487186687709
ENSG00000154451	GBP5	t-test	UP	0.708578965241129	3.81074134675994
ENSG00000129596	CDO1	t-test	DOWN	22.6080972711877	2.07378519805981
ENSG00000134986	NREP	t-test	UP	3.54342061851933	8.35839911688609
ENSG00000076067	RBMS2	t-test	DOWN	10.107122198517	4.62617900440479
ENSG00000136490	LIMD2	t-test	UP	1.52357164141671	4.75106639738855
ENSG00000183145	RIPPLY3	t-test	UP	0.187310057553638	1.60113853730537
ENSG00000004838	ZMYND10	t-test	UP	0.707639809297332	3.97019501202756
ENSG00000138778	CENPE	t-test	UP	0.405695511606702	2.3002462744957
ENSG00000188306	LRRIQ4	t-test	UP	0.0455416865892118	0.195609914135156
ENSG00000206630	SNORD60	t-test	UP	0.774659923018791	2.50402316415694
ENSG00000183682	BMP8A	t-test	UP	0.160998563388239	0.835532932902663
ENSG00000115415	STAT1	t-test	UP	29.7132962488857	67.1694902565632
ENSG00000125813	PAX1	t-test	UP	0.0251215002970603	0.184733600523876
ENSG00000274956	NA	t-test	DOWN	0.142054534204501	0.0573341442869681
ENSG00000137868	STRA6	t-test	UP	0.577138053709614	1.37192469932569
ENSG00000140937	CDH11	t-test	UP	3.90813887087797	10.9855377060316
ENSG00000074370	ATP2A3	t-test	UP	5.38778957058439	16.1843751384235
ENSG00000145194	ECE2	t-test	UP	0.564192649894557	2.13712073213847
ENSG00000109705	NKX3-2	t-test	UP	0.0579420796597477	0.443369083669418
ENSG00000117650	NEK2	t-test	UP	0.500017483490253	8.99044099675781
ENSG00000164932	CTHRC1	t-test	UP	10.5548533745777	56.6600897355142
ENSG00000251493	FOXD1	t-test	UP	0.0991243292521528	0.745911777993177
ENSG00000131480	AOC2	t-test	DOWN	1.74859993682651	0.396952226953525
ENSG00000149575	SCN2B	t-test	DOWN	1.31359970950526	0.183948807823149
ENSG00000213145	CRIP1	t-test	UP	1.22877938638555	3.7524946426846
ENSG00000132749	MTL5	t-test	UP	1.86764275136588	6.91877851753185
ENSG00000008300	CELSR3	t-test	UP	0.233604236765955	1.23201367328036
ENSG00000165410	CFL2	t-test	DOWN	9.34212701326124	2.37970702521345
ENSG00000178385	PLEKHM3	t-test	DOWN	1.69333149284885	0.593717505471056
ENSG00000168078	PBK	t-test	UP	0.695984108106033	7.18758076861984
ENSG00000143369	ECM1	t-test	UP	12.4415614839005	42.7847780689604
ENSG00000167553	TUBA1C	t-test	UP	8.42971982806476	22.2762503221391
ENSG00000169684	CHRNA5	t-test	UP	0.30644527319178	0.657874714520634
ENSG00000180549	FUT7	t-test	UP	0.0754032955482673	0.309177012880886
ENSG00000124785	NRN1	t-test	DOWN	24.8272931369784	5.74867521511053
ENSG00000187134	AKR1C1	t-test	DOWN	10.5697854283396	1.09075282925944
ENSG00000235173	FAM203A	t-test	UP	6.39989079323695	17.9140754492427
ENSG00000055813	CCDC85A	t-test	DOWN	0.996173816752303	0.264277278967846
ENSG00000168743	NPNT	t-test	UP	9.11316518240571	33.9241932780281
ENSG00000164938	TP53INP1	t-test	UP	10.304734419256	21.4791731359154
ENSG00000271303	SRXN1	t-test	UP	0.336227497025912	0.679520436656116
ENSG00000175984	DENND2C	t-test	DOWN	0.940592372333896	0.378132577130623
ENSG00000095203	EPB41L4B	t-test	DOWN	8.66613099387768	4.08510115747963
ENSG00000139618	BRCA2	t-test	UP	0.389805725071174	1.02959081972406
ENSG00000169313	P2RY12	t-test	DOWN	4.16665516855637	0.740401459032954
ENSG00000167434	CA4	t-test	DOWN	8.58995956439882	0.264671062479396
ENSG00000105419	MEIS3	t-test	UP	2.62778913919603	5.25916217208735
ENSG00000182983	ZNF662	t-test	DOWN	3.34782525634174	1.474623443757
ENSG00000215187	FAM166B	t-test	DOWN	2.14856698125993	0.80448745634887
ENSG00000170275	CRTAP	t-test	DOWN	51.8186444372686	25.6243815605945
ENSG00000123384	LRP1	t-test	DOWN	58.5724931361832	19.8835829339548
ENSG00000162733	DDR2	t-test	DOWN	28.5781382440567	4.85417837690011
ENSG00000151651	ADAM8	t-test	UP	1.10641286142473	5.24207977667829
ENSG00000197261	C6orf141	t-test	UP	1.80969600731924	5.6859667191483
ENSG00000136826	KLF4	t-test	DOWN	46.9609259357288	8.41369855020167
ENSG00000135835	KIAA1614	t-test	DOWN	0.754822446940667	0.354852040737159
ENSG00000179546	HTR1D	t-test	UP	0.0337760121227842	0.479047134659746
ENSG00000166250	CLMP	t-test	DOWN	31.3523963479241	6.41723700758026
ENSG00000185885	IFITM1	t-test	UP	87.1375138828676	195.369400426986
ENSG00000174460	ZCCHC12	t-test	DOWN	0.259940252260327	0.123981031648343
ENSG00000173599	PC	t-test	DOWN	17.9456190484274	7.10355759171647
ENSG00000164934	DCAF13	t-test	UP	3.59016572024333	8.1555173838611
ENSG00000162891	IL20	t-test	UP	0.353915160127638	3.59288839690424
ENSG00000163395	IGFN1	t-test	DOWN	0.128846768684099	0.0637634125076385
ENSG00000141756	FKBP10	t-test	UP	17.0724724910961	41.2458027344899
ENSG00000115718	PROC	t-test	UP	0.0707668478031109	0.395044881007172
ENSG00000260549	MT1L	t-test	DOWN	9.60038571945151	4.75569952294557
ENSG00000025039	RRAGD	t-test	DOWN	7.23771441065838	3.19167137771049
ENSG00000159173	TNNI1	t-test	DOWN	6.32616426554963	0.320302988407413
ENSG00000079435	LIPE	t-test	DOWN	76.9572854592424	4.12684692777105
ENSG00000146955	RAB19	t-test	UP	0.571007087864926	1.5112183258366
ENSG00000137648	TMPRSS4	t-test	UP	0.0833945322781675	0.922903037449807
ENSG00000173482	PTPRM	t-test	DOWN	12.9564578109572	4.76883726663589
ENSG00000164434	FABP7	t-test	UP	6.21134335555567	16.6409568680463
ENSG00000139988	RDH12	t-test	UP	0.0910950029426324	0.203752202492337
ENSG00000184058	TBX1	t-test	UP	1.18785988869271	2.85260263143413
ENSG00000118777	ABCG2	t-test	DOWN	2.67865355192409	0.933389531198318
ENSG00000113389	NPR3	t-test	DOWN	6.25325517027627	1.68379198292995
ENSG00000172399	MYOZ2	t-test	DOWN	1.05732483497163	0.0740039216690731
ENSG00000126787	DLGAP5	t-test	UP	0.56790688840327	5.21924567610235
ENSG00000132182	NUP210	t-test	UP	4.97806711250811	17.4426683619971
ENSG00000146950	SHROOM2	t-test	UP	1.28401373791825	2.82963777894796
ENSG00000180198	RCC1	t-test	UP	7.21357118371381	15.6207937678901
ENSG00000101695	RNF125	t-test	DOWN	4.64671186239867	1.83991338299877
ENSG00000064547	LPAR2	t-test	UP	3.67521469022078	7.82310019353434
ENSG00000177380	PPFIA3	t-test	UP	1.03942623739722	2.5931280044393
ENSG00000240654	C1QTNF9	t-test	DOWN	1.02957377522249	0.0920324335643011
ENSG00000204161	C10orf128	t-test	DOWN	5.72880066701133	1.72838193426482
ENSG00000128683	GAD1	t-test	UP	0.040218022596805	0.404726440048303
ENSG00000149124	GLYAT	t-test	DOWN	7.42069307684651	0.149213604563753
ENSG00000169347	GP2	t-test	UP	2.06834218337947	12.1477096128558
ENSG00000081138	CDH7	t-test	UP	0.0143640137403346	0.152750422867098
ENSG00000123243	ITIH5	t-test	DOWN	21.733372294959	1.54789447352648
ENSG00000117114	LPHN2	t-test	DOWN	11.1353375551397	5.0613856119581
ENSG00000161800	RACGAP1	t-test	UP	3.12470530347552	11.3910701696006
ENSG00000090971	NAT14	t-test	UP	3.16322701170632	10.4040937814625
ENSG00000143195	ILDR2	t-test	UP	0.0306152873987826	0.143811673168151
ENSG00000123612	ACVR1C	t-test	DOWN	8.1814422895385	0.255083237524562
ENSG00000151655	ITIH2	t-test	DOWN	2.21707414469852	0.449995610847107
ENSG00000187398	LUZP2	t-test	DOWN	0.79222630840128	0.185529566355275
ENSG00000130224	LRCH2	t-test	DOWN	1.13592823353623	0.453130060360392
ENSG00000112742	TTK	t-test	UP	0.565960188916678	3.77305721191734
ENSG00000124701	APOBEC2	t-test	DOWN	4.66618757062519	0.157398629001232
ENSG00000005381	MPO	t-test	DOWN	0.164569946291194	0.0767472473980909
ENSG00000163661	PTX3	t-test	DOWN	6.33625493418697	2.6742596041601
ENSG00000091972	CD200	t-test	DOWN	10.8803276104536	4.48206831302976
ENSG00000112531	QKI	t-test	DOWN	11.5123243577725	5.02917482157292
ENSG00000114737	CISH	t-test	UP	5.77114166797658	12.168524501089
ENSG00000152104	PTPN14	t-test	DOWN	10.4544305528806	3.27992090459197
ENSG00000122136	OBP2A	t-test	UP	0.269872946430482	0.971824205592709
ENSG00000183971	NPW	t-test	UP	0.0755335834669305	1.43469526802271
ENSG00000248871	TNFSF12-TNFSF13	t-test	DOWN	0.0704134121612516	0.0284302188641649
ENSG00000163462	TRIM46	t-test	UP	0.528247953546512	1.43923784326889
ENSG00000172927	MYEOV	t-test	DOWN	6.32815130023478	1.86438480503219
ENSG00000156675	RAB11FIP1	t-test	UP	7.56428179920143	16.1345037497553
ENSG00000130307	USHBP1	t-test	DOWN	1.75854909766028	0.518178764536828
ENSG00000165548	TMEM63C	t-test	UP	1.73066194726722	5.10127987992267
ENSG00000136732	GYPC	t-test	DOWN	21.523773717196	6.31472737623872
ENSG00000170608	FOXA3	t-test	UP	0.122244685035522	0.578842968768405
ENSG00000122756	CNTFR	t-test	DOWN	16.115587054086	2.99300514418733
ENSG00000124253	PCK1	t-test	DOWN	11.4701526593954	0.45501250510447
ENSG00000185271	KLHL33	t-test	DOWN	0.522563077050844	0.0487850967012802
ENSG00000090534	THPO	t-test	UP	0.415415618123473	1.54335269769397
ENSG00000173208	ABCD2	t-test	DOWN	3.64599521487233	0.24610590867672
ENSG00000126218	F10	t-test	DOWN	4.79518629953193	0.91738075832606
ENSG00000155530	LRGUK	t-test	UP	0.254878258885941	0.51964921405431
ENSG00000225950	NTF4	t-test	DOWN	1.52077751082551	0.282496876639582
ENSG00000025708	TYMP	t-test	UP	9.27336789366816	32.8978638614099
ENSG00000173269	MMRN2	t-test	DOWN	23.6554500994676	6.81562399001436
ENSG00000150995	ITPR1	t-test	DOWN	14.2244485463229	7.04196709467366
ENSG00000254986	DPP3	t-test	UP	6.1790077396819	17.856024331198
ENSG00000174807	CD248	t-test	DOWN	58.8136104854683	19.5502937011894
ENSG00000158815	FGF17	t-test	DOWN	0.0889314150115172	0.0357669197327404
ENSG00000152076	CCDC74B	t-test	UP	0.676597571048772	1.9012752629216
ENSG00000174851	YIF1A	t-test	UP	14.713797741926	29.5509956149018
ENSG00000228300	C19orf24	t-test	UP	7.15965788556019	15.0606137428948
ENSG00000165140	FBP1	t-test	UP	24.4460473539739	53.6542056069207
ENSG00000158477	CD1A	t-test	UP	0.126520965988306	0.933149903414121
ENSG00000151882	CCL28	t-test	DOWN	39.7984075522934	6.72028970358212
ENSG00000071967	CYBRD1	t-test	DOWN	130.157112256983	61.3538762883675
ENSG00000253831	ETV3L	t-test	DOWN	0.532726295463117	0.171717371789438
ENSG00000183807	FAM162B	t-test	DOWN	2.73817818275507	0.66183338008817
ENSG00000139597	N4BP2L1	t-test	DOWN	6.368781487736	2.52692650073469
ENSG00000125869	LAMP5	t-test	UP	1.08915805839769	8.08837497977307
ENSG00000069011	PITX1	t-test	UP	0.58968341406865	10.1403046814879
ENSG00000179846	NKPD1	t-test	DOWN	0.392897752609842	0.188691263644113
ENSG00000163467	TSACC	t-test	UP	0.217811985506564	0.766812672206295
ENSG00000138379	MSTN	t-test	DOWN	0.249517623367723	0.117356674362543
ENSG00000198099	ADH4	t-test	DOWN	0.727060948995785	0.0531649204190039
ENSG00000153789	FAM92B	t-test	UP	0.0585267455021139	0.211110118838117
ENSG00000186451	SPATA12	t-test	UP	0.0847805007093867	0.172464266398671
ENSG00000163882	POLR2H	t-test	UP	8.556908094204	17.4852467755535
ENSG00000117155	SSX2IP	t-test	UP	1.8299115774161	4.10557148760912
ENSG00000149295	DRD2	t-test	DOWN	1.05958210977419	0.355005778902775
ENSG00000161055	SCGB3A1	t-test	DOWN	36.1723213954331	14.2381363966884
ENSG00000174514	MFSD4	t-test	DOWN	1.9763939183394	0.911389225840365
ENSG00000101224	CDC25B	t-test	UP	7.14682072907733	15.7514339098684
ENSG00000073282	TP63	t-test	DOWN	13.3577330450974	2.15933266254479
ENSG00000115648	MLPH	t-test	UP	17.057113511444	48.3355607934958
ENSG00000036672	USP2	t-test	DOWN	1.94709888766015	0.840509844771475
ENSG00000197905	TEAD4	t-test	UP	3.6315139734979	8.00214965918478
ENSG00000138755	CXCL9	t-test	UP	4.89872346249838	42.8321464763095
ENSG00000159713	TPPP3	t-test	DOWN	16.1716584991446	7.99872745635557
ENSG00000153956	CACNA2D1	t-test	DOWN	4.94817997752708	1.44049148736666
ENSG00000010282	HHATL	t-test	DOWN	1.00627657533432	0.053385521530664
ENSG00000106278	PTPRZ1	t-test	DOWN	1.90521832268897	0.59421112914245
ENSG00000167074	TEF	t-test	DOWN	15.1967347426703	6.09255084108705
ENSG00000146232	NFKBIE	t-test	UP	3.94413342999465	8.77257836711673
ENSG00000204237	OXLD1	t-test	UP	6.28752046876857	14.1893846444571
ENSG00000127955	GNAI1	t-test	DOWN	15.660323799367	3.03240719554499
ENSG00000134762	DSC3	t-test	DOWN	8.66467386244876	4.2376804483214
ENSG00000116985	BMP8B	t-test	UP	0.875955056741556	1.79516969896606
ENSG00000131746	TNS4	t-test	DOWN	22.8636651560119	7.27189264506117
ENSG00000031081	ARHGAP31	t-test	DOWN	8.56951207555057	4.04765130935296
ENSG00000107954	NEURL	t-test	UP	0.379501181620856	3.25594628016507
ENSG00000152611	CAPSL	t-test	UP	0.0845902452453933	1.26407636780831
ENSG00000170647	TMEM133	t-test	DOWN	3.64156438481892	1.76583651184863
ENSG00000043591	ADRB1	t-test	DOWN	1.3119657150932	0.586150246673525
ENSG00000114698	PLSCR4	t-test	DOWN	20.9138529218806	4.94651415513377
ENSG00000143344	RGL1	t-test	DOWN	13.7509893717322	4.8550238577283
ENSG00000077092	RARB	t-test	DOWN	4.70317070180002	2.24961259215874
ENSG00000182568	SATB1	t-test	DOWN	4.04918406096733	1.90161231692138
ENSG00000152580	IGSF10	t-test	DOWN	3.95977969128051	0.53951520601687
ENSG00000181449	SOX2	t-test	UP	0.0711399395808116	0.974379682811572
ENSG00000137766	UNC13C	t-test	DOWN	0.0465441526067009	0.0151174482105399
ENSG00000157303	SUSD3	t-test	UP	12.3733070369582	50.0713037051331
ENSG00000188610	FAM72B	t-test	UP	0.0904239823506695	0.438158026771644
ENSG00000182004	SNRPE	t-test	UP	23.7815154743989	51.5178484851283
ENSG00000112837	TBX18	t-test	DOWN	1.78173988058466	0.806256390302061
ENSG00000160408	ST6GALNAC6	t-test	DOWN	20.2015649860294	9.78924107322126
ENSG00000170323	FABP4	t-test	DOWN	1057.04482085686	42.3295500249157
ENSG00000157617	C2CD2	t-test	DOWN	13.5556725855962	4.49784493283212
ENSG00000124334	IL9R	t-test	UP	0.0504016882783477	0.198222191280974
ENSG00000140092	FBLN5	t-test	DOWN	36.5822513881293	10.711176996277
ENSG00000117400	MPL	t-test	DOWN	0.25302067778233	0.110931103035524
ENSG00000101447	FAM83D	t-test	UP	0.755546390583533	8.23648447664142
ENSG00000139725	RHOF	t-test	UP	0.112019533263663	0.256386930356456
ENSG00000149231	CCDC82	t-test	DOWN	4.24880196330905	1.7437039811126
ENSG00000152154	TMEM178A	t-test	DOWN	3.90582711851533	0.851823566180862
ENSG00000007174	DNAH9	t-test	DOWN	0.151128091141421	0.0553896901125313
ENSG00000157680	DGKI	t-test	DOWN	0.52485042082334	0.254312554890583
ENSG00000162444	RBP7	t-test	DOWN	56.0422384513822	13.4655573021632
ENSG00000180176	TH	t-test	UP	0.06029536709033	0.233176626169139
ENSG00000158055	GRHL3	t-test	UP	0.564785303488847	1.23435814440084
ENSG00000160753	RUSC1	t-test	UP	4.90692612004867	13.5909462848683
ENSG00000116586	LAMTOR2	t-test	UP	16.435413820035	45.0185051948424
ENSG00000116574	RHOU	t-test	DOWN	17.580655768618	6.19733040928649
ENSG00000112667	DNPH1	t-test	UP	9.01866040113533	19.9044213632078
ENSG00000075213	SEMA3A	t-test	DOWN	1.0952253346442	0.367609104035131
ENSG00000166548	TK2	t-test	DOWN	10.2841923717239	5.1027250309129
ENSG00000005001	PRSS22	t-test	UP	2.41425716927186	6.34769646394678
ENSG00000105707	HPN	t-test	UP	3.28298544927791	14.4450844902958
ENSG00000131747	TOP2A	t-test	UP	2.62569800367638	27.6929429244336
ENSG00000135046	ANXA1	t-test	DOWN	164.44180288735	32.8114203519032
ENSG00000166046	TCP11L2	t-test	DOWN	2.68319919657548	1.18688959312384
ENSG00000160404	TOR2A	t-test	UP	2.21981075167669	5.0085363327248
ENSG00000186675	MAGEE2	t-test	DOWN	0.101828478133376	0.0502065909910818
ENSG00000250722	SEPP1	t-test	DOWN	55.1818790177571	18.8271532263246
ENSG00000118160	SLC8A2	t-test	UP	0.0597005296669477	0.354314364895655
ENSG00000119737	GPR75	t-test	DOWN	1.6580190354814	0.656399216462003
ENSG00000188833	ENTPD8	t-test	UP	0.261625099352118	1.58512748828298
ENSG00000132357	CARD6	t-test	DOWN	4.91323654478486	2.0930267182007
ENSG00000137070	IL11RA	t-test	DOWN	5.78335925031743	2.15212435109866
ENSG00000147526	TACC1	t-test	DOWN	24.8190902909573	7.48696636242959
ENSG00000146233	CYP39A1	t-test	DOWN	3.0168721486258	1.33632887031463
ENSG00000018625	ATP1A2	t-test	DOWN	14.3145222502866	0.832115441714043
ENSG00000140876	NUDT7	t-test	DOWN	3.21207778143371	1.21326146116582
ENSG00000175294	CATSPER1	t-test	UP	0.0700073621364242	0.236324440159669
ENSG00000153291	SLC25A27	t-test	DOWN	4.20077177014877	1.05049593369647
ENSG00000130762	ARHGEF16	t-test	UP	2.18533134682775	4.90129537016819
ENSG00000115541	HSPE1	t-test	UP	22.4558010616514	49.2734314250792
ENSG00000134531	EMP1	t-test	DOWN	83.6197887436343	23.5003999398557
ENSG00000186973	FAM183A	t-test	UP	0.636054171355017	1.74684036781916
ENSG00000101276	SLC52A3	t-test	UP	3.04077506339228	7.49196613752095
ENSG00000175315	CST6	t-test	UP	0.903435873310026	5.77885959899898
ENSG00000148204	CRB2	t-test	DOWN	0.509792524987142	0.116786742313148
ENSG00000183196	CHST6	t-test	UP	0.0994705416398578	0.441704094603748
ENSG00000176049	JAKMIP2	t-test	UP	0.0649250576663242	0.145875697416479
ENSG00000136492	BRIP1	t-test	UP	0.386720051940652	1.61986862305008
ENSG00000205213	LGR4	t-test	DOWN	13.0308011033555	5.49295228969081
ENSG00000161682	FAM171A2	t-test	UP	0.431873996209091	1.11789113849722
ENSG00000182636	NDN	t-test	DOWN	24.0981145171971	7.3115938527294
ENSG00000116711	PLA2G4A	t-test	DOWN	6.51521275261988	2.40935157731591
ENSG00000111077	TENC1	t-test	DOWN	29.75342326803	10.2870176200242
ENSG00000215784	FAM72D	t-test	UP	0.0399589469278721	0.296075139702201
ENSG00000183684	ALYREF	t-test	UP	16.5957783647621	40.6625630612164
ENSG00000024526	DEPDC1	t-test	UP	0.280492783112267	2.47180657246127
ENSG00000130518	KIAA1683	t-test	DOWN	2.12104854886763	0.726734593874082
ENSG00000172156	CCL11	t-test	UP	0.0748838276913895	1.41473927948726
ENSG00000114529	C3orf52	t-test	UP	1.0874148886892	2.99782800898248
ENSG00000172318	B3GALT1	t-test	DOWN	0.742202998326298	0.0810374476443569
ENSG00000185352	HS6ST3	t-test	UP	0.257589663663426	1.79375006109912
ENSG00000255398	HCAR3	t-test	DOWN	0.701693757176187	0.165546426699688
ENSG00000147689	FAM83A	t-test	UP	0.157812981367277	1.38194270596485
ENSG00000052850	ALX4	t-test	DOWN	2.74004774812908	0.532453429794827
ENSG00000099250	NRP1	t-test	DOWN	19.7989236415488	9.19882497996438
ENSG00000122025	FLT3	t-test	UP	0.762407027574041	1.8279938714825
ENSG00000171992	SYNPO	t-test	DOWN	26.6709546607694	8.12000882274962
ENSG00000105011	ASF1B	t-test	UP	1.55416582105129	12.5914268753765
ENSG00000122121	XPNPEP2	t-test	DOWN	2.25785994055778	0.342288647192286
ENSG00000051128	HOMER3	t-test	UP	4.1025822824801	10.1427557964492
ENSG00000117472	TSPAN1	t-test	UP	7.60860555893913	44.89046419211
ENSG00000051341	POLQ	t-test	UP	0.172684725801912	0.967190545500641
ENSG00000078549	ADCYAP1R1	t-test	DOWN	2.1340118079703	0.357514866076277
ENSG00000157734	SNX22	t-test	UP	0.63298640511043	1.58904850934291
ENSG00000177182	CLVS1	t-test	DOWN	0.0851636724178237	0.0342711635060723
ENSG00000206053	HN1L	t-test	UP	22.8765598930633	55.7412415989402
ENSG00000149636	DSN1	t-test	UP	5.19575118125272	11.0697771420097
ENSG00000163590	PPM1L	t-test	DOWN	3.03417632733668	1.47489630149595
ENSG00000187942	LDLRAD2	t-test	DOWN	1.20843062179494	0.359529785612068
ENSG00000258947	TUBB3	t-test	UP	0.0720833252869353	0.92512743822233
ENSG00000261456	TUBB8	t-test	UP	0.0580917341183314	0.208361741909151
ENSG00000115163	CENPA	t-test	UP	0.449364414035093	4.0725247622029
ENSG00000149554	CHEK1	t-test	UP	1.01747982448292	2.87743894457476
ENSG00000104833	TUBB4A	t-test	UP	0.115554440950941	0.589594581900432
ENSG00000166960	CCDC178	t-test	DOWN	0.963656509249516	0.13075789836947
ENSG00000196091	MYBPC1	t-test	DOWN	34.5596937730344	6.50432318822941
ENSG00000111537	IFNG	t-test	UP	0.108040473560193	0.378567547123577
ENSG00000130669	PAK4	t-test	UP	6.52391071115169	15.1039168483183
ENSG00000122787	AKR1D1	t-test	DOWN	0.70052885130923	0.180853672162478
ENSG00000180354	C7orf41	t-test	DOWN	34.6668890933092	6.63055633205797
ENSG00000171611	PTCRA	t-test	UP	0.0787448510132105	0.203718612080931
ENSG00000124721	DNAH8	t-test	UP	0.0068239766542366	0.0228735145013009
ENSG00000125780	TGM3	t-test	UP	0.0968849735412809	0.526146289876702
ENSG00000180638	SLC47A2	t-test	DOWN	0.133721761275584	0.0542867881959634
ENSG00000019485	PRDM11	t-test	DOWN	1.63325111808324	0.773427465914383
ENSG00000128596	CCDC136	t-test	DOWN	0.991269661836228	0.392757816149697
ENSG00000154655	L3MBTL4	t-test	DOWN	1.4416622137063	0.658013349568816
ENSG00000125730	C3	t-test	DOWN	137.829029998022	66.2643474291714
ENSG00000172893	DHCR7	t-test	UP	11.0445415314499	24.3382517324181
ENSG00000105649	RAB3A	t-test	UP	1.4845048600397	4.02772855263885
ENSG00000119125	GDA	t-test	DOWN	0.0954562588685642	0.0233235345384807
ENSG00000168421	RHOH	t-test	UP	2.04099553703648	4.20935034052597
ENSG00000054967	RELT	t-test	UP	0.497980932438448	1.43016946308328
ENSG00000189136	UBE2Q2P1	t-test	DOWN	1.0105969885443	0.391851440723773
ENSG00000176177	ENTHD1	t-test	UP	0.0190781664734905	0.129285505043654
ENSG00000130748	TMEM160	t-test	UP	3.33092384008704	7.14466080879289
ENSG00000187987	ZSCAN23	t-test	DOWN	0.491376380272658	0.185456759865836
ENSG00000143493	INTS7	t-test	UP	4.32287855464857	9.74215988338905
ENSG00000117525	F3	t-test	DOWN	29.7423794583376	9.33806606389255
ENSG00000090932	DLL3	t-test	UP	0.0430034449265091	0.275534541730727
ENSG00000113369	ARRDC3	t-test	DOWN	53.3980533938895	18.6553188184309
ENSG00000163517	HDAC11	t-test	UP	4.52914180061666	9.66266713474513
ENSG00000135604	STX11	t-test	DOWN	7.51270040618515	1.94332992665029
ENSG00000180834	MAP6D1	t-test	UP	1.02717118503954	2.31287189642827
ENSG00000135862	LAMC1	t-test	DOWN	59.9544663802771	28.5617566694122
ENSG00000152766	ANKRD22	t-test	UP	1.07473282496289	4.43300303408905
ENSG00000160688	FLAD1	t-test	UP	7.0089360090841	16.9110185913768
ENSG00000174996	KLC2	t-test	UP	3.9372962297167	8.21609504769868
ENSG00000100867	DHRS2	t-test	UP	9.79831200141936	22.8460940227652
ENSG00000213123	TCTEX1D2	t-test	UP	2.10962071823795	4.80838010345931
ENSG00000196557	CACNA1H	t-test	UP	1.01509259846419	5.27111548445874
ENSG00000106268	NUDT1	t-test	UP	3.52555609139238	7.7484460043767
ENSG00000140563	MCTP2	t-test	DOWN	1.0054610003001	0.463028749487293
ENSG00000148408	CACNA1B	t-test	UP	0.0209835936059067	0.125875552713336
ENSG00000110169	HPX	t-test	UP	1.92639464325608	7.52309295943651
ENSG00000094804	CDC6	t-test	UP	0.845413536837733	6.35258930055634
ENSG00000162571	TTLL10	t-test	DOWN	0.219404814853867	0.0932537450076611
ENSG00000263639	MSMB	t-test	UP	3.18394949035463	50.4811140520493
ENSG00000167207	NOD2	t-test	UP	0.720410877303698	1.90805240175031
ENSG00000197070	ARRDC1	t-test	UP	7.76209192715914	17.242796924112
ENSG00000133665	DYDC2	t-test	UP	0.115375218600013	0.488655842563919
ENSG00000162631	NTNG1	t-test	UP	0.0774091164275413	0.560421210269276
ENSG00000159214	CCDC24	t-test	UP	2.52460480752881	5.77149568751868
ENSG00000179271	GADD45GIP1	t-test	UP	11.7757818955605	23.6484233233701
ENSG00000100908	EMC9	t-test	UP	3.72929048336686	8.85926231657064
ENSG00000254122	PCDHGB7	t-test	DOWN	2.58692059173753	0.798052238227003
ENSG00000126467	TSKS	t-test	DOWN	0.22026571382176	0.0843203185736205
ENSG00000120049	KCNIP2	t-test	DOWN	37.7879669891727	1.30620435108246
ENSG00000162755	KLHDC9	t-test	UP	2.27551393264093	6.9097917225621
ENSG00000134940	ACRV1	t-test	UP	0.0422232629006281	0.12422515563502
ENSG00000117724	CENPF	t-test	UP	1.19036877760286	10.5146026194587
ENSG00000158856	DMTN	t-test	DOWN	10.8170030129166	5.10628715053119
ENSG00000104918	RETN	t-test	UP	0.128456109009068	0.343967297754803
ENSG00000205269	TMEM170B	t-test	DOWN	3.111988831964	1.13586153477096
ENSG00000129467	ADCY4	t-test	DOWN	4.41652066727333	1.36691145468581
ENSG00000164007	CLDN19	t-test	DOWN	2.60998209118686	0.227332089611983
ENSG00000172935	MRGPRF	t-test	DOWN	7.66706297123615	2.0651826255517
ENSG00000188820	FAM26F	t-test	UP	2.8159053686415	6.02960599063155
ENSG00000179958	DCTPP1	t-test	UP	14.9888489305193	36.1396984043721
ENSG00000083067	TRPM3	t-test	DOWN	0.0859606924688251	0.0122471223473811
ENSG00000188916	FAM196A	t-test	UP	0.291242283407357	3.49250902990967
ENSG00000118640	VAMP8	t-test	UP	67.0385290602486	138.458440821867
ENSG00000162989	KCNJ3	t-test	UP	0.340665474455512	12.4053891863043
ENSG00000158578	ALAS2	t-test	DOWN	0.39167552827035	0.0409204368655616
ENSG00000110484	SCGB2A2	t-test	UP	283.713409492045	829.69185513095
ENSG00000214944	ARHGEF28	t-test	DOWN	2.99808590212333	1.35764550584214
ENSG00000170476	MZB1	t-test	UP	4.81080936811679	12.6127040514571
ENSG00000181856	SLC2A4	t-test	DOWN	7.98495107499744	0.413287938872002
ENSG00000109265	KIAA1211	t-test	UP	0.194887052575863	1.15293164705044
ENSG00000178718	RPP25	t-test	UP	2.90343088507043	5.97951698257395
ENSG00000079462	PAFAH1B3	t-test	UP	8.49895031853289	46.5032976012333
ENSG00000167772	ANGPTL4	t-test	DOWN	26.7663174725626	7.75860989601634
ENSG00000221866	PLXNA4	t-test	DOWN	5.73379912017933	0.647708448947097
ENSG00000150676	CCDC83	t-test	UP	0.0230263370820721	0.0875414758455291
ENSG00000185267	CDNF	t-test	DOWN	2.49274124257485	1.09567915040285
ENSG00000069812	HES2	t-test	UP	0.344864824092832	1.24965226257925
ENSG00000132205	EMILIN2	t-test	DOWN	6.71021867949671	2.58716423226941
ENSG00000178531	CTXN1	t-test	UP	2.91581435815342	21.3752530978696
ENSG00000188368	PRR19	t-test	UP	0.359615013406086	1.32156815974167
ENSG00000204991	SPIRE2	t-test	UP	0.669524712601021	1.56467120348
ENSG00000183150	GPR19	t-test	UP	0.151302948462759	0.715447641534555
ENSG00000113648	H2AFY	t-test	UP	7.30253245007514	15.5139321677229
ENSG00000186462	NAP1L2	t-test	DOWN	3.20200801191217	1.0472948702207
ENSG00000162383	SLC1A7	t-test	DOWN	0.645369495782458	0.217040841735681
ENSG00000154175	ABI3BP	t-test	DOWN	10.4097993394968	2.53389232816989
ENSG00000011347	SYT7	t-test	UP	9.43936094822353	19.9193141678895
ENSG00000086289	EPDR1	t-test	DOWN	12.9737985524565	4.04295521894903
ENSG00000079931	MOXD1	t-test	UP	1.19553377235397	2.57813614631661
ENSG00000162482	AKR7A3	t-test	UP	3.05148266746694	17.0756193944697
ENSG00000133265	HSPBP1	t-test	UP	9.68339693772333	19.8136876946938
ENSG00000117425	PTCH2	t-test	DOWN	1.62038164427298	0.651674997324588
ENSG00000112782	CLIC5	t-test	DOWN	3.34227884058366	0.789579086058011
ENSG00000131462	TUBG1	t-test	UP	9.32607893740828	20.8794119515124
ENSG00000174325	DIRC1	t-test	UP	0.0785672291490543	0.190093549187419
ENSG00000188215	DCUN1D3	t-test	DOWN	5.71333157769105	2.57341040504452
ENSG00000100142	POLR2F	t-test	DOWN	0.216012116271333	0.106738877211495
ENSG00000162892	IL24	t-test	UP	0.895210988116908	2.23613405299057
ENSG00000196358	NTNG2	t-test	UP	0.097832389070179	0.196381989313924
ENSG00000249992	TMEM158	t-test	UP	2.0106317893475	6.06494743194402
ENSG00000168454	TXNDC2	t-test	UP	0.0154198632610641	0.0327207834329586
ENSG00000116128	BCL9	t-test	UP	4.86528523065048	11.2068748822267
ENSG00000143320	CRABP2	t-test	UP	123.949974632776	522.202500957604
ENSG00000112175	BMP5	t-test	DOWN	1.4944441275296	0.64995584305528
ENSG00000093009	CDC45	t-test	UP	0.571923380473176	4.09692834342546
ENSG00000163659	TIPARP	t-test	DOWN	20.0184123826653	8.39692361424325
ENSG00000117586	TNFSF4	t-test	UP	0.588583472643676	2.12013558630663
ENSG00000099812	MISP	t-test	UP	1.56862753467196	15.6096122422885
ENSG00000047648	ARHGAP6	t-test	DOWN	1.29355490016205	0.555830893538805
ENSG00000148483	TMEM236	t-test	DOWN	0.127504852664227	0.0529958332559298
ENSG00000168907	PLA2G4F	t-test	UP	0.414302164834981	1.11461559763763
ENSG00000173838	MARCH10	t-test	UP	0.0256280123141164	0.158002129025196
ENSG00000088325	TPX2	t-test	UP	2.04325488209764	23.3162857512102
ENSG00000186522	SEPT10	t-test	DOWN	26.2123700131343	12.9774681316597
ENSG00000058085	LAMC2	t-test	DOWN	30.5724453759608	11.9315918397976
ENSG00000107014	RLN2	t-test	UP	0.635610635526263	2.12676100916116
ENSG00000150672	DLG2	t-test	DOWN	0.383445685619655	0.180118113837974
ENSG00000081041	CXCL2	t-test	DOWN	19.843964392853	1.84670608995841
ENSG00000150907	FOXO1	t-test	DOWN	17.8324652954766	5.11249391015571
ENSG00000065600	TMEM206	t-test	UP	1.96030340734515	5.12344246244543
ENSG00000198053	SIRPA	t-test	DOWN	25.9937999169358	11.9699918043792
ENSG00000152583	SPARCL1	t-test	DOWN	256.360262683207	80.2939837231524
ENSG00000108344	PSMD3	t-test	UP	18.7287307187319	50.3584962028428
ENSG00000165092	ALDH1A1	t-test	DOWN	47.4765089325886	8.7745063556767
ENSG00000168528	SERINC2	t-test	UP	23.4303136766852	58.6625525185484
ENSG00000103254	FAM173A	t-test	UP	2.16282139932837	7.8628394489413
ENSG00000176438	SYNE3	t-test	DOWN	5.75136745730096	0.80724411583309
ENSG00000137216	TMEM63B	t-test	UP	7.76072901480657	19.2439856719923
ENSG00000096006	CRISP3	t-test	UP	2.16376971265662	31.91867017618
ENSG00000147647	DPYS	t-test	DOWN	0.134502565822598	0.0472744996010839
ENSG00000187800	PEAR1	t-test	DOWN	5.56859526070504	1.43891822093606
ENSG00000173320	STOX2	t-test	DOWN	1.32626511400136	0.468037506686211
ENSG00000115297	TLX2	t-test	UP	0.0146177295358494	0.0626098385275925
ENSG00000037241	RPL26L1	t-test	UP	8.37516831166181	16.8360932798137
ENSG00000122176	FMOD	t-test	DOWN	93.0693905167467	45.8724112853906
ENSG00000173432	SAA1	t-test	DOWN	641.465550718136	70.3170377655314
ENSG00000162433	AK4	t-test	DOWN	12.7680209828498	6.1786631956679
ENSG00000124942	AHNAK	t-test	DOWN	212.862406902532	76.8904564765373
ENSG00000115295	CLIP4	t-test	DOWN	7.40962766217638	2.20393458207159
ENSG00000187699	C2orf88	t-test	DOWN	3.08209123436808	0.61552496143667
ENSG00000117600	LPPR4	t-test	DOWN	1.22886709777281	0.577606129938278
ENSG00000130528	HRC	t-test	DOWN	2.08490069834225	0.5204074731138
ENSG00000043355	ZIC2	t-test	UP	0.10482243584002	0.776527029295112
ENSG00000136717	BIN1	t-test	DOWN	7.47537449126981	3.08285076675661
ENSG00000176387	HSD11B2	t-test	UP	2.4799489178346	5.50035595986104
ENSG00000150551	LYPD1	t-test	UP	0.152011781344012	0.698405211582323
ENSG00000184661	CDCA2	t-test	UP	0.378077678081569	2.66689288712797
ENSG00000158485	CD1B	t-test	UP	0.16437620928438	0.398718804959769
ENSG00000087253	LPCAT2	t-test	DOWN	7.82725888869629	3.14438395629822
ENSG00000197121	PGAP1	t-test	DOWN	2.26311087127361	1.1210282770594
ENSG00000184304	PRKD1	t-test	DOWN	3.36544490050405	1.26782931345008
ENSG00000183960	KCNH8	t-test	DOWN	0.655594806780545	0.151457457301066
ENSG00000184156	KCNQ3	t-test	UP	0.337752839374991	0.685332085075771
ENSG00000113494	PRLR	t-test	UP	9.93264218149863	20.7950327611495
ENSG00000183549	ACSM5	t-test	DOWN	5.19270346381398	0.450929669881685
ENSG00000075702	WDR62	t-test	UP	0.296425289218056	1.49348292391086
ENSG00000104967	NOVA2	t-test	DOWN	1.38139010040127	0.52918977034842
ENSG00000129048	ACKR4	t-test	DOWN	2.20097788174958	0.703757604882353
ENSG00000184831	APOO	t-test	UP	7.09093411887648	15.6341666512144
ENSG00000207181	SNORA14B	t-test	UP	0.420407193481788	0.892913818280489
ENSG00000179178	TMEM125	t-test	UP	5.93266724991831	12.6624254385581
ENSG00000000971	CFH	t-test	DOWN	16.8468534779596	6.4780995211135
ENSG00000186105	LRRC70	t-test	DOWN	1.1420725553532	0.274266049609781
ENSG00000144230	GPR17	t-test	DOWN	0.816198670521611	0.164148202974283
ENSG00000165810	BTNL9	t-test	DOWN	19.5870478857982	1.37963411157196
ENSG00000049247	UTS2	t-test	UP	0.0379108599555598	0.166896343052901
ENSG00000136908	DPM2	t-test	UP	9.42040950649534	19.2038129450629
ENSG00000100191	SLC5A4	t-test	DOWN	0.482166244474027	0.194587464610184
ENSG00000188211	NCR3LG1	t-test	UP	0.241358935772886	0.562518190769265
ENSG00000188580	NKAIN2	t-test	DOWN	0.271947523239219	0.128738516933806
ENSG00000154721	JAM2	t-test	DOWN	11.7364321066185	2.91218093638635
ENSG00000177707	PVRL3	t-test	DOWN	2.21059760402195	0.671727642949483
ENSG00000179144	GIMAP7	t-test	DOWN	25.3303110338424	10.1886863416212
ENSG00000171700	RGS19	t-test	UP	4.71930181686041	9.95924283193757
ENSG00000167749	KLK4	t-test	UP	0.226859910252882	1.83861079775816
ENSG00000173641	HSPB7	t-test	DOWN	28.6027984445336	1.09513507894442
ENSG00000147119	CHST7	t-test	DOWN	2.6874570774134	1.33717094662192
ENSG00000103546	SLC6A2	t-test	DOWN	0.315522389349033	0.138945282226665
ENSG00000134339	SAA2	t-test	DOWN	36.0790975384124	5.02842247224206
ENSG00000185345	PARK2	t-test	DOWN	1.91729292567929	0.561522543274327
ENSG00000148154	UGCG	t-test	UP	16.6119157521371	37.1705849373461
ENSG00000089692	LAG3	t-test	UP	0.536118557555886	2.1021428270644
ENSG00000156804	FBXO32	t-test	DOWN	43.0536091170088	20.2905825284406
ENSG00000113763	UNC5A	t-test	UP	0.447909115628686	2.18873179156858
ENSG00000135960	EDAR	t-test	DOWN	0.379810554080756	0.11494503741967
ENSG00000162490	DRAXIN	t-test	UP	0.122664760421377	0.317480712068022
ENSG00000171793	CTPS1	t-test	UP	2.96058318406273	7.22312224692576
ENSG00000132517	SLC52A1	t-test	UP	0.251573482502359	0.563363511223825
ENSG00000187741	FANCA	t-test	UP	0.374946954507111	1.31901762611389
ENSG00000125337	KIF25	t-test	DOWN	0.583497205442459	0.174134968178055
ENSG00000196562	SULF2	t-test	UP	20.0637910675771	43.4692318703225
ENSG00000166578	IQCD	t-test	UP	0.622294863819103	1.48282540450329
ENSG00000170209	ANKK1	t-test	DOWN	0.838263598182712	0.325821705194608
ENSG00000148737	TCF7L2	t-test	DOWN	14.4721712993852	6.66580708567813
ENSG00000198944	SOWAHA	t-test	UP	0.949473313023895	3.19975661208986
ENSG00000162614	NEXN	t-test	DOWN	8.50463434744886	2.79012207921581
ENSG00000108622	ICAM2	t-test	DOWN	5.62392422457695	2.2198394318884
ENSG00000145911	N4BP3	t-test	UP	1.95030525785936	6.73441263267401
ENSG00000198885	ITPRIPL1	t-test	DOWN	2.7684456011289	0.517500935089658
ENSG00000082684	SEMA5B	t-test	UP	0.241407927404691	0.493072945137137
ENSG00000091138	SLC26A3	t-test	DOWN	3.92328360305212	1.21882921199585
ENSG00000197576	HOXA4	t-test	DOWN	2.4065870287335	0.508567223052455
ENSG00000108001	EBF3	t-test	DOWN	5.88921118517762	0.955296116983999
ENSG00000143653	SCCPDH	t-test	UP	22.7093377339235	46.7510573903169
ENSG00000188176	SMTNL2	t-test	DOWN	0.61920199145637	0.261639233011526
ENSG00000145681	HAPLN1	t-test	UP	0.0238640595067267	0.935840533185743
ENSG00000154370	TRIM11	t-test	UP	2.09555507208831	5.44813833465286
ENSG00000107736	CDH23	t-test	DOWN	1.33122643390484	0.379078156856518
ENSG00000160868	CYP3A4	t-test	DOWN	0.126949319413727	0.0371067259755302
ENSG00000167992	VWCE	t-test	DOWN	0.583850920065086	0.180669194208779
ENSG00000124466	LYPD3	t-test	UP	10.5855519584968	21.8884429836706
ENSG00000135773	CAPN9	t-test	UP	0.578649023887003	3.63009853208417
ENSG00000205726	ITSN1	t-test	DOWN	6.53065919985705	2.05533069185642
ENSG00000136531	SCN2A	t-test	DOWN	1.0005140412949	0.185234153492796
ENSG00000171236	LRG1	t-test	UP	4.0893471269388	16.9171156002549
ENSG00000154263	ABCA10	t-test	DOWN	2.73370851027006	0.262025557012102
ENSG00000176435	CLEC14A	t-test	DOWN	20.3368790500948	9.04751925079428
ENSG00000162618	ELTD1	t-test	DOWN	26.3116871361775	8.64633667106206
ENSG00000154265	ABCA5	t-test	DOWN	4.26669467749162	1.46479100819387
ENSG00000140450	ARRDC4	t-test	DOWN	13.5162260345724	6.61251602416259
ENSG00000207279	SNORD116-24	t-test	DOWN	1.28173641765868	0.635284863201259
ENSG00000154920	EME1	t-test	UP	0.305348801937801	1.75025986442963
ENSG00000146938	NLGN4X	t-test	DOWN	1.94218278394999	0.909887298009187
ENSG00000005249	PRKAR2B	t-test	DOWN	64.5754257750498	13.2719565229773
ENSG00000165490	C11orf82	t-test	UP	0.568869468190766	1.73529506245263
ENSG00000149131	SERPING1	t-test	DOWN	189.102303044952	81.0029940720369
ENSG00000246223	C14orf64	t-test	DOWN	0.407187898952079	0.177853856030698
ENSG00000120162	MOB3B	t-test	DOWN	5.13934674451674	1.87393362899113
ENSG00000157782	CABP1	t-test	DOWN	0.40109656838633	0.0956977137556745
ENSG00000119986	AVPI1	t-test	DOWN	14.4170279300113	6.90147842793986
ENSG00000130429	ARPC1B	t-test	UP	17.1570165048333	37.4779205810244
ENSG00000094963	FMO2	t-test	DOWN	31.1452070829592	3.41108749776395
ENSG00000080986	NDC80	t-test	UP	0.54712651022839	4.75778621874635
ENSG00000171115	GIMAP8	t-test	DOWN	11.6581872902814	3.35804938260456
ENSG00000131759	RARA	t-test	UP	11.9605350524546	27.7941890756193
ENSG00000198018	ENTPD7	t-test	UP	2.39282761431361	5.1186158040229
ENSG00000099822	HCN2	t-test	UP	0.0451752916500761	0.585192177862359
ENSG00000185432	METTL7A	t-test	DOWN	59.2133782239552	18.1975079138371
ENSG00000153044	CENPH	t-test	UP	2.4493749036255	4.91029380319048
ENSG00000186439	TRDN	t-test	DOWN	3.68365657956436	0.0913129981823382
ENSG00000164485	IL22RA2	t-test	DOWN	0.746044985565114	0.317051745934536
ENSG00000179292	TMEM151A	t-test	UP	0.0133923109741983	0.199647512190534
ENSG00000130962	PRRG1	t-test	DOWN	3.17494884108105	1.58065313805595
ENSG00000155016	CYP2U1	t-test	DOWN	4.44014335951019	1.68066244822118
ENSG00000101883	RHOXF1	t-test	DOWN	0.871846830036375	0.179275003842844
ENSG00000163600	ICOS	t-test	UP	0.270597679441033	0.927694903964458
ENSG00000150510	FAM124A	t-test	DOWN	1.23631965193798	0.551923314011786
ENSG00000089356	FXYD3	t-test	UP	26.1871438861717	69.2833119617415
ENSG00000127585	FBXL16	t-test	UP	2.36443491634272	9.24415164552808
ENSG00000168496	FEN1	t-test	UP	5.89290755245552	17.7946679656123
ENSG00000113319	RASGRF2	t-test	DOWN	3.29475394769905	1.32454259251639
ENSG00000135074	ADAM19	t-test	UP	1.05339080423212	3.39536171813492
ENSG00000053254	FOXN3	t-test	DOWN	13.8098738154315	4.71329979487948
ENSG00000167977	KCTD5	t-test	UP	6.46951516389286	13.5304644229459
ENSG00000169385	RNASE2	t-test	UP	0.457604880123892	0.984597265777777
ENSG00000119927	GPAM	t-test	DOWN	55.7158109294194	3.0042331996659
ENSG00000102109	PCSK1N	t-test	UP	0.472838835747024	3.65361650656079
ENSG00000143256	PFDN2	t-test	UP	31.2743487981838	75.1219113023856
ENSG00000260105	AOC4P	t-test	DOWN	0.388209287027821	0.0448802268348617
ENSG00000160145	KALRN	t-test	DOWN	1.4095945170449	0.663437463231496
ENSG00000114646	CSPG5	t-test	UP	0.279618901695701	0.587431626206662
ENSG00000104848	KCNA7	t-test	DOWN	0.178611826083233	0.0152896400392663
ENSG00000113578	FGF1	t-test	DOWN	11.6998311648913	2.75321111630804
ENSG00000182853	VMO1	t-test	UP	1.16964179757689	5.0775841108629
ENSG00000178685	PARP10	t-test	UP	7.14128682566962	16.0081076443984
ENSG00000169994	MYO7B	t-test	DOWN	0.285880249527316	0.117548620157055
ENSG00000138346	DNA2	t-test	UP	0.707426148619628	2.17596847455419
ENSG00000144366	GULP1	t-test	DOWN	2.10086041006768	0.786864737527352
ENSG00000107611	CUBN	t-test	DOWN	0.524576724538152	0.177049518665827
ENSG00000166557	TMED3	t-test	UP	3.86845620799362	9.31393212438381
ENSG00000169241	SLC50A1	t-test	UP	11.9585142269865	44.8121080954779
ENSG00000163687	DNASE1L3	t-test	DOWN	2.50939039485274	0.425549757814522
ENSG00000165478	HEPACAM	t-test	DOWN	2.20639572425318	0.0703660595020821
ENSG00000163239	TDRD10	t-test	DOWN	1.20939752967965	0.322795899926842
ENSG00000198019	FCGR1B	t-test	UP	0.14394341785086	0.288298283521534
ENSG00000176619	LMNB2	t-test	UP	5.61460912769533	14.645374582519
ENSG00000099364	FBXL19	t-test	UP	3.20798333318056	7.62413681383858
ENSG00000164879	CA3	t-test	DOWN	47.8930465074042	1.55133604539602
ENSG00000005073	HOXA11	t-test	UP	0.209791546454075	0.505025081929675
ENSG00000130032	PRRG3	t-test	DOWN	1.3819973582276	0.178794182386413
ENSG00000179902	C1orf194	t-test	UP	0.150057765611612	0.685197642057972
ENSG00000160539	PPAPDC3	t-test	DOWN	2.57274971633695	0.906237250260664
ENSG00000176092	AIM1L	t-test	UP	0.060327224506966	0.587498767461637
ENSG00000102100	SLC35A2	t-test	UP	7.38418405010305	18.2348145866643
ENSG00000196787	HIST1H2AG	t-test	UP	0.466503767268194	2.03147652674663
ENSG00000112769	LAMA4	t-test	DOWN	24.4686923921752	9.30389279626406
ENSG00000181192	DHTKD1	t-test	UP	7.875744090148	15.8108599508383
ENSG00000167286	CD3D	t-test	UP	3.78657138395906	7.75979109619125
ENSG00000107968	MAP3K8	t-test	DOWN	7.85466797918905	3.88480686514233
ENSG00000179776	CDH5	t-test	DOWN	22.7912887980515	7.89845854334326
ENSG00000109686	SH3D19	t-test	DOWN	30.0619685895412	7.90877591945847
ENSG00000133067	LGR6	t-test	DOWN	6.79729098922296	2.63199129542064
ENSG00000171885	AQP4	t-test	DOWN	0.762722422976745	0.238366787810732
ENSG00000121905	HPCA	t-test	UP	0.122602025546227	0.250685315576057
ENSG00000166405	RIC3	t-test	DOWN	1.88587858153372	0.590088317568613
ENSG00000133710	SPINK5	t-test	DOWN	0.994885341970782	0.471951167875499
ENSG00000164463	CREBRF	t-test	DOWN	5.354654148228	2.65141252917396
ENSG00000203747	FCGR3A	t-test	UP	12.4400616065504	28.0537485693628
ENSG00000127743	IL17B	t-test	DOWN	3.33798969803982	0.780526725773421
ENSG00000102908	NFAT5	t-test	DOWN	6.17491752069532	2.72954815034698
ENSG00000163145	C1QTNF7	t-test	DOWN	2.36377617557558	0.4696973740454
ENSG00000168476	REEP4	t-test	UP	5.02830205657237	13.4464531099735
ENSG00000125414	MYH2	t-test	DOWN	38.910558293715	0.229524322466271
ENSG00000145979	TBC1D7	t-test	UP	1.16335777928664	2.34427213232043
ENSG00000119185	ITGB1BP1	t-test	DOWN	14.3243764118154	6.35499476765954
ENSG00000170075	GPR37L1	t-test	UP	0.0559132206416903	0.252624094507185
ENSG00000156873	PHKG2	t-test	UP	2.39435361494601	5.3077250211985
ENSG00000108984	MAP2K6	t-test	DOWN	2.45324728313186	1.14497790273797
ENSG00000167191	GPRC5B	t-test	DOWN	13.5689900232236	5.78350744953872
ENSG00000179841	AKAP5	t-test	UP	0.631650300728784	1.53441248012245
ENSG00000135338	LCA5	t-test	DOWN	3.4822988540232	1.40663531394239
ENSG00000204851	PNMAL2	t-test	DOWN	1.09219811687015	0.462351913003359
ENSG00000130701	RBBP8NL	t-test	UP	1.19286689199998	3.40392808116236
ENSG00000101335	MYL9	t-test	DOWN	212.989446466549	86.5628596976776
ENSG00000144824	PHLDB2	t-test	DOWN	6.81816254325981	2.93606234119587
ENSG00000171428	NAT1	t-test	UP	5.19756891365489	47.7886836832146
ENSG00000168917	SLC35G2	t-test	DOWN	2.76043336868697	0.742466116150937
ENSG00000169218	RSPO1	t-test	DOWN	3.47288988599369	0.933777696653556
ENSG00000213366	GSTM2	t-test	DOWN	4.69688587085619	2.07649765951459
ENSG00000173137	ADCK5	t-test	UP	1.76009347485554	4.45395000014939
ENSG00000184164	CRELD2	t-test	UP	4.10159627633776	8.34883786900935
ENSG00000100078	PLA2G3	t-test	UP	0.164605691780685	0.581880956512061
ENSG00000013297	CLDN11	t-test	DOWN	7.92794293990457	1.47157139609531
ENSG00000161888	SPC24	t-test	UP	0.489871206509571	4.23751578576672
ENSG00000157654	PALM2-AKAP2	t-test	DOWN	0.452313280467415	0.0697587118339022
ENSG00000111275	ALDH2	t-test	DOWN	41.0035325504855	9.93193304168323
ENSG00000173040	EVC2	t-test	DOWN	1.91421951436954	0.841303780087634
ENSG00000013306	SLC25A39	t-test	UP	20.0121165390225	45.668149585874
ENSG00000268089	AC244102.1	t-test	UP	0.0133206344255414	0.745227868461853
ENSG00000170891	CYTL1	t-test	DOWN	3.08752207336505	1.16577555455139
ENSG00000017427	IGF1	t-test	DOWN	1.86764689649993	0.374566060722941
ENSG00000163888	CAMK2N2	t-test	UP	0.0917992173907209	0.791067194042241
ENSG00000135114	OASL	t-test	UP	1.26535513709047	6.15272572810462
ENSG00000143556	S100A7	t-test	UP	16.2911932133991	121.760592683642
ENSG00000183734	ASCL2	t-test	UP	0.690822962949974	2.7364805313371
ENSG00000168065	SLC22A11	t-test	DOWN	0.0922526093781935	0.032597653043714
ENSG00000198576	ARC	t-test	DOWN	2.25382764238856	1.05055734900617
ENSG00000108381	ASPA	t-test	DOWN	2.47706351415668	0.231270958752275
ENSG00000169783	LINGO1	t-test	UP	0.945566061822924	5.36607095686532
ENSG00000164466	SFXN1	t-test	UP	3.22141463356181	6.61807613655678
ENSG00000181885	CLDN7	t-test	UP	19.8087486873413	45.7377250304143
ENSG00000006634	DBF4	t-test	UP	1.63215192221619	3.58840525031822
ENSG00000160991	ORAI2	t-test	UP	2.4785758059781	4.98117431494968
ENSG00000113924	HGD	t-test	UP	1.7659753155236	3.80794865566187
ENSG00000152784	PRDM8	t-test	DOWN	0.869460462588285	0.359784146210945
ENSG00000145936	KCNMB1	t-test	DOWN	6.90228006506403	1.27620034679243
ENSG00000130208	APOC1	t-test	UP	23.0086628439228	48.0981220190454
ENSG00000141161	UNC45B	t-test	DOWN	0.616899799874188	0.0328344221407459
ENSG00000167645	YIF1B	t-test	UP	5.50800492935057	12.347961446437
ENSG00000108947	EFNB3	t-test	DOWN	4.92268668799121	2.07775485776901
ENSG00000178772	CPN2	t-test	UP	0.0599449708999232	0.159581978381506
ENSG00000183598	HIST2H3D	t-test	UP	0.0777284265354486	0.291533659933695
ENSG00000105519	CAPS	t-test	UP	2.63697444689706	11.5434771019078
ENSG00000100307	CBX7	t-test	DOWN	11.0610717305119	4.00642650462119
ENSG00000178695	KCTD12	t-test	DOWN	49.7266838025357	16.4183400739847
ENSG00000139734	DIAPH3	t-test	UP	0.364051862448276	1.66975645267054
ENSG00000128218	VPREB3	t-test	UP	0.597777968345223	1.79711533165647
ENSG00000051523	CYBA	t-test	UP	10.3340827586776	20.7527179229909
ENSG00000166851	PLK1	t-test	UP	0.663628502027857	6.85364684977943
ENSG00000186603	HPDL	t-test	UP	0.453836944164401	1.66182186193818
ENSG00000257017	HP	t-test	UP	0.690965165274644	1.4722049180599
ENSG00000114248	LRRC31	t-test	UP	0.449194008669779	2.18168673014214
ENSG00000169427	KCNK9	t-test	UP	0.0105382653170137	0.0933509799560774
ENSG00000146469	VIP	t-test	DOWN	0.341176119805928	0.0872239382522994
ENSG00000186847	KRT14	t-test	DOWN	295.958812727977	82.1937427452074
ENSG00000134115	CNTN6	t-test	DOWN	0.175674825819243	0.0802978906212401
ENSG00000187479	C11orf96	t-test	DOWN	10.7926800152535	5.30112032212311
ENSG00000154928	EPHB1	t-test	DOWN	3.2699335398888	0.660398260044275
ENSG00000167874	TMEM88	t-test	DOWN	6.98772511030705	2.00330571671909
ENSG00000137135	ARHGEF39	t-test	UP	0.332893365009714	1.0777391751666
ENSG00000185269	NOTUM	t-test	UP	0.0608145439571247	0.380926858354032
ENSG00000196263	ZNF471	t-test	DOWN	2.48627668892715	1.20588766606229
ENSG00000005981	ASB4	t-test	DOWN	0.226575604401656	0.0543036006177079
ENSG00000125841	NRSN2	t-test	UP	10.1537536602228	20.4016273076759
ENSG00000143028	SYPL2	t-test	DOWN	1.47222000795934	0.223808986008728
ENSG00000179388	EGR3	t-test	DOWN	29.517612882648	6.70748313252488
ENSG00000163638	ADAMTS9	t-test	DOWN	4.05745545371073	1.83886434152752
ENSG00000088992	TESC	t-test	DOWN	5.09623810422057	1.43893560570115
ENSG00000159251	ACTC1	t-test	DOWN	0.488951636352221	0.155533585273698
ENSG00000196166	C8orf86	t-test	UP	0.0627596651470947	0.200368122636427
ENSG00000205403	CFI	t-test	DOWN	11.1052054085681	4.73456948693509
ENSG00000143452	HORMAD1	t-test	UP	0.0940040984084578	1.5304284247204
ENSG00000198759	EGFL6	t-test	DOWN	8.45273043294362	2.18661604624436
ENSG00000196154	S100A4	t-test	DOWN	162.806397749224	80.1546735379137
ENSG00000116329	OPRD1	t-test	UP	0.0524615126575693	0.37634527929746
ENSG00000196542	SPTSSB	t-test	UP	2.05626842937583	8.11375707459442
ENSG00000186792	HYAL3	t-test	UP	1.10379567858225	2.65424853124663
ENSG00000183773	AIFM3	t-test	UP	0.166515261572874	0.411729067340143
ENSG00000188322	SBK1	t-test	UP	1.82378841855473	8.97181764700553
ENSG00000135127	CCDC64	t-test	UP	0.759548587767708	4.86261842604306
ENSG00000159899	NPR2	t-test	DOWN	6.85182597864257	2.40245199522886
ENSG00000171368	TPPP	t-test	DOWN	4.24188117381286	1.78536351553403
ENSG00000205363	C15orf59	t-test	UP	0.378413464955593	0.954903603551449
ENSG00000182534	MXRA7	t-test	DOWN	13.7855954669929	6.72559717124684
ENSG00000132561	MATN2	t-test	DOWN	29.4670779842339	5.16606240293843
ENSG00000105880	DLX5	t-test	UP	0.247830550267983	1.38026403010732
ENSG00000103522	IL21R	t-test	UP	0.170514652726897	1.0282356408091
ENSG00000172478	C2orf54	t-test	UP	0.640395468582667	6.56050218527058
ENSG00000277075	NA	t-test	UP	3.93883388540992	12.7440461572645
ENSG00000205436	EXOC3L4	t-test	UP	0.0964766755011647	0.308456735951035
ENSG00000185920	PTCH1	t-test	DOWN	1.44439501364371	0.541868403974727
ENSG00000196517	SLC6A9	t-test	UP	2.1306016321091	6.04113196012465
ENSG00000111713	GYS2	t-test	DOWN	0.898638018145443	0.037616645931538
ENSG00000075218	GTSE1	t-test	UP	0.402445901264051	3.23339909082487
ENSG00000100479	POLE2	t-test	UP	0.865755375129	2.35509089041089
ENSG00000213186	TRIM59	t-test	UP	0.489592624339089	1.80858387674056
ENSG00000167641	PPP1R14A	t-test	DOWN	11.7112208950581	2.55419067382943
ENSG00000006210	CX3CL1	t-test	DOWN	66.5966706586142	12.2041572393278
ENSG00000117983	MUC5B	t-test	UP	0.813398779072927	5.40796494230804
ENSG00000198483	ANKRD35	t-test	DOWN	2.78262007526353	1.19867912893122
ENSG00000135824	RGS8	t-test	UP	0.0122734709908874	0.0638633296799261
ENSG00000115963	RND3	t-test	DOWN	36.2039189863586	13.4991949868437
ENSG00000008394	MGST1	t-test	DOWN	46.4868067903788	23.0388093051098
ENSG00000124813	RUNX2	t-test	UP	1.18299926189233	2.83408146461551
ENSG00000119915	ELOVL3	t-test	DOWN	1.96540881354557	0.62980730750625
ENSG00000174950	CD164L2	t-test	DOWN	1.5062816416336	0.69164401866745
ENSG00000138796	HADH	t-test	DOWN	55.4560468552686	24.8935638140778
ENSG00000187955	COL14A1	t-test	DOWN	40.276122754878	13.3906080630337
ENSG00000081051	AFP	t-test	DOWN	1.93508384223546	0.900565729587956
ENSG00000241399	CD302	t-test	DOWN	6.90148791666572	2.21762555348942
ENSG00000198125	MB	t-test	DOWN	55.8675101154816	13.7522943494376
ENSG00000159387	IRX6	t-test	DOWN	2.69825097802413	0.568296450043261
ENSG00000162877	PM20D1	t-test	DOWN	0.287728914276351	0.105934481467656
ENSG00000176101	SSNA1	t-test	UP	21.5814760708407	43.387072022474
ENSG00000175336	APOF	t-test	UP	0.169033259682824	0.44294002389763
ENSG00000105409	ATP1A3	t-test	UP	0.0946993221530495	0.906515059051304
ENSG00000184785	SMIM10	t-test	DOWN	6.06964830954648	2.23038538094121
ENSG00000151914	DST	t-test	DOWN	27.2632452022722	4.97800437282541
ENSG00000135926	TMBIM1	t-test	DOWN	55.099363094401	27.2598773607255
ENSG00000168275	COA6	t-test	UP	7.93582266221533	19.4290806607632
ENSG00000110080	ST3GAL4	t-test	UP	4.21854779473257	8.77776623879022
ENSG00000145283	SLC10A6	t-test	DOWN	1.70424542290337	0.459748888998824
ENSG00000179085	DPM3	t-test	UP	18.3148435944161	37.0887984720497
ENSG00000135454	B4GALNT1	t-test	UP	0.324469143071159	0.784458775740897
ENSG00000149596	JPH2	t-test	DOWN	4.67359725030936	0.998701661964817
ENSG00000165521	EML5	t-test	DOWN	0.212943236738093	0.0706027868431473
ENSG00000184937	WT1	t-test	UP	0.0647378624456216	1.41105124231254
ENSG00000163554	SPTA1	t-test	DOWN	0.0838825382175219	0.0361882269757717
ENSG00000204866	IGFL2	t-test	UP	0.0903160171845245	0.776247332913611
ENSG00000150347	ARID5B	t-test	DOWN	27.7445670131513	9.59418319380107
ENSG00000180871	CXCR2	t-test	DOWN	0.599101505773767	0.156286844053853
ENSG00000172531	PPP1CA	t-test	UP	30.6831473425714	68.781472187433
ENSG00000179133	C10orf67	t-test	UP	0.0152269359645748	0.0512985020905737
ENSG00000072952	MRVI1	t-test	DOWN	5.46612747531324	2.56403934879041
ENSG00000183439	TRIM61	t-test	DOWN	0.183590905900617	0.0776733996294534
ENSG00000147862	NFIB	t-test	DOWN	35.6322671931504	11.2944746341406
ENSG00000177990	DPY19L2	t-test	DOWN	0.956204380365408	0.378161373222456
ENSG00000143761	ARF1	t-test	UP	105.35491239023	222.609248019244
ENSG00000076555	ACACB	t-test	DOWN	24.024669687671	2.22859964789724
ENSG00000100346	CACNA1I	t-test	UP	0.0929359332609446	0.249138711903511
ENSG00000100448	CTSG	t-test	DOWN	5.06957278789538	1.57389430955055
ENSG00000175084	DES	t-test	DOWN	49.2813266111551	3.42660339378536
ENSG00000189056	RELN	t-test	DOWN	2.07736932236158	0.325803875544626
ENSG00000159723	AGRP	t-test	UP	0.0561318018433295	0.118476461694352
ENSG00000162729	IGSF8	t-test	UP	19.460775627069	40.2763018203656
ENSG00000107796	ACTA2	t-test	DOWN	306.55807501777	102.016127818881
ENSG00000172403	SYNPO2	t-test	DOWN	19.3887492465921	3.7633561628184
ENSG00000154188	ANGPT1	t-test	DOWN	4.23480245820029	0.674655551790509
ENSG00000196616	ADH1B	t-test	DOWN	188.420047600884	6.49300637251351
ENSG00000175445	LPL	t-test	DOWN	224.098279946926	9.95514372574909
ENSG00000132677	RHBG	t-test	UP	0.0677391547598918	0.40534249010128
ENSG00000132464	ENAM	t-test	DOWN	0.0643910134948546	0.0153936626783549
ENSG00000179909	ZNF154	t-test	DOWN	1.68273216101418	0.79433218224254
ENSG00000175920	DOK7	t-test	UP	0.535235955714281	2.70843435787944
ENSG00000124635	HIST1H2BJ	t-test	UP	0.685108343145667	3.87217142206002
ENSG00000166743	ACSM1	t-test	DOWN	9.88608431718647	3.61629346700119
ENSG00000122952	ZWINT	t-test	UP	3.30284859834261	18.93293393484
ENSG00000149380	P4HA3	t-test	UP	0.481820559021512	2.66206114990096
ENSG00000163382	APOA1BP	t-test	UP	26.4855601216543	68.5555035104134
ENSG00000187045	TMPRSS6	t-test	UP	0.43383723734352	2.36410101437168
ENSG00000102854	MSLN	t-test	UP	0.474823283073573	10.6400132038106
ENSG00000237575	PYY2	t-test	UP	0.196733223224752	0.44252523057089
ENSG00000125931	CITED1	t-test	DOWN	10.4249177795554	2.92293639837343
ENSG00000068781	STON1-GTF2A1L	t-test	DOWN	0.0838809215905338	0.0179125359511117
ENSG00000138207	RBP4	t-test	DOWN	146.054661298825	6.16788288788147
ENSG00000165409	TSHR	t-test	DOWN	0.2215484292571	0.107371853366565
ENSG00000188037	CLCN1	t-test	DOWN	0.324496651071111	0.102572559916734
ENSG00000162063	CCNF	t-test	UP	1.62617433569217	5.30835996528388
ENSG00000136114	THSD1	t-test	DOWN	4.53461755684514	1.69712750118344
ENSG00000189057	FAM111B	t-test	UP	1.10348512580472	7.04109206605656
ENSG00000035499	DEPDC1B	t-test	UP	0.249356992834309	1.79476755270311
ENSG00000011523	CEP68	t-test	DOWN	9.88893865196238	4.29609149753263
ENSG00000165474	GJB2	t-test	UP	0.872496763292194	19.0231355576046
ENSG00000142694	EVA1B	t-test	UP	7.51961883282622	22.6943681368699
ENSG00000100678	SLC8A3	t-test	DOWN	0.0899036807173941	0.030560622600101
ENSG00000204065	TCEAL5	t-test	DOWN	2.41784541471692	0.363141401182955
ENSG00000168439	STIP1	t-test	UP	21.6138335322714	43.4534418113354
ENSG00000167771	RCOR2	t-test	UP	0.488207412853713	2.41081247774633
ENSG00000087250	MT3	t-test	UP	0.0215397081165155	0.143782308233454
ENSG00000134222	PSRC1	t-test	UP	1.22625100035676	4.30294908865528
ENSG00000161544	CYGB	t-test	DOWN	11.8816948989566	5.20182174856599
ENSG00000163599	CTLA4	t-test	UP	0.532051538380688	1.19669077352153
ENSG00000240583	AQP1	t-test	DOWN	162.439885665943	41.0693311858549
ENSG00000118596	SLC16A7	t-test	DOWN	4.78173122022733	0.520595981506649
ENSG00000196793	ZNF239	t-test	UP	2.5681097949587	5.66908530685428
ENSG00000148339	SLC25A25	t-test	DOWN	11.5834285069666	5.41523735619573
ENSG00000175482	POLD4	t-test	UP	3.17295354649343	6.72637050904813
ENSG00000138738	PRDM5	t-test	DOWN	1.08182813850471	0.401845823178374
ENSG00000160856	FCRL3	t-test	UP	0.159729041371446	0.456683914849221
ENSG00000163794	UCN	t-test	UP	0.553933200859242	1.58032845137288
ENSG00000007376	RPUSD1	t-test	UP	4.34071881059362	11.3574374849618
ENSG00000057593	F7	t-test	UP	0.357377074874382	2.40386909143058
ENSG00000123191	ATP7B	t-test	UP	2.06676357018184	4.37662343422584
ENSG00000196584	XRCC2	t-test	UP	0.525148164323441	1.7559646891099
ENSG00000162188	GNG3	t-test	UP	0.133896930044463	0.888501197243468
ENSG00000128228	SDF2L1	t-test	UP	6.71006117601372	19.2802182021437
ENSG00000153294	GPR115	t-test	UP	0.0205601192692425	0.274853443752065
ENSG00000184385	C21orf128	t-test	UP	0.0262652716900207	0.0905268740108966
ENSG00000124019	FAM124B	t-test	DOWN	1.40771959783793	0.614165281381352
ENSG00000168952	STXBP6	t-test	DOWN	0.837216167189029	0.284856057796675
ENSG00000280789	NA	t-test	UP	2.7903398971798	6.86350730859713
ENSG00000123999	INHA	t-test	UP	0.296444016477723	1.77635887825175
ENSG00000061656	SPAG4	t-test	UP	0.879983138527114	2.60607024836205
ENSG00000196329	GIMAP5	t-test	DOWN	0.71214753584721	0.257856211234993
ENSG00000157227	MMP14	t-test	UP	43.5199031508297	108.532781747262
ENSG00000102547	CAB39L	t-test	DOWN	16.8195104548144	7.26529409575401
ENSG00000132698	RAB25	t-test	UP	27.9240840993036	74.5722356319084
ENSG00000167747	C19orf48	t-test	UP	8.31727403914648	18.4519630735021
ENSG00000104889	RNASEH2A	t-test	UP	4.96734819165124	17.2043786614541
ENSG00000099204	ABLIM1	t-test	DOWN	34.7107964639419	12.8048527212334
ENSG00000171848	RRM2	t-test	UP	1.18296283750789	11.9058653604445
ENSG00000130332	LSM7	t-test	UP	9.45906693823981	19.1348831361174
ENSG00000171724	VAT1L	t-test	DOWN	0.676381514836681	0.294980539578904
ENSG00000166426	CRABP1	t-test	UP	15.0038391453146	32.4336686765941
ENSG00000120471	TP53AIP1	t-test	DOWN	1.20514788723531	0.241014543967175
ENSG00000054356	PTPRN	t-test	UP	0.0808809795581755	0.299052575278852
ENSG00000137077	CCL21	t-test	DOWN	70.8744936251366	14.9040101966215
ENSG00000188282	RUFY4	t-test	UP	0.0675369744197065	0.323726271137513
ENSG00000132821	VSTM2L	t-test	UP	0.475284397432532	3.14476774420672
ENSG00000139410	SDSL	t-test	UP	3.34219127909784	7.94780535499392
ENSG00000165215	CLDN3	t-test	UP	26.0331471415149	68.0012318129382
ENSG00000122863	CHST3	t-test	DOWN	9.78922351735448	4.10283186392876
ENSG00000141576	RNF157	t-test	DOWN	3.03005387158433	1.02920600192337
ENSG00000105255	FSD1	t-test	UP	0.0375960311435685	0.277860153340759
ENSG00000099625	C19orf26	t-test	UP	0.11391793947784	0.286677215963017
ENSG00000146197	SCUBE3	t-test	UP	0.458993586686289	3.28393480392436
ENSG00000105695	MAG	t-test	UP	0.16517151019989	0.477150723273793
ENSG00000198768	APCDD1L	t-test	DOWN	6.03674221914854	1.49428825596367
ENSG00000105647	PIK3R2	t-test	UP	0.155301705363618	0.371021303570054
ENSG00000122877	EGR2	t-test	DOWN	28.6359318412954	6.21164811777153
ENSG00000129757	CDKN1C	t-test	DOWN	20.7935139737623	5.44406749765184
ENSG00000149557	FEZ1	t-test	DOWN	2.30285120222899	0.899803657762886
ENSG00000205794	RP11-333E13.4	t-test	UP	0.053260586806337	0.126384047538581
ENSG00000109819	PPARGC1A	t-test	DOWN	0.704606618147667	0.316475337746381
ENSG00000198643	FAM3D	t-test	DOWN	5.95859859174369	2.13747963592274
ENSG00000148848	ADAM12	t-test	UP	4.58274755328544	11.5586644900741
ENSG00000175895	PLEKHF2	t-test	UP	15.152277842752	32.1535658313458
ENSG00000161270	NPHS1	t-test	UP	0.0104059511620353	0.0666589953745287
ENSG00000165972	CCDC38	t-test	DOWN	0.0572375789214661	0.0241525501562409
ENSG00000185499	MUC1	t-test	UP	23.6400720636244	130.349275399709
ENSG00000213199	ASIC3	t-test	UP	0.292056238694793	0.890491278964085
ENSG00000136274	NACAD	t-test	DOWN	1.52536286540439	0.652268789263883
ENSG00000165152	TMEM246	t-test	DOWN	2.03609057223026	0.461685719246323
ENSG00000196843	ARID5A	t-test	DOWN	25.672095264193	11.8580762033198
ENSG00000136770	DNAJC1	t-test	UP	13.3815134525016	39.2106661268794
ENSG00000111879	FAM184A	t-test	DOWN	1.455895323261	0.632878137330446
ENSG00000163251	FZD5	t-test	DOWN	2.48524734624001	1.23443466840889
ENSG00000187980	PLA2G2C	t-test	UP	0.0353406551391513	0.0764283029631327
ENSG00000103528	SYT17	t-test	UP	1.25066517624817	3.30191669130961
ENSG00000159753	RLTPR	t-test	UP	0.236712714286371	0.737641239591303
ENSG00000011332	DPF1	t-test	UP	0.0767046108757509	0.183526024790117
ENSG00000069399	BCL3	t-test	UP	10.8246786441904	21.948738986679
ENSG00000156170	NDUFAF6	t-test	UP	2.24617426481009	5.17233284092034
ENSG00000118276	B4GALT6	t-test	DOWN	1.59207740262355	0.710263067410363
ENSG00000270765	GAS2L2	t-test	DOWN	0.486851913122608	0.186888614453316
ENSG00000238098	ABCA17P	t-test	UP	0.0926450509102181	0.2103431863502
ENSG00000184384	MAML2	t-test	DOWN	14.6534514349003	3.82055960434757
ENSG00000162894	FAIM3	t-test	UP	3.31762685695412	6.99466403482753
ENSG00000188958	UTS2B	t-test	DOWN	0.19463856441024	0.0453946384156714
ENSG00000137561	TTPA	t-test	DOWN	0.90341286091755	0.390252729212205
ENSG00000169683	LRRC45	t-test	UP	2.97836223277018	8.47185095246683
ENSG00000138685	FGF2	t-test	DOWN	10.2285473618824	1.60518145399372
ENSG00000137634	NXPE4	t-test	DOWN	0.117740949159464	0.0350850050907365
ENSG00000204936	CD177	t-test	UP	0.128013144453655	4.02122981328626
ENSG00000221968	FADS3	t-test	DOWN	7.95378991297152	3.05374485988283
ENSG00000112796	ENPP5	t-test	UP	6.54251210744384	14.8038068922208
ENSG00000115255	REEP6	t-test	UP	13.3021679812803	30.203074772327
ENSG00000145649	GZMA	t-test	UP	3.83947789554637	8.04750776716113
ENSG00000182132	KCNIP1	t-test	DOWN	0.350379636718886	0.152422732796988
ENSG00000173175	ADCY5	t-test	DOWN	5.09270280796915	2.32760088590668
ENSG00000146918	NCAPG2	t-test	UP	2.49630456564976	5.44410034024825
ENSG00000181444	ZNF467	t-test	UP	3.05805677441366	9.00021674037483
ENSG00000184113	CLDN5	t-test	DOWN	16.2554160374858	3.29453549637928
ENSG00000131242	RAB11FIP4	t-test	UP	1.7154686491952	3.71074582626618
ENSG00000123219	CENPK	t-test	UP	0.407039787756661	1.41126573653927
ENSG00000169554	ZEB2	t-test	DOWN	5.12442668173093	1.84491500611619
ENSG00000184925	LCN12	t-test	UP	0.289605388930416	1.10904485476934
ENSG00000188269	OR7A5	t-test	DOWN	0.210032830130553	0.0754591136378622
ENSG00000035720	STAP1	t-test	UP	0.365741976462819	0.837396057227517
ENSG00000130055	GDPD2	t-test	UP	0.0585002658014299	0.454423110848696
ENSG00000253305	PCDHGB6	t-test	DOWN	0.864539188156133	0.376328657012818
ENSG00000243449	C4orf48	t-test	UP	1.58156021053846	6.66234676000941
ENSG00000162407	PPAP2B	t-test	DOWN	45.7262651347874	12.0853921283804
ENSG00000163520	FBLN2	t-test	DOWN	75.7737361500004	33.3364526463362
ENSG00000120094	HOXB1	t-test	UP	0.0257869637549628	0.0943010671790336
ENSG00000171951	SCG2	t-test	UP	0.537373700956122	3.69573251037835
ENSG00000177666	PNPLA2	t-test	DOWN	104.090217858491	34.0618017824763
ENSG00000136002	ARHGEF4	t-test	DOWN	1.30913329089387	0.610036746394344
ENSG00000143748	NVL	t-test	UP	4.41182521208591	10.7818001644372
ENSG00000167900	TK1	t-test	UP	4.70771918664418	38.5896521850462
ENSG00000132874	SLC14A2	t-test	DOWN	0.759974256479596	0.203681020977919
ENSG00000109906	ZBTB16	t-test	DOWN	4.88340909519159	0.620978897436552
ENSG00000170276	HSPB2	t-test	DOWN	4.06816684733457	0.798340793017653
ENSG00000163121	NEURL3	t-test	DOWN	1.64835126292766	0.76786526391382
ENSG00000142273	CBLC	t-test	UP	5.20179301093255	13.5654026873492
ENSG00000170370	EMX2	t-test	DOWN	0.982617357350152	0.38635465776498
ENSG00000197696	NMB	t-test	DOWN	17.3139106303465	5.28018242379613
ENSG00000105538	RASIP1	t-test	DOWN	7.50312961889743	3.05925996400121
ENSG00000118971	CCND2	t-test	DOWN	11.4404373292991	5.64921195389201
ENSG00000166343	MSS51	t-test	DOWN	1.64416867461694	0.709264618057003
ENSG00000133401	PDZD2	t-test	DOWN	9.17076261672853	1.59270436466931
ENSG00000089012	SIRPG	t-test	UP	0.42204741312843	1.26300634530234
ENSG00000134532	SOX5	t-test	DOWN	1.33659638267897	0.419801341576867
ENSG00000048540	LMO3	t-test	DOWN	2.01017679422188	0.832582113087822
ENSG00000074410	CA12	t-test	UP	21.2361904065605	66.6534032928659
ENSG00000169252	ADRB2	t-test	DOWN	5.3471721916893	0.827474939244434
ENSG00000101251	SEL1L2	t-test	DOWN	0.196814925849487	0.0176762582542936
ENSG00000099769	IGFALS	t-test	UP	0.301138820044276	2.11230846743956
ENSG00000074416	MGLL	t-test	DOWN	35.4592776450019	8.58420002772674
ENSG00000129244	ATP1B2	t-test	DOWN	2.08927674084938	0.79279830485372
ENSG00000177627	C12orf54	t-test	DOWN	0.291816363776024	0.0942306910175485
ENSG00000273983	NA	t-test	UP	0.0848982154068015	0.622466672906631
ENSG00000160200	CBS	t-test	UP	0.0345513267264519	0.131316068771962
ENSG00000163507	KIAA1524	t-test	UP	0.80019018366339	2.72763464960396
ENSG00000124212	PTGIS	t-test	DOWN	18.2972806939637	4.79246963785065
ENSG00000100726	TELO2	t-test	UP	5.7428685983102	11.912562055908
ENSG00000181074	OR52N4	t-test	DOWN	0.229257638383451	0.104076211701075
ENSG00000101210	EEF1A2	t-test	UP	11.9895351682792	56.1612846513677
ENSG00000111058	ACSS3	t-test	DOWN	3.74928887559026	1.72094096309489
ENSG00000197774	EME2	t-test	UP	1.09378851817205	2.86764519584488
ENSG00000183134	PTGDR2	t-test	DOWN	0.43022583014621	0.157773232030025
ENSG00000175556	LONRF3	t-test	DOWN	1.06990561016815	0.382297059025304
ENSG00000197506	SLC28A3	t-test	DOWN	5.51471312204442	2.11182647191791
ENSG00000213071	LPAL2	t-test	DOWN	0.308555675913254	0.116402986220343
ENSG00000102287	GABRE	t-test	DOWN	5.19419752847097	1.07544680553615
ENSG00000186074	CD300LF	t-test	UP	0.699070125367715	1.42121350741386
ENSG00000168079	SCARA5	t-test	DOWN	25.6133514797335	0.847162741035417
ENSG00000103363	TCEB2	t-test	UP	59.2024509960971	135.478376717176
ENSG00000173762	CD7	t-test	UP	1.04565981269927	2.22139007588347
ENSG00000179528	LBX2	t-test	UP	0.185394559623087	0.629783224632022
ENSG00000172348	RCAN2	t-test	DOWN	7.31070395458286	3.50905465335477
ENSG00000008516	MMP25	t-test	UP	0.633503762185452	1.56084684901696
ENSG00000167964	RAB26	t-test	UP	0.548051578403509	4.50385663615931
ENSG00000078589	P2RY10	t-test	UP	0.724321774687998	1.68082497307053
ENSG00000066279	ASPM	t-test	UP	0.30243093924515	3.17707420046191
ENSG00000130876	SLC7A10	t-test	DOWN	6.63799545531616	0.305098235574027
ENSG00000162722	TRIM58	t-test	UP	0.43373396065273	1.14023988405626
ENSG00000255833	TIFAB	t-test	UP	0.0643205015532471	0.172979182790312
ENSG00000010030	ETV7	t-test	UP	0.834191707511972	3.10927069694538
ENSG00000106089	STX1A	t-test	UP	0.858911912221905	2.38785100672745
ENSG00000146530	VWDE	t-test	DOWN	0.909240095273316	0.433179057139026
ENSG00000056998	GYG2	t-test	DOWN	63.4592087213003	4.31201013049553
ENSG00000189369	GSPT2	t-test	DOWN	6.26897405110914	2.95384846492669
ENSG00000125245	GPR18	t-test	UP	0.264607416229495	0.650419430691839
ENSG00000162073	PAQR4	t-test	UP	2.12240950120832	12.5766933883459
ENSG00000136160	EDNRB	t-test	DOWN	9.86782452724466	2.26976217303161
ENSG00000130770	ATPIF1	t-test	UP	17.6783890870374	35.7686242243347
ENSG00000183722	LHFP	t-test	DOWN	64.3869353912095	16.2423315728214
ENSG00000179603	GRM8	t-test	UP	0.0190271340661784	0.137861285330141
ENSG00000086717	PPEF1	t-test	UP	0.460630273154833	0.945860077071552
ENSG00000156587	UBE2L6	t-test	UP	27.4008072342743	57.4519188857804
ENSG00000117399	CDC20	t-test	UP	1.88693571285712	20.798689536379
ENSG00000119771	KLHL29	t-test	DOWN	2.56651703812871	0.452298989790546
ENSG00000115252	PDE1A	t-test	DOWN	1.5488598547635	0.704924023561852
ENSG00000170989	S1PR1	t-test	DOWN	30.6668950396618	8.08201088448577
ENSG00000189001	SBSN	t-test	UP	0.106250637222326	3.05229327412269
ENSG00000101871	MID1	t-test	DOWN	4.29530847796848	1.56571703967055
ENSG00000179564	LSMEM2	t-test	DOWN	0.1566894609736	0.0589751293537672
ENSG00000055118	KCNH2	t-test	UP	0.211134143692578	1.03216656315976
ENSG00000165799	RNASE7	t-test	DOWN	1.64905174266838	0.271825088957293
ENSG00000130827	PLXNA3	t-test	UP	3.04476039924253	6.60928368948621
ENSG00000136541	ERMN	t-test	UP	0.0912413037540894	0.476463840552012
ENSG00000167653	PSCA	t-test	UP	1.60618143944366	6.69242285120207
ENSG00000164638	SLC29A4	t-test	DOWN	6.49550155958234	1.31723802714332
ENSG00000160345	C9orf116	t-test	UP	1.26938755881596	5.26748043258673
ENSG00000131080	EDA2R	t-test	DOWN	2.70016939039784	1.25656049656256
ENSG00000075035	WSCD2	t-test	DOWN	0.714322192482238	0.218789191336501
ENSG00000076003	MCM6	t-test	UP	8.72378670563629	17.4643582914567
ENSG00000156463	SH3RF2	t-test	DOWN	2.33609269013292	0.906471149182634
ENSG00000123700	KCNJ2	t-test	DOWN	3.14641511663824	1.17993667817593
ENSG00000066382	MPPED2	t-test	DOWN	1.2169605216069	0.573917037682416
ENSG00000152492	CCDC50	t-test	DOWN	16.9446312007303	7.14351962860638
ENSG00000139793	MBNL2	t-test	DOWN	32.8255037140295	15.2282416660438
ENSG00000172602	RND1	t-test	UP	2.41408658181904	6.93397471003025
ENSG00000167751	KLK2	t-test	DOWN	0.306296293128073	0.139410101119573
ENSG00000183763	TRAIP	t-test	UP	0.919232010445295	2.14569813282763
ENSG00000170819	BFSP2	t-test	UP	0.0603520999687243	0.245901382490283
ENSG00000110375	UPK2	t-test	UP	0.215064010229229	0.652601190066605
ENSG00000090889	KIF4A	t-test	UP	0.485203736642501	6.52931401302763
ENSG00000037280	FLT4	t-test	DOWN	3.6096526725971	1.67170305159972
ENSG00000108511	HOXB6	t-test	UP	1.087475110852	3.54508622001951
ENSG00000109062	SLC9A3R1	t-test	UP	47.8234583966357	167.19806916257
ENSG00000203995	ZYG11A	t-test	UP	0.545252361339685	1.37581516822002
ENSG00000196376	SLC35F1	t-test	DOWN	0.353889931449309	0.158822207487144
ENSG00000097021	ACOT7	t-test	UP	2.92558018140681	7.99840778978558
ENSG00000013810	TACC3	t-test	UP	1.5608001520933	7.81961660186382
ENSG00000099219	ERMP1	t-test	UP	9.3977724980619	19.7353822414064
ENSG00000172379	ARNT2	t-test	UP	2.46491342631018	9.77758007100135
ENSG00000164877	MICALL2	t-test	UP	1.81146361949272	3.72643021788887
ENSG00000104953	TLE6	t-test	UP	0.482691393096396	1.45351054218296
ENSG00000105327	BBC3	t-test	UP	1.63177282899373	4.27910574952379
ENSG00000104951	IL4I1	t-test	UP	0.738143149709099	4.71950080934201
ENSG00000011422	PLAUR	t-test	UP	2.84644158723164	9.16954105691051
ENSG00000139354	GAS2L3	t-test	UP	0.615813640442219	1.45192541393903
ENSG00000105894	PTN	t-test	DOWN	102.307469893318	19.2086536545128
ENSG00000196104	SPOCK3	t-test	DOWN	0.298698571939271	0.0911886321292519
ENSG00000100911	PSME2	t-test	UP	17.4087147637873	40.99250004176
ENSG00000050438	SLC4A8	t-test	UP	0.619840294224609	1.7870876818081
ENSG00000226025	LGALS17A	t-test	UP	0.0404037728374453	0.557616563506368
ENSG00000128271	ADORA2A	t-test	UP	0.0452079218648956	0.134019208631981
ENSG00000068489	PRR11	t-test	UP	0.887630828143813	5.67539812309949
ENSG00000164893	SLC7A13	t-test	UP	0.0959114457878775	0.289334164492327
ENSG00000133687	TMTC1	t-test	DOWN	8.843733457658	1.98553691679664
ENSG00000170454	KRT75	t-test	UP	0.0417880906824824	0.861617638437705
ENSG00000179041	RRS1	t-test	UP	9.13728296931638	20.1894737814447
ENSG00000171227	TMEM37	t-test	DOWN	31.5093041924874	4.62126775792226
ENSG00000166816	LDHD	t-test	DOWN	8.41861826622009	3.12375552778443
ENSG00000110628	SLC22A18	t-test	UP	2.14054264978121	5.12964636220488
ENSG00000133466	C1QTNF6	t-test	UP	1.52808992396869	6.95479741161695
ENSG00000115593	SMYD1	t-test	DOWN	5.85895165811138	0.262615003456228
ENSG00000225556	C2CD4D	t-test	UP	0.488719695571272	1.27659935320965
ENSG00000160190	SLC37A1	t-test	UP	2.63176150946696	5.95953684546033
ENSG00000117009	KMO	t-test	UP	0.54533139214736	1.69525837558232
ENSG00000143314	MRPL24	t-test	UP	24.7721172652086	54.8230012521379
ENSG00000170054	SERPINA9	t-test	UP	0.0824272826387983	0.468042682623111
ENSG00000153902	LGI4	t-test	DOWN	3.00571898447088	0.648745944581597
ENSG00000197472	ZNF695	t-test	UP	0.0842969019300885	0.685747432566978
ENSG00000123405	NFE2	t-test	UP	0.228687919686913	0.597428704222006
ENSG00000152977	ZIC1	t-test	UP	0.116113538495031	0.641870835966903
ENSG00000130711	PRDM12	t-test	UP	0.020297317240735	0.0612298803144893
ENSG00000134627	PIWIL4	t-test	DOWN	1.1920510004982	0.519913527597969
ENSG00000140623	SEPT12	t-test	UP	0.0473786299483209	0.162969537438023
ENSG00000167646	DNAAF3	t-test	UP	0.230236025393059	1.27624082939951
ENSG00000123201	GUCY1B2	t-test	UP	0.0441848333733427	0.328024969918932
ENSG00000188263	IL17REL	t-test	UP	0.0383618899067878	0.311491203627738
ENSG00000104447	TRPS1	t-test	UP	23.3987974784295	49.677276731927
ENSG00000231861	OR5K2	t-test	DOWN	0.123217627775593	0.0381198752208184
ENSG00000146386	ABRACL	t-test	UP	14.6642844453053	36.4550162722278
ENSG00000213347	MXD3	t-test	UP	0.598667234776264	1.83272083669245
ENSG00000169174	PCSK9	t-test	UP	0.102265096332265	0.335327409776785
ENSG00000169689	STRA13	t-test	UP	10.454343444195	29.3715545304505
ENSG00000125835	SNRPB	t-test	UP	59.9219315202581	141.858293837959
ENSG00000156127	BATF	t-test	UP	6.07045741176976	14.8894706492141
ENSG00000164342	TLR3	t-test	DOWN	3.67607939251493	1.83021018806767
ENSG00000197928	ZNF677	t-test	DOWN	2.15719536417211	0.786809131978779
ENSG00000100558	PLEK2	t-test	UP	2.20784259241226	5.87108743221382
ENSG00000127578	WFIKKN1	t-test	UP	0.098726878544932	0.260229839781945
ENSG00000119943	PYROXD2	t-test	DOWN	6.10953143181327	2.74066907825638
ENSG00000163141	BNIPL	t-test	UP	6.42933893957886	13.3814156488968
ENSG00000185043	CIB1	t-test	UP	42.6872013199229	92.8274639979762
ENSG00000142405	NLRP12	t-test	UP	0.0845872679045965	0.169928879817751
ENSG00000204186	ZDBF2	t-test	DOWN	1.74515201462099	0.740992781102944
ENSG00000180777	ANKRD30B	t-test	UP	0.531324753320165	2.19400775413555
ENSG00000240038	AMY2B	t-test	DOWN	1.52791017214707	0.671563140536421
ENSG00000266524	GDF10	t-test	DOWN	5.97121363909558	0.581020523447677
ENSG00000244476	ERVFRD-1	t-test	DOWN	0.188188923299275	0.0776877268965233
ENSG00000115414	FN1	t-test	UP	40.044337477116	295.927396629704
ENSG00000064270	ATP2C2	t-test	UP	1.25875705008374	2.87260527434751
ENSG00000165359	DDX26B	t-test	DOWN	2.78540828946866	1.2541933607051
ENSG00000203756	TMEM244	t-test	UP	0.060520123033399	0.213261479029092
ENSG00000178462	TUBAL3	t-test	UP	0.387144142895416	0.904714333677421
ENSG00000078814	MYH7B	t-test	DOWN	0.421557216238691	0.19672912641822
ENSG00000126785	RHOJ	t-test	DOWN	10.9594810619924	3.69884356937769
ENSG00000109511	ANXA10	t-test	UP	0.0244609604940946	0.0671037674405273
ENSG00000129991	TNNI3	t-test	UP	0.0597447929175453	0.911474505823781
ENSG00000156564	LRFN2	t-test	UP	0.04612102839542	0.316909118832174
ENSG00000141449	GREB1L	t-test	UP	0.785373691250943	1.90392025092162
ENSG00000109586	GALNT7	t-test	UP	8.45255103188093	18.7481991731855
ENSG00000078401	EDN1	t-test	DOWN	17.0888545784424	6.39393704000302
ENSG00000128965	CHAC1	t-test	UP	0.581873512192792	1.54413960030001
ENSG00000142731	PLK4	t-test	UP	0.874944132141076	2.77600647792604
ENSG00000180535	BHLHA15	t-test	UP	0.493262769072823	1.279920600242
ENSG00000164897	TMUB1	t-test	UP	8.20409175018086	16.8880370915362
ENSG00000100170	SLC5A1	t-test	DOWN	7.14168219694277	3.10515300027796
ENSG00000221887	HMSD	t-test	UP	0.035327671755496	0.093245761320942
ENSG00000166473	PKD1L2	t-test	DOWN	0.438282527167902	0.0787223049556098
ENSG00000159176	CSRP1	t-test	DOWN	76.2431693433852	30.7370270833384
ENSG00000244405	ETV5	t-test	DOWN	8.61749806558867	3.90086734655381
ENSG00000146648	EGFR	t-test	DOWN	17.0712783327067	6.40322239573269
ENSG00000155324	GRAMD3	t-test	DOWN	15.6990839403533	5.2856376981964
ENSG00000261934	PCDHGA9	t-test	DOWN	0.884062927045905	0.400852595319582
ENSG00000165071	TMEM71	t-test	DOWN	2.51647220495396	0.92684933719868
ENSG00000095739	BAMBI	t-test	UP	16.4235410566703	40.3843140816154
ENSG00000173239	LIPM	t-test	UP	0.0947224291969724	0.359435618813444
ENSG00000204140	CLPSL1	t-test	UP	0.485652399252163	3.59955130548127
ENSG00000101294	HM13	t-test	UP	10.1215845322966	20.8279523678337
ENSG00000166920	C15orf48	t-test	UP	6.43024605002994	21.7869521845737
ENSG00000109674	NEIL3	t-test	UP	0.129596200420293	1.27661050147967
ENSG00000101445	PPP1R16B	t-test	DOWN	6.22259695623865	1.98045432313331
ENSG00000042832	TG	t-test	UP	0.0364423636251001	0.106921270632396
ENSG00000160180	TFF3	t-test	UP	42.0053747360263	243.359393962997
ENSG00000146521	C6orf123	t-test	DOWN	0.640950283303724	0.252375598776858
ENSG00000151023	ENKUR	t-test	UP	0.0679394980426472	0.194535371335639
ENSG00000111912	NCOA7	t-test	DOWN	15.0348404485837	6.78046848716992
ENSG00000185347	C14orf80	t-test	UP	0.798834418604647	2.00538882727218
ENSG00000167535	CACNB3	t-test	UP	2.55577276744671	6.75032473948022
ENSG00000155962	CLIC2	t-test	DOWN	10.8288918421778	4.55175218856471
ENSG00000167754	KLK5	t-test	DOWN	31.7293454242516	15.7507266997706
ENSG00000163827	LRRC2	t-test	DOWN	1.32063055420061	0.130371845708482
ENSG00000174885	NLRP6	t-test	UP	0.0979045432456898	0.24415444328058
ENSG00000113971	NPHP3	t-test	DOWN	1.60423911900017	0.787292281563787
ENSG00000173638	SLC19A1	t-test	UP	1.33176506454194	2.78460876023307
ENSG00000132185	FCRLA	t-test	UP	0.287094185442198	0.699382447757759
ENSG00000092067	CEBPE	t-test	UP	0.0355883646064289	0.0735409673827548
ENSG00000148773	MKI67	t-test	UP	1.08874857756474	8.69375498017366
ENSG00000169344	UMOD	t-test	UP	0.0578893038511051	0.139296604876589
ENSG00000117984	CTSD	t-test	UP	142.127622144472	367.962333798197
ENSG00000110092	CCND1	t-test	UP	51.4090005861042	130.32920632507
ENSG00000173110	HSPA6	t-test	UP	1.29261969895859	3.91133658538492
ENSG00000139572	GPR84	t-test	UP	0.288246459576248	1.03705101794439
ENSG00000183813	CCR4	t-test	UP	0.446729506618425	1.39448443672973
ENSG00000134962	KLB	t-test	DOWN	7.26107234979628	0.321605021736151
ENSG00000182325	FBXL6	t-test	UP	2.61354341602456	8.68280473780329
ENSG00000169515	CCDC8	t-test	DOWN	16.9284209454682	5.10243117186999
ENSG00000198937	CCDC167	t-test	UP	7.5720017813759	28.802652032059
ENSG00000164619	BMPER	t-test	DOWN	1.3058292598946	0.333180238257673
ENSG00000119729	RHOQ	t-test	DOWN	29.5580047099961	10.9000504451792
ENSG00000198844	ARHGEF15	t-test	DOWN	9.2595408936219	2.79324813503605
ENSG00000075275	CELSR1	t-test	UP	7.3243642072531	20.0393937867878
ENSG00000146090	RASGEF1C	t-test	DOWN	0.563129070320624	0.250417755040386
ENSG00000173210	ABLIM3	t-test	DOWN	13.6674237536704	5.37470893581822
ENSG00000087088	BAX	t-test	UP	7.76909616996372	17.2265098840081
ENSG00000163623	NKX6-1	t-test	UP	0.111517231512725	0.806055530408438
ENSG00000122592	HOXA7	t-test	DOWN	1.8682972873861	0.500049492514745
ENSG00000158402	CDC25C	t-test	UP	0.214143282909902	2.12672276024113
ENSG00000162814	SPATA17	t-test	UP	0.298513801910119	1.02098730739781
ENSG00000150337	FCGR1A	t-test	UP	0.648151055132873	1.95669757169067
ENSG00000100583	SAMD15	t-test	UP	0.733513832340933	1.54899148110288
ENSG00000176788	BASP1	t-test	UP	8.66701106271666	20.2459215890869
ENSG00000164109	MAD2L1	t-test	UP	1.07722104724953	4.60253747829566
ENSG00000179218	CALR	t-test	UP	174.808605253765	364.987399574314
ENSG00000111640	GAPDH	t-test	UP	371.881914414943	769.867499555138
ENSG00000186086	NBPF6	t-test	UP	0.0662823207680084	0.559307417258228
ENSG00000239672	NME1	t-test	UP	5.75678096430857	21.714125799188
ENSG00000135476	ESPL1	t-test	UP	0.371038421578486	2.29399073315885
ENSG00000182263	FIGN	t-test	DOWN	1.35737370577991	0.479318688250413
ENSG00000131650	KREMEN2	t-test	UP	0.096985270506155	1.44938626235759
ENSG00000168060	NAALADL1	t-test	DOWN	1.43562328704097	0.657604000169194
ENSG00000075651	PLD1	t-test	DOWN	2.90205821766423	1.35072226506061
ENSG00000112530	PACRG	t-test	DOWN	0.798912081233143	0.242439617967731
ENSG00000188483	IER5L	t-test	UP	2.16307509884935	7.29306268415577
ENSG00000182545	RNASE10	t-test	UP	0.0218026598421065	0.110500246374138
ENSG00000104321	TRPA1	t-test	UP	0.0338211023814632	2.75789646241498
ENSG00000128045	RASL11B	t-test	UP	1.04115822209706	3.4186208373686
ENSG00000119969	HELLS	t-test	UP	0.626265478191184	1.92743691234591
ENSG00000124491	F13A1	t-test	DOWN	29.5043830651489	12.114028216223
ENSG00000276180	NA	t-test	UP	3.21773832023261	13.1031749459773
ENSG00000158406	HIST1H4H	t-test	UP	3.70776937946787	21.6355277633534
ENSG00000146281	PM20D2	t-test	DOWN	6.31634396186371	3.0404811089376
ENSG00000124493	GRM4	t-test	UP	0.0153980280264332	0.594258035242594
ENSG00000157404	KIT	t-test	DOWN	60.966378174042	7.00699841782551
ENSG00000116857	TMEM9	t-test	UP	18.4502876374949	40.1432088901041
ENSG00000178342	KCNG2	t-test	UP	0.0395240876004947	0.100351620410089
ENSG00000162461	SLC25A34	t-test	DOWN	0.905367578132143	0.308166219930667
ENSG00000158423	RIBC1	t-test	UP	0.697970825848681	1.44501479028586
ENSG00000103647	CORO2B	t-test	DOWN	4.43315178729753	0.937121868947175
ENSG00000159147	DONSON	t-test	UP	2.12083693451657	5.37781041348975
ENSG00000122707	RECK	t-test	DOWN	8.944465370716	2.6946917982875
ENSG00000166148	AVPR1A	t-test	DOWN	3.31895976965801	1.13776934599217
ENSG00000105464	GRIN2D	t-test	UP	0.210417969328414	0.954619912361479
ENSG00000169291	SHE	t-test	DOWN	4.39369485503168	1.04774689318529
ENSG00000081818	PCDHB4	t-test	DOWN	2.80182305755555	1.29457694381688
ENSG00000151320	AKAP6	t-test	DOWN	0.822225130837981	0.200429210569527
ENSG00000186395	KRT10	t-test	UP	7.71270360604733	19.9756719081721
ENSG00000145050	MANF	t-test	UP	15.0860339818382	32.454842867439
ENSG00000118785	SPP1	t-test	UP	24.745180018306	120.742616363531
ENSG00000116176	TPSG1	t-test	UP	0.59663750452862	3.267905519963
ENSG00000101198	NKAIN4	t-test	UP	0.0360942306713036	0.160821233338039
ENSG00000134072	CAMK1	t-test	DOWN	3.29736651152057	1.38210174409159
ENSG00000140465	CYP1A1	t-test	DOWN	1.39791132235538	0.108077235288909
ENSG00000137872	SEMA6D	t-test	DOWN	3.87150433070257	1.32997476388963
ENSG00000134323	MYCN	t-test	UP	0.360853077628852	1.18794453867237
ENSG00000104356	POP1	t-test	UP	1.46738548248385	2.94179641766903
ENSG00000176531	PHLDB3	t-test	UP	1.79577913505368	3.68300347498967
ENSG00000110799	VWF	t-test	DOWN	68.4276404019333	17.8791953032096
ENSG00000140557	ST8SIA2	t-test	DOWN	1.10474068249096	0.311347159379576
ENSG00000097046	CDC7	t-test	UP	1.21876343145139	3.89180021460928
ENSG00000165633	VSTM4	t-test	DOWN	5.43445088314066	2.2942015707669
ENSG00000099864	PALM	t-test	DOWN	16.4375123386636	7.29988649499064
ENSG00000147155	EBP	t-test	UP	8.59435969968562	18.8972155505538
ENSG00000197299	BLM	t-test	UP	0.464044633399056	1.72907032820857
ENSG00000180573	HIST1H2AC	t-test	UP	22.5546256470144	66.4825440606467
ENSG00000183155	RABIF	t-test	UP	4.66671993343019	10.8741613918664
ENSG00000174744	BRMS1	t-test	UP	10.9998331104608	22.1749590106093
ENSG00000183479	TREX2	t-test	UP	0.138708212147362	0.308046176389243
ENSG00000105173	CCNE1	t-test	UP	0.535511854397181	3.70949960530347
ENSG00000180660	MAB21L1	t-test	DOWN	2.78204943840797	0.449824663349933
ENSG00000115507	OTX1	t-test	UP	0.160827038262611	0.900789329161651
ENSG00000171914	TLN2	t-test	DOWN	8.3555945925601	2.41131301558033
ENSG00000146476	C6orf211	t-test	UP	17.4864679358669	46.7259413781311
ENSG00000123485	HJURP	t-test	UP	0.391246924317511	4.31793307991676
ENSG00000113810	SMC4	t-test	UP	3.04815471212359	8.20745205798128
ENSG00000132170	PPARG	t-test	DOWN	21.7366978452149	2.40196494047022
ENSG00000172061	LRRC15	t-test	UP	1.82566028193572	25.5665568083067
ENSG00000125995	ROMO1	t-test	UP	28.2761790313807	67.5793854741152
ENSG00000139044	B4GALNT3	t-test	UP	1.6681806984408	5.37625327904786
ENSG00000101463	SYNDIG1	t-test	UP	0.378057248939565	2.85469599148504
ENSG00000121594	CD80	t-test	UP	0.101539806770449	0.451535637380348
ENSG00000101057	MYBL2	t-test	UP	1.66170551934105	22.4856478653668
ENSG00000092820	EZR	t-test	UP	56.3485599649374	131.706275039498
ENSG00000129675	ARHGEF6	t-test	DOWN	24.1718170209211	9.52998227473133
ENSG00000184163	FAM132A	t-test	UP	0.232380133332985	0.472745422099586
ENSG00000184363	PKP3	t-test	UP	8.66368883118578	20.1611965898195
ENSG00000185130	HIST1H2BL	t-test	UP	0.0723523527114191	0.504984710219072
ENSG00000176014	TUBB6	t-test	DOWN	30.1199492487943	14.0956157509285
ENSG00000146755	TRIM50	t-test	DOWN	0.120522699494147	0.0414084423403441
ENSG00000179593	ALOX15B	t-test	DOWN	46.9371126380503	18.4576570585305
ENSG00000101084	C20orf24	t-test	UP	6.79222942160924	14.0858153174175
ENSG00000106511	MEOX2	t-test	DOWN	11.692907759759	1.96512106380539
ENSG00000213047	DENND1B	t-test	UP	2.20294569230458	4.78520697069894
ENSG00000153253	SCN3A	t-test	DOWN	0.809579507189192	0.112926883234476
ENSG00000241935	HOGA1	t-test	DOWN	0.615546051199752	0.197268175095164
ENSG00000198569	SLC34A3	t-test	UP	0.0564433494763094	0.184791750363205
ENSG00000187840	EIF4EBP1	t-test	UP	20.0247625271911	54.7785584799906
ENSG00000072163	LIMS2	t-test	DOWN	8.5236540828719	2.27034219072727
ENSG00000020577	SAMD4A	t-test	DOWN	4.1293600315799	1.3645279021008
ENSG00000164032	H2AFZ	t-test	UP	31.07206616924	87.2664500659985
ENSG00000110079	MS4A4A	t-test	DOWN	9.87410184372861	4.59044762787048
ENSG00000109846	CRYAB	t-test	DOWN	163.768680488722	26.1789852484608
ENSG00000163993	S100P	t-test	UP	1.50679790592706	46.1024623856787
ENSG00000183775	KCTD16	t-test	DOWN	0.0555093447614688	0.0242049488983912
ENSG00000112320	SOBP	t-test	DOWN	1.98830393145911	0.689590524040233
ENSG00000124664	SPDEF	t-test	UP	37.8177265333814	104.254684621712
ENSG00000163519	TRAT1	t-test	UP	0.354388178549796	0.715536964630203
ENSG00000183484	GPR132	t-test	UP	0.847341581356255	1.78206272842307
ENSG00000108176	DNAJC12	t-test	UP	5.76160560832307	23.1723994459278
ENSG00000217442	SYCE3	t-test	UP	0.579988976217287	2.1184332373415
ENSG00000183230	CTNNA3	t-test	DOWN	0.192502620827416	0.0509149897926603
ENSG00000112276	BVES	t-test	DOWN	1.63446303011866	0.683208372890841
ENSG00000128655	PDE11A	t-test	DOWN	0.992592893818264	0.195538774261308
ENSG00000152467	ZSCAN1	t-test	UP	0.246576273118489	0.623561715481491
ENSG00000049283	EPN3	t-test	UP	2.55405782478195	11.0734222613236
ENSG00000168874	ATOH8	t-test	DOWN	3.90700517803824	0.452089336787152
ENSG00000170324	FRMPD2	t-test	DOWN	0.225710919262717	0.0730709001404153
ENSG00000149926	FAM57B	t-test	UP	0.0766146738636491	0.522956957625729
ENSG00000174276	ZNHIT2	t-test	UP	4.50583123881828	10.1189314107631
ENSG00000153132	CLGN	t-test	UP	1.2097905002846	7.03715476693357
ENSG00000038295	TLL1	t-test	DOWN	1.74174969892237	0.694276656583472
ENSG00000004776	HSPB6	t-test	DOWN	120.018788002282	6.36994840153178
ENSG00000150471	LPHN3	t-test	DOWN	0.98770829536942	0.232224864816225
ENSG00000177301	KCNA2	t-test	DOWN	0.310694729511398	0.0469259307163467
ENSG00000172292	CERS6	t-test	UP	7.33936249876648	14.7095606488155
ENSG00000176428	VPS37D	t-test	UP	1.47417552949313	2.9518177882
ENSG00000139263	LRIG3	t-test	DOWN	9.7992710067679	3.47299676253542
ENSG00000274750	NA	t-test	UP	1.6239569974559	4.12809264568628
ENSG00000161031	PGLYRP2	t-test	UP	0.616451436615622	2.74558060048319
ENSG00000123975	CKS2	t-test	UP	9.40394124814879	56.9860234317213
ENSG00000095380	NANS	t-test	UP	6.96897338103495	15.9266670400565
ENSG00000174943	KCTD13	t-test	UP	2.37410209246934	4.99215721627877
ENSG00000125999	BPIFB1	t-test	UP	1.03537694250343	16.0950401532384
ENSG00000122735	DNAI1	t-test	UP	0.276353841300463	0.634765976197831
ENSG00000068976	PYGM	t-test	DOWN	14.6206384330735	0.257268602376171
ENSG00000026025	VIM	t-test	DOWN	459.834538377066	186.331653251994
ENSG00000142945	KIF2C	t-test	UP	0.866572845087607	8.19105831937591
ENSG00000074211	PPP2R2C	t-test	UP	0.244915058211044	2.70983105485023
ENSG00000166803	KIAA0101	t-test	UP	0.579574022561239	5.53689420853995
ENSG00000126561	STAT5A	t-test	DOWN	24.4931358687944	9.73081273117301
ENSG00000117407	ARTN	t-test	UP	0.213610616720772	1.91448999006204
ENSG00000181652	ATG9B	t-test	UP	0.182139770269958	0.598840185180883
ENSG00000101542	CDH20	t-test	DOWN	0.511182231187326	0.0601557538154841
ENSG00000204970	PCDHA1	t-test	UP	0.0495015583141221	0.17044865631903
ENSG00000140525	FANCI	t-test	UP	1.79587798498332	6.60910088905435
ENSG00000168427	KLHL30	t-test	DOWN	1.0173848461351	0.186613069741486
ENSG00000111859	NEDD9	t-test	DOWN	15.91740885583	6.17230787247968
ENSG00000167183	PRR15L	t-test	UP	15.2299083569318	37.7911863371878
ENSG00000092758	COL9A3	t-test	UP	0.693670167166263	3.3898599433719
ENSG00000213937	CLDN9	t-test	UP	0.131084109425053	0.853502010592334
ENSG00000135298	BAI3	t-test	DOWN	0.220294879584522	0.0678300514740151
ENSG00000175985	PLEKHD1	t-test	UP	0.151136343368867	0.75400679025366
ENSG00000130477	UNC13A	t-test	UP	0.0288366480940714	0.448305776749467
ENSG00000135226	UGT2B28	t-test	DOWN	9.49684782221436	1.99178322174047
ENSG00000241644	INMT	t-test	DOWN	6.60278054391673	1.26905588652844
ENSG00000170122	FOXD4	t-test	UP	0.0907430925973261	0.319596486405826
ENSG00000168350	DEGS2	t-test	UP	3.26335131138424	18.3781346371133
ENSG00000165061	ZMAT4	t-test	UP	0.151620319426044	0.636740154937805
ENSG00000101222	SPEF1	t-test	UP	0.301016517421085	1.59959735119735
ENSG00000117707	PROX1	t-test	DOWN	1.57866084311038	0.333754676246678
ENSG00000169900	PYDC1	t-test	UP	0.306499087573937	8.19122518058709
ENSG00000166793	YPEL4	t-test	DOWN	0.690042135500877	0.245033926885268
ENSG00000179094	PER1	t-test	DOWN	24.5745578795238	5.89434402340907
ENSG00000177494	ZBED2	t-test	UP	0.0959376665228346	0.576629689182642
ENSG00000196878	LAMB3	t-test	DOWN	45.1274434088542	14.8869209425079
ENSG00000130487	KLHDC7B	t-test	UP	1.01339503052441	7.30623033870508
ENSG00000150782	IL18	t-test	UP	1.87823060206449	4.32732144642618
ENSG00000246705	H2AFJ	t-test	UP	18.3908410109587	44.8855304667027
ENSG00000134668	SPOCD1	t-test	UP	0.182732076168251	0.81790499817644
ENSG00000077616	NAALAD2	t-test	DOWN	1.14936018418963	0.166698315109079
ENSG00000273802	NA	t-test	UP	2.29454895247025	10.7656661726194
ENSG00000042286	AIFM2	t-test	DOWN	13.078362343674	4.25586172602072
ENSG00000182685	BRICD5	t-test	UP	0.645688590055486	1.52560578030001
ENSG00000152465	NMT2	t-test	DOWN	10.4686944468493	3.06967530117227
ENSG00000084444	KIAA1467	t-test	UP	5.79548668727049	16.9330021957368
ENSG00000196074	SYCP2	t-test	UP	2.80866440707584	6.74414838693327
ENSG00000204071	TCEAL6	t-test	DOWN	0.173775306848232	0.038270596324971
ENSG00000171819	ANGPTL7	t-test	DOWN	4.45807237570273	0.258780644199209
ENSG00000168497	SDPR	t-test	DOWN	44.8711428340532	3.19234625981071
ENSG00000166265	CYYR1	t-test	DOWN	21.9968980051936	6.24030567981914
ENSG00000105219	CNTD2	t-test	UP	0.530650577628557	4.35425621933325
ENSG00000181585	TMIE	t-test	DOWN	0.397161998125887	0.182852893117963
ENSG00000110900	TSPAN11	t-test	DOWN	1.69832563446214	0.819234906537335
ENSG00000121900	TMEM54	t-test	UP	15.9176924295908	38.8251201434234
ENSG00000159166	LAD1	t-test	UP	9.66886767123532	22.4440368344884
ENSG00000108829	LRRC59	t-test	UP	19.8698852230178	47.7968672345899
ENSG00000072657	TRHDE	t-test	DOWN	0.548495107260346	0.0379957331426259
ENSG00000163918	RFC4	t-test	UP	3.64718604126343	8.37158794783779
ENSG00000107159	CA9	t-test	UP	0.151201766710398	3.94416570089175
ENSG00000151726	ACSL1	t-test	DOWN	110.887742655646	18.3641467919354
ENSG00000124615	MOCS1	t-test	DOWN	12.2434149170237	3.00654732673438
ENSG00000129514	FOXA1	t-test	UP	23.8235187504512	80.4596710713034
ENSG00000188641	DPYD	t-test	DOWN	10.0156310637802	4.26917547572627
ENSG00000186810	CXCR3	t-test	UP	0.902955756301108	2.83307719210879
ENSG00000109047	RCVRN	t-test	DOWN	0.10804595624339	0.050107878163435
ENSG00000106541	AGR2	t-test	UP	43.7544327678668	227.242680775494
ENSG00000266964	FXYD1	t-test	DOWN	3.21225215050834	0.315330916884917
ENSG00000081377	CDC14B	t-test	DOWN	4.21765621290444	1.20490399624358
ENSG00000170638	TRABD	t-test	UP	6.58203180170524	13.2462550385641
ENSG00000169946	ZFPM2	t-test	DOWN	1.99347826423291	0.920079699703927
ENSG00000163352	LENEP	t-test	UP	0.0657622651942057	0.159364863291421
ENSG00000015413	DPEP1	t-test	UP	0.109390666604984	0.628034972875439
ENSG00000086696	HSD17B2	t-test	DOWN	0.845738567910104	0.370978664335797
ENSG00000204624	PTCHD2	t-test	UP	0.0735153005810305	0.324640284202132
ENSG00000160801	PTH1R	t-test	DOWN	3.18118614160204	0.794580400670395
ENSG00000127528	KLF2	t-test	DOWN	40.9539751366276	16.1250250387627
ENSG00000197275	RAD54B	t-test	UP	0.323176005653122	0.868916757679846
ENSG00000137812	CASC5	t-test	UP	0.235868832827009	1.53545458933043
ENSG00000145386	CCNA2	t-test	UP	1.34000183624526	9.31155141403598
ENSG00000068078	FGFR3	t-test	UP	1.40692758468318	7.21508068170417
ENSG00000072310	SREBF1	t-test	UP	19.1589401726419	43.4813910352956
ENSG00000276043	NA	t-test	UP	0.481023402796567	4.58113565278079
ENSG00000128591	FLNC	t-test	DOWN	8.25691189912173	1.56095168486891
ENSG00000189221	MAOA	t-test	DOWN	42.5824251038939	4.82936599850057
ENSG00000152092	ASTN1	t-test	DOWN	0.591736347673987	0.144057170528494
ENSG00000137142	IGFBPL1	t-test	UP	0.0883515988273001	0.54964454641001
ENSG00000186150	UBL4B	t-test	DOWN	0.264504122360331	0.122373521416973
ENSG00000159259	CHAF1B	t-test	UP	1.84747668210306	4.60911765169258
ENSG00000152518	ZFP36L2	t-test	DOWN	136.016325784031	60.8997055895506
ENSG00000172183	ISG20	t-test	UP	1.44341139277798	3.15261631387082
ENSG00000114770	ABCC5	t-test	UP	3.55151286870533	7.61844358420591
ENSG00000183801	OLFML1	t-test	DOWN	9.57167479025847	3.83734702672852
ENSG00000197872	FAM49A	t-test	DOWN	7.57651886778838	2.54602808914364
ENSG00000138131	LOXL4	t-test	DOWN	8.49150420817209	2.60888730753743
ENSG00000169550	MUC15	t-test	DOWN	6.82267787332544	2.39131720430038
ENSG00000179840	C1orf200	t-test	UP	0.0276136050187651	0.0566362003801358
ENSG00000067836	ROGDI	t-test	UP	4.59370294637319	13.070962497147
ENSG00000071539	TRIP13	t-test	UP	1.1070162149178	6.12651006631095
ENSG00000130700	GATA5	t-test	UP	0.0402840977062532	0.488175145856112
ENSG00000139318	DUSP6	t-test	DOWN	35.4281282245009	13.2432213829863
ENSG00000017483	SLC38A5	t-test	UP	0.720021914671018	2.35798767714088
ENSG00000273079	GRIN2B	t-test	DOWN	0.116772800901953	0.0162182141580878
ENSG00000183048	SLC25A10	t-test	UP	4.0374708554444	9.55237102415459
ENSG00000127838	PNKD	t-test	UP	6.34111338765029	13.2654365023298
ENSG00000065911	MTHFD2	t-test	UP	8.53038615890724	22.7513780378573
ENSG00000187151	ANGPTL5	t-test	DOWN	0.815663284130859	0.0546161460578968
ENSG00000122741	DCAF10	t-test	UP	7.378540265038	14.8998410033878
ENSG00000135318	NT5E	t-test	DOWN	10.6630665610467	4.41541520454855
ENSG00000048740	CELF2	t-test	DOWN	11.871266030297	3.34877564139641
ENSG00000162896	PIGR	t-test	DOWN	82.1305024878394	15.2171121067117
ENSG00000135424	ITGA7	t-test	DOWN	25.3614822581322	2.43633859977018
ENSG00000218416	AC110619.2	t-test	UP	0.327095163369426	2.72450960295395
ENSG00000085552	IGSF9	t-test	UP	2.39725036896028	8.95167594538587
ENSG00000153060	TEKT5	t-test	UP	0.143963397512205	0.474892369395499
ENSG00000118017	A4GNT	t-test	DOWN	0.0853541895396395	0.0330603533503528
ENSG00000168393	DTYMK	t-test	UP	5.52418993867248	12.0435276202994
ENSG00000101255	TRIB3	t-test	UP	4.77643857935	14.7438217492504
ENSG00000163749	CCDC158	t-test	DOWN	1.03191162551931	0.342513253767178
ENSG00000102383	ZDHHC15	t-test	DOWN	1.01079695164328	0.443111900172265
ENSG00000105523	FAM83E	t-test	UP	1.5633322065626	5.57785352207695
ENSG00000073350	LLGL2	t-test	UP	4.28718583123742	13.7113792560513
ENSG00000170745	KCNS3	t-test	UP	5.6462916530961	12.0278131736933
ENSG00000102385	DRP2	t-test	UP	0.0455265388562893	0.153524072997064
ENSG00000173156	RHOD	t-test	UP	11.0356764737788	24.9704195474205
ENSG00000183876	ARSI	t-test	UP	0.550340818707919	1.62475378467368
ENSG00000171509	RXFP1	t-test	UP	0.0183241588518453	0.0456774400768509
ENSG00000102387	TAF7L	t-test	UP	0.0680616288122808	0.139836949427252
ENSG00000244187	TMEM141	t-test	UP	18.2113956351268	43.3401079806208
ENSG00000162004	CCDC78	t-test	UP	0.194171860848538	2.03164334394468
ENSG00000129173	E2F8	t-test	UP	0.22671676119386	1.72415049400331
ENSG00000007968	E2F2	t-test	UP	0.373712013418067	2.11209086903083
ENSG00000164530	PI16	t-test	DOWN	49.473774537641	4.18927044015377
ENSG00000112293	GPLD1	t-test	DOWN	1.61856952049682	0.270921888804608
ENSG00000006118	TMEM132A	t-test	UP	3.50238188128434	15.460341783546
ENSG00000138160	KIF11	t-test	UP	1.63617259341649	8.69487294905561
ENSG00000129038	LOXL1	t-test	UP	6.28286850856419	17.083882644335
ENSG00000127241	MASP1	t-test	DOWN	0.600953330087501	0.0557408835925449
ENSG00000186577	C6orf1	t-test	UP	5.80811720847838	13.3126380574468
ENSG00000060718	COL11A1	t-test	UP	0.416807974784493	27.3398042492226
ENSG00000157613	CREB3L1	t-test	UP	4.06857892550267	20.4115283855163
ENSG00000240303	ACAD11	t-test	DOWN	0.245586414509496	0.108458981953073
ENSG00000163430	FSTL1	t-test	DOWN	105.252647530866	43.6082669621684
ENSG00000128203	ASPHD2	t-test	UP	0.649367636204982	1.36191208537526
ENSG00000107165	TYRP1	t-test	UP	0.0312361717235233	0.648148780111733
ENSG00000050165	DKK3	t-test	DOWN	28.8112287343764	11.9713401951357
ENSG00000101049	SGK2	t-test	DOWN	2.74739422073743	0.358753901867963
ENSG00000008735	MAPK8IP2	t-test	UP	0.953869501291515	6.09411181305751
ENSG00000204262	COL5A2	t-test	UP	22.7152557009075	78.5655053266297
ENSG00000130706	ADRM1	t-test	UP	22.6041306708727	46.183932484984
ENSG00000127249	ATP13A4	t-test	DOWN	2.66586581355596	1.1658446665354
ENSG00000146205	ANO7	t-test	UP	0.204664460686729	0.545034935471929
ENSG00000168542	COL3A1	t-test	UP	264.91532520808	708.616149063831
ENSG00000187098	MITF	t-test	DOWN	4.52359476183099	2.12631437694919
ENSG00000160813	PPP1R35	t-test	UP	5.78324017953933	14.0555538997703
ENSG00000203724	C1orf53	t-test	UP	1.33239911171194	3.14600791309078
ENSG00000086288	NME8	t-test	UP	0.114345737175616	0.235424975148751
ENSG00000013275	PSMC4	t-test	UP	20.7085735168276	41.7913303657628
ENSG00000008311	AASS	t-test	DOWN	4.45111112936787	1.27549933179765
ENSG00000158106	RHPN1	t-test	UP	2.63850505957794	12.3351846803325
ENSG00000086548	CEACAM6	t-test	UP	2.69487615286109	74.9924548539107
ENSG00000114859	CLCN2	t-test	UP	1.06521430417904	2.55127134293733
ENSG00000174371	EXO1	t-test	UP	0.37028264381966	3.71874280182147
ENSG00000160957	RECQL4	t-test	UP	1.12779376672117	7.46245228892584
ENSG00000164509	IL31RA	t-test	UP	0.0132744987815673	0.0349394305891769
ENSG00000136383	ALPK3	t-test	DOWN	3.51832377925447	0.821923639244153
ENSG00000133216	EPHB2	t-test	UP	0.567688266439436	1.19524600170399
ENSG00000106367	AP1S1	t-test	UP	16.053244602227	37.7548247084806
ENSG00000256235	SMIM3	t-test	DOWN	23.7002051823263	9.60506582081379
ENSG00000184226	PCDH9	t-test	DOWN	0.601645000074034	0.183341923549812
ENSG00000105963	ADAP1	t-test	UP	0.429618330145495	1.11405786060236
ENSG00000143590	EFNA3	t-test	UP	2.59553262453389	9.09469078218557
ENSG00000152578	GRIA4	t-test	DOWN	1.51082226776597	0.14999210532093
ENSG00000188312	CENPP	t-test	UP	0.521320355989153	1.26622042625983
ENSG00000171033	PKIA	t-test	DOWN	4.47464156309797	2.07856704763279
ENSG00000175792	RUVBL1	t-test	UP	4.71577829101772	9.59142887124177
ENSG00000103485	QPRT	t-test	UP	2.82785978368931	7.72208233670412
ENSG00000146147	MLIP	t-test	DOWN	0.383524610375207	0.0572930653116081
ENSG00000152932	RAB3C	t-test	DOWN	0.609803982806638	0.216288895199958
ENSG00000128408	RIBC2	t-test	UP	0.677130893649353	2.23266706549907
ENSG00000166246	C16orf71	t-test	UP	0.26235344021664	0.887935150493177
ENSG00000170421	KRT8	t-test	UP	78.7477215809945	271.054818587105
ENSG00000150594	ADRA2A	t-test	DOWN	15.7595753884343	6.34603956194409
ENSG00000068366	ACSL4	t-test	DOWN	13.815901762668	6.13033936870799
ENSG00000103994	ZNF106	t-test	DOWN	19.3117813479284	7.1599613990345
ENSG00000122547	EEPD1	t-test	DOWN	7.04889452407191	2.32131985479452
ENSG00000127129	EDN2	t-test	UP	0.879586106677901	4.87622403751185
ENSG00000114166	KAT2B	t-test	DOWN	7.9494107511199	3.1226917440091
ENSG00000188783	PRELP	t-test	DOWN	41.5359039230131	10.9077060959759
ENSG00000203985	LDLRAD1	t-test	UP	0.149266988614039	0.509280867689187
ENSG00000174059	CD34	t-test	DOWN	31.4242536034418	7.65173412940532
ENSG00000157064	NMNAT2	t-test	DOWN	2.30041464540842	0.704827877714836
ENSG00000109758	HGFAC	t-test	UP	0.0455799895194575	0.136066081448989
ENSG00000147535	PPAPDC1B	t-test	UP	8.32940972898428	19.3848867210703
ENSG00000106462	EZH2	t-test	UP	1.36347125300919	6.23333776586657
ENSG00000064961	HMG20B	t-test	UP	14.2169549698299	28.8288922930165
ENSG00000106772	PRUNE2	t-test	DOWN	1.85396966331055	0.725532529657476
ENSG00000124935	SCGB1D2	t-test	UP	254.409291966442	626.087576642315
ENSG00000160182	TFF1	t-test	UP	58.6585565873378	406.119957900855
ENSG00000178773	CPNE7	t-test	UP	0.646459326940712	3.47228674726196
ENSG00000006453	BAIAP2L1	t-test	UP	4.62003345208582	9.40930406457884
ENSG00000142235	LMTK3	t-test	UP	1.06774098652355	2.59000491736966
ENSG00000067082	KLF6	t-test	DOWN	82.8059776688695	32.0232949261582
ENSG00000090530	LEPREL1	t-test	DOWN	4.59254099912158	1.79956241634087
ENSG00000166592	RRAD	t-test	DOWN	3.59644711104693	1.42710417063743
ENSG00000188486	H2AFX	t-test	UP	6.99256118754905	26.6963539921109
ENSG00000143367	TUFT1	t-test	UP	6.42791234523241	17.4917972876502
ENSG00000101306	MYLK2	t-test	DOWN	1.48076601913721	0.161767437804959
ENSG00000197181	PIWIL2	t-test	DOWN	0.537010407127617	0.264865832111662
ENSG00000174521	TTC9B	t-test	UP	0.0430302412810965	0.0972733633439447
ENSG00000163689	C3orf67	t-test	UP	0.133283395395329	0.552289863069893
ENSG00000178896	EXOSC4	t-test	UP	6.88950279918686	19.4692897731303
ENSG00000174945	AMZ1	t-test	UP	0.114599246929445	0.695053042857617
ENSG00000169696	ASPSCR1	t-test	UP	1.32709908143086	2.95178468594413
ENSG00000147113	CXorf36	t-test	DOWN	12.086111532684	3.12244373366284
ENSG00000151834	GABRA2	t-test	DOWN	0.207159715618273	0.0686767907238935
ENSG00000095906	NUBP2	t-test	UP	5.61545036996562	12.2366361114944
ENSG00000135373	EHF	t-test	DOWN	44.7815701620121	22.3627679941874
ENSG00000181544	FANCB	t-test	UP	0.292603876396736	0.593348324515827
ENSG00000090659	CD209	t-test	DOWN	5.38817788271873	0.925118717240836
ENSG00000164303	ENPP6	t-test	DOWN	0.502638736849311	0.184163180868812
ENSG00000092421	SEMA6A	t-test	DOWN	5.07169114884228	2.06341011710431
ENSG00000151422	FER	t-test	DOWN	3.01733121611698	1.48385201721883
ENSG00000170464	DNAJC18	t-test	DOWN	2.77643621342508	1.35997843245783
ENSG00000136960	ENPP2	t-test	DOWN	31.3441574515941	4.94650176580432
ENSG00000134594	RAB33A	t-test	UP	0.376889925562938	0.780777414565449
ENSG00000168490	PHYHIP	t-test	DOWN	1.85458332950245	0.438800208233447
ENSG00000170684	ZNF296	t-test	UP	1.3097572105453	3.86287622806684
ENSG00000131711	MAP1B	t-test	DOWN	11.8206655806529	5.3988334114805
ENSG00000163472	TMEM79	t-test	UP	3.59093693797412	9.71071610049906
ENSG00000114480	GBE1	t-test	DOWN	16.1777680968871	6.19361653870528
ENSG00000188883	KLRG2	t-test	UP	0.949769814665574	3.06931704883712
ENSG00000142627	EPHA2	t-test	DOWN	9.17573161114429	4.15862236426447
ENSG00000153093	ACOXL	t-test	UP	0.0499587907277154	0.124194771676829
ENSG00000185760	KCNQ5	t-test	UP	0.319787065432992	0.650330528605655
ENSG00000182134	TDRKH	t-test	UP	2.67775762251162	5.91649833939748
ENSG00000162779	AXDND1	t-test	UP	0.0229179673315329	0.0604395465943584
ENSG00000189334	S100A14	t-test	UP	28.503616953249	179.795366781793
ENSG00000154978	VOPP1	t-test	UP	5.44376155251619	11.0297766792173
ENSG00000111331	OAS3	t-test	UP	6.79325934869581	18.845330362196
ENSG00000105613	MAST1	t-test	UP	0.0838157813446487	0.327668181235354
ENSG00000104371	DKK4	t-test	DOWN	0.455517903251183	0.18082129954234
ENSG00000084628	NKAIN1	t-test	UP	1.05209284800733	17.3378418824447
ENSG00000146966	DENND2A	t-test	DOWN	4.11163358484307	0.971311423416111
ENSG00000137731	FXYD2	t-test	DOWN	0.112607220643097	0.0437086255341249
ENSG00000157168	NRG1	t-test	DOWN	2.60745200544857	0.528242464449947
ENSG00000173421	CCDC36	t-test	DOWN	0.623840509533448	0.163436755321538
ENSG00000111335	OAS2	t-test	UP	7.02428694673076	21.6394732153415
ENSG00000109255	NMU	t-test	UP	0.135540864577865	2.25028384641996
ENSG00000177469	PTRF	t-test	DOWN	235.136257502001	70.2337857363159
ENSG00000165209	STRBP	t-test	UP	4.29290137267687	8.84641702197051
ENSG00000006468	ETV1	t-test	DOWN	3.30683392812991	1.47617592270212
ENSG00000117215	PLA2G2D	t-test	UP	0.867852808284032	2.35644869074109
ENSG00000113231	PDE8B	t-test	DOWN	4.0512860255647	1.66316498135201
ENSG00000140285	FGF7	t-test	DOWN	5.03387213784854	1.5411158968299
ENSG00000058335	RASGRF1	t-test	UP	0.183143188715203	0.434413593217522
ENSG00000130988	RGN	t-test	DOWN	2.76050389771143	0.750808238870236
ENSG00000120129	DUSP1	t-test	DOWN	302.699798944062	81.0581442774422
ENSG00000198734	F5	t-test	UP	0.257190683974752	0.562436592231904
ENSG00000091704	CPA1	t-test	DOWN	0.727275560047442	0.0470769894454282
ENSG00000165028	NIPSNAP3B	t-test	DOWN	5.74582967056171	0.877771414006134
ENSG00000165935	SMCO2	t-test	UP	0.045952284442079	0.168167596406596
ENSG00000162551	ALPL	t-test	DOWN	18.4446771377401	7.81107004342928
ENSG00000130054	FAM155B	t-test	UP	0.382519594720394	1.11251518321077
ENSG00000113070	HBEGF	t-test	DOWN	7.55518905084048	3.72463198640795
ENSG00000106537	TSPAN13	t-test	UP	50.8405385356252	150.846180791976
ENSG00000103269	RHBDL1	t-test	UP	0.429481580226807	2.6183241022652
ENSG00000196666	FAM180B	t-test	DOWN	2.40198689446261	0.176171857584546
ENSG00000115687	PASK	t-test	UP	0.901064117684194	1.88409251557119
ENSG00000117632	STMN1	t-test	UP	10.5950551990625	35.9071171542418
ENSG00000112996	MRPS30	t-test	UP	7.29674759506048	23.0141710500101
ENSG00000169116	PARM1	t-test	DOWN	15.4349270125635	7.58664219255584
ENSG00000169862	CTNND2	t-test	UP	1.26853053449639	2.55911070827955
ENSG00000005187	ACSM3	t-test	DOWN	1.96793062255773	0.5652685284529
ENSG00000134853	PDGFRA	t-test	DOWN	13.8339450413052	5.13867895735753
ENSG00000177548	RABEP2	t-test	UP	3.54556186878444	8.39872721819616
ENSG00000154262	ABCA6	t-test	DOWN	2.91208774312078	0.46652655521072
ENSG00000142871	CYR61	t-test	DOWN	246.717516485848	82.7056872242714
ENSG00000050555	LAMC3	t-test	DOWN	1.42107864029486	0.596976216158591
ENSG00000102010	BMX	t-test	DOWN	2.92105956847457	0.471827402737137
ENSG00000127586	CHTF18	t-test	UP	1.1686043717668	3.98329179570995
ENSG00000153347	FAM81B	t-test	UP	0.145522605011692	0.364244055485042
ENSG00000116191	RALGPS2	t-test	UP	4.38222264887475	9.24993838269143
ENSG00000198865	CCDC152	t-test	DOWN	1.58746654401702	0.577887516284941
ENSG00000177542	SLC25A22	t-test	UP	2.80602811862411	7.98868381491791
ENSG00000188672	RHCE	t-test	UP	0.239232480635769	0.585751382528746
ENSG00000149609	C20orf144	t-test	UP	0.0593888975593408	0.209605953032141
ENSG00000135447	PPP1R1A	t-test	DOWN	36.666508688652	2.95760797110538
ENSG00000085563	ABCB1	t-test	DOWN	3.63705774851383	0.860848844004625
ENSG00000165495	PKNOX2	t-test	DOWN	0.464213627695238	0.206984756408891
ENSG00000121764	HCRTR1	t-test	DOWN	0.104249011921058	0.0369197384264362
ENSG00000164756	SLC30A8	t-test	UP	0.198833422540292	10.6315627649839
ENSG00000143476	DTL	t-test	UP	0.85517059623386	6.65883527483352
ENSG00000135750	KCNK1	t-test	UP	2.51806024372425	8.94217654663622
ENSG00000197256	KANK2	t-test	DOWN	20.377063397517	9.93311322296654
ENSG00000127580	WDR24	t-test	UP	2.50827733134905	5.1883967134638
ENSG00000159200	RCAN1	t-test	DOWN	33.0486250734863	9.54340911607721
ENSG00000154027	AK5	t-test	DOWN	11.8424101219724	2.23813886672982
ENSG00000085741	WNT11	t-test	DOWN	6.04877819209485	2.82601919287336
ENSG00000101098	RIMS4	t-test	UP	0.671032617324654	6.67643573457231
ENSG00000135218	CD36	t-test	DOWN	141.420358789941	8.93812937776517
ENSG00000174099	MSRB3	t-test	DOWN	23.7717198316622	7.15217225172192
ENSG00000011426	ANLN	t-test	UP	0.841104380404479	8.08427259701005
ENSG00000166451	CENPN	t-test	UP	1.25223268727687	3.1144499624508
ENSG00000145819	ARHGAP26	t-test	DOWN	3.95084957701324	1.7914973391765
ENSG00000184986	TMEM121	t-test	UP	0.923855460559626	3.04747978345639
ENSG00000174145	KIAA1239	t-test	DOWN	0.385813999821623	0.0360043635908905
ENSG00000100116	GCAT	t-test	UP	3.93179362442683	8.47275300394804
ENSG00000175063	UBE2C	t-test	UP	1.8396532884186	32.7558989141381
ENSG00000183019	C19orf59	t-test	UP	0.0811320948114231	0.215643144172103
ENSG00000013293	SLC7A14	t-test	DOWN	0.051913273346853	0.00784545046153124
ENSG00000146670	CDCA5	t-test	UP	0.952633853988086	7.80548747403426
ENSG00000180596	HIST1H2BC	t-test	UP	1.6724337217457	10.0012415768246
ENSG00000147799	ARHGAP39	t-test	UP	1.93573658764376	5.92162316457269
ENSG00000007402	CACNA2D2	t-test	UP	1.59984642508235	3.67049400600704
ENSG00000126950	TMEM35	t-test	DOWN	1.03925254654321	0.36331690781542
ENSG00000149403	GRIK4	t-test	UP	0.177555435094649	0.416435706185695
ENSG00000140263	SORD	t-test	UP	3.34873088892643	10.6596557584743
ENSG00000104888	SLC17A7	t-test	DOWN	1.02543910066061	0.140540991619038
ENSG00000124507	PACSIN1	t-test	UP	0.164290941828549	1.06644162423243
ENSG00000112182	BACH2	t-test	DOWN	1.64342751536882	0.618171861695588
ENSG00000181617	FDCSP	t-test	UP	58.3865416735816	278.338138297028
ENSG00000158186	MRAS	t-test	DOWN	25.1397910772901	5.85448777137275
ENSG00000122644	ARL4A	t-test	DOWN	16.5712342842307	5.46051331328807
ENSG00000176887	SOX11	t-test	UP	0.260440727505456	1.9828048814724
ENSG00000136982	DSCC1	t-test	UP	1.65296853698079	4.51386999867733
ENSG00000136161	RCBTB2	t-test	DOWN	8.65079957796819	3.83218199394097
ENSG00000186652	PRG2	t-test	DOWN	0.100096014602211	0.0471423198603519
ENSG00000164588	HCN1	t-test	DOWN	0.110053208984676	0.0430134160586576
ENSG00000203760	CENPW	t-test	UP	4.84059553011841	14.9974792849868
ENSG00000175130	MARCKSL1	t-test	UP	88.4142734904253	235.757840667465
ENSG00000167588	GPD1	t-test	DOWN	157.787323888054	5.09916630234586
ENSG00000128052	KDR	t-test	DOWN	14.7995556751245	7.08661983868554
ENSG00000127951	FGL2	t-test	DOWN	19.2278395390232	8.6014301698933
ENSG00000169242	EFNA1	t-test	UP	27.5588648201299	56.2247555037147
ENSG00000004948	CALCR	t-test	DOWN	0.374813564380022	0.16843242202544
ENSG00000203805	PPAPDC1A	t-test	UP	0.163753289591908	4.84032571631232
ENSG00000130520	LSM4	t-test	UP	12.7898446835244	34.6067454906171
ENSG00000158555	GDPD5	t-test	DOWN	4.97210729092888	2.1365494285667
ENSG00000131730	CKMT2	t-test	DOWN	4.78562609804502	0.638852287699852
ENSG00000148926	ADM	t-test	DOWN	12.5796322522344	4.96856055317111
ENSG00000163686	ABHD6	t-test	DOWN	4.32883119336103	2.01900809729768
ENSG00000241186	TDGF1	t-test	DOWN	0.115287647299581	0.046628283399546
ENSG00000186564	FOXD2	t-test	UP	0.162406886266291	0.610456337914384
ENSG00000185585	OLFML2A	t-test	DOWN	14.5529014569304	6.93219897833295
ENSG00000214900	C14orf182	t-test	UP	0.230822335464957	0.586373962067946
ENSG00000180992	MRPL14	t-test	UP	20.6348258532535	52.257666194522
ENSG00000117016	RIMS3	t-test	DOWN	2.8489068478757	0.974954382013866
ENSG00000171310	CHST11	t-test	UP	2.34886038605371	5.23966147512304
ENSG00000170779	CDCA4	t-test	UP	3.76060168241278	8.75031411952869
ENSG00000173825	TIGD3	t-test	UP	0.136518705587959	0.556238788441383
ENSG00000142677	IL22RA1	t-test	DOWN	0.820633175909325	0.402561585286437
ENSG00000005108	THSD7A	t-test	DOWN	1.32669646680676	0.558980811310416
ENSG00000106538	RARRES2	t-test	DOWN	54.0592484239272	23.711157103086
ENSG00000149679	CABLES2	t-test	UP	2.36241534838572	5.43089974943449
ENSG00000122591	FAM126A	t-test	DOWN	4.93332633591771	1.26344500570858
ENSG00000132329	RAMP1	t-test	UP	2.21593264210129	16.8934774304714
ENSG00000113580	NR3C1	t-test	DOWN	20.4632863252877	6.46806077609464
ENSG00000136999	NOV	t-test	DOWN	9.52743010028181	3.40096700827971
ENSG00000118407	FILIP1	t-test	DOWN	1.84690451501086	0.702901896611364
ENSG00000100997	ABHD12	t-test	UP	12.4027859684737	27.3702807930804
ENSG00000100504	PYGL	t-test	DOWN	31.4681819197108	14.9602628720603
ENSG00000105926	MPP6	t-test	DOWN	1.66744100513625	0.802660684179949
ENSG00000064692	SNCAIP	t-test	DOWN	1.28993345558951	0.613561938632771
ENSG00000102760	RGCC	t-test	DOWN	54.2773515410124	19.6363478975961
ENSG00000123136	DDX39A	t-test	UP	6.37459450407476	17.9334535759661
ENSG00000171522	PTGER4	t-test	DOWN	6.75530616853295	2.57950527951204
ENSG00000182481	KPNA2	t-test	UP	12.1401890116077	52.3451559776801
ENSG00000184730	APOBR	t-test	UP	1.91017991767406	5.06842935037054
ENSG00000189129	PLAC9	t-test	DOWN	30.4477356051776	4.13891231748119
ENSG00000012048	BRCA1	t-test	UP	1.21802571932765	2.53098119830206
ENSG00000102554	KLF5	t-test	DOWN	16.0543909619008	7.960485600269
ENSG00000131652	THOC6	t-test	UP	8.85415342689933	18.5859728970411
ENSG00000184374	COLEC10	t-test	UP	0.0525168762018045	0.124882803761426
ENSG00000095752	IL11	t-test	UP	0.148056035357931	0.432880674915764
ENSG00000206384	COL6A6	t-test	DOWN	2.80849966378638	0.306264134637915
ENSG00000050767	COL23A1	t-test	DOWN	1.01541177328276	0.492240362786431
ENSG00000164047	CAMP	t-test	UP	0.126463261317583	2.5130775498214
ENSG00000101825	MXRA5	t-test	UP	19.1094142742132	40.4445679893919
ENSG00000115884	SDC1	t-test	UP	31.7839914650484	115.696389436153
ENSG00000137261	KIAA0319	t-test	UP	0.0464961721842889	0.254572220660553
ENSG00000163263	C1orf189	t-test	UP	0.179823274686336	0.786021660574087
ENSG00000178796	RIIAD1	t-test	UP	0.0416882910195034	0.450674400766281
ENSG00000115009	CCL20	t-test	UP	0.217494220657587	1.14423524241746
ENSG00000125898	FAM110A	t-test	UP	5.02470849922513	13.8306471087614
ENSG00000116005	PCYOX1	t-test	DOWN	49.6561062290791	24.7069012545344
ENSG00000077063	CTTNBP2	t-test	DOWN	1.65043547108631	0.799512602437475
ENSG00000124256	ZBP1	t-test	UP	0.274521033698501	0.915056679297859
ENSG00000184557	SOCS3	t-test	DOWN	87.6858796757777	25.5496774228301
ENSG00000124140	SLC12A5	t-test	UP	0.041203334765335	0.147501575863662
ENSG00000154118	JPH3	t-test	UP	0.0521541176602869	0.279894546767859
ENSG00000164318	EGFLAM	t-test	DOWN	6.17687246945667	1.97464085298216
ENSG00000123989	CHPF	t-test	UP	16.4611587915205	44.063041964553
ENSG00000007541	PIGQ	t-test	UP	5.24890726930095	12.4777023787573
ENSG00000140009	ESR2	t-test	DOWN	0.262751126478333	0.0686145028619964
ENSG00000151689	INPP1	t-test	DOWN	6.50240798556876	3.01562054436455
ENSG00000003436	TFPI	t-test	DOWN	6.57393277175057	1.97944776898949
ENSG00000269404	SPIB	t-test	UP	0.312138394730761	1.63542425617521
ENSG00000169031	COL4A3	t-test	DOWN	0.335552125383761	0.135341225979762
ENSG00000130176	CNN1	t-test	DOWN	67.9250692099523	7.98370093546355
ENSG00000154358	OBSCN	t-test	DOWN	2.39044845029147	0.953692877860398
ENSG00000146374	RSPO3	t-test	DOWN	6.73293853541695	1.29601949108499
ENSG00000126759	CFP	t-test	DOWN	0.923679222084115	0.401753125162684
ENSG00000162761	LMX1A	t-test	DOWN	0.28878671499831	0.0593928193269203
ENSG00000165304	MELK	t-test	UP	0.611209141525914	7.23611334518798
ENSG00000085831	TTC39A	t-test	UP	5.92169228660013	14.8896219153762
ENSG00000074276	CDHR2	t-test	UP	0.0361664423082912	0.12190289821196
ENSG00000131018	SYNE1	t-test	DOWN	3.06610539273676	1.15673193965583
ENSG00000175175	PPM1E	t-test	UP	0.11072941076079	0.521086237437509
ENSG00000170962	PDGFD	t-test	DOWN	20.8102460247526	5.74985296096406
ENSG00000103044	HAS3	t-test	DOWN	10.1279385482342	1.28864706734475
ENSG00000187140	FOXD3	t-test	UP	0.0360662876546906	0.33012065018973
ENSG00000159337	PLA2G4D	t-test	UP	0.016061479918274	0.0767527018974102
ENSG00000167644	C19orf33	t-test	UP	4.40075228611784	30.3805180746343
ENSG00000130675	MNX1	t-test	UP	0.0491280071652929	0.457157617726652
ENSG00000090539	CHRD	t-test	UP	1.67462358438077	4.59574790404397
ENSG00000161835	GRASP	t-test	DOWN	6.04647720067762	2.4348278741831
ENSG00000184811	TUSC5	t-test	DOWN	72.0303244621584	2.61596542620639
ENSG00000175161	CADM2	t-test	DOWN	0.672241992958375	0.318458497571997
ENSG00000154734	ADAMTS1	t-test	DOWN	36.1883692963675	7.98469463392022
ENSG00000220008	LINGO3	t-test	UP	0.0993397620976732	0.223110452421399
ENSG00000182732	RGS6	t-test	DOWN	0.695783966056619	0.141506905847744
ENSG00000150687	PRSS23	t-test	UP	11.9796980229784	24.2794685371082
ENSG00000066735	KIF26A	t-test	DOWN	1.92041417700008	0.865809419432228
ENSG00000141570	CBX8	t-test	UP	1.15221751367641	3.17685594311781
ENSG00000167642	SPINT2	t-test	UP	44.0731986554812	112.120827796135
ENSG00000176406	RIMS2	t-test	UP	0.0851633591782327	0.384940555584833
ENSG00000175262	C1orf127	t-test	UP	0.1074755038818	0.231812370363081
ENSG00000087586	AURKA	t-test	UP	1.11420338657286	9.40438793677109
ENSG00000176749	CDK5R1	t-test	UP	0.657072705444238	1.5793052574073
ENSG00000117594	HSD11B1	t-test	DOWN	11.2979764594995	2.28297455291048
ENSG00000198246	SLC29A3	t-test	UP	4.59806313010695	9.6821222813176
ENSG00000170549	IRX1	t-test	DOWN	16.9261189480654	5.36886955643361
ENSG00000145494	NDUFS6	t-test	UP	17.7394911793025	37.8641119870433
ENSG00000233822	HIST1H2BN	t-test	UP	0.230741449311958	0.635561655803879
ENSG00000165309	ARMC3	t-test	UP	0.0611788493518379	0.417751190084184
ENSG00000116035	VAX2	t-test	UP	0.962750215521695	2.08025413195888
ENSG00000118432	CNR1	t-test	DOWN	1.05801881127088	0.502343772125784
ENSG00000197150	ABCB8	t-test	UP	2.21820481799823	4.4413051865981
ENSG00000180875	GREM2	t-test	DOWN	1.82744427659983	0.471570068361496
ENSG00000174527	MYO1H	t-test	DOWN	0.328091675048203	0.109942435746967
ENSG00000176890	TYMS	t-test	UP	3.0823668809851	11.9999635600939
ENSG00000174672	BRSK2	t-test	UP	0.058346618593863	0.430973364643782
ENSG00000138316	ADAMTS14	t-test	UP	0.167563854613251	1.42087484782117
ENSG00000075891	PAX2	t-test	UP	0.0632154470923749	0.349511239195647
ENSG00000186417	GLDN	t-test	DOWN	2.16136272642194	0.538940078850757
ENSG00000241360	PDXP	t-test	UP	0.139830784390005	0.290628949533685
ENSG00000020181	GPR124	t-test	DOWN	13.6577300152975	5.325831957196
ENSG00000114268	PFKFB4	t-test	UP	0.9557803403982	2.2682576117117
ENSG00000105669	COPE	t-test	UP	20.7700525344567	44.6230136419531
ENSG00000122971	ACADS	t-test	DOWN	16.2466303512978	7.32175373157872
ENSG00000105467	SYNGR4	t-test	UP	0.0325203313541466	0.283036694119004
ENSG00000053747	LAMA3	t-test	DOWN	14.8457168389651	4.14725186460759
ENSG00000175264	CHST1	t-test	UP	1.80071565973569	7.42303969364669
ENSG00000050628	PTGER3	t-test	DOWN	10.0886345081907	4.14383129068421
ENSG00000158445	KCNB1	t-test	DOWN	2.41435244308608	0.364385543420236
ENSG00000158104	HPD	t-test	DOWN	1.8855977792786	0.709103470027416
ENSG00000172159	FRMD3	t-test	DOWN	3.18159092707914	1.40656721946989
ENSG00000164035	EMCN	t-test	DOWN	12.26605077718	3.35686146962012
ENSG00000182492	BGN	t-test	UP	63.64667941206	331.310282557007
ENSG00000049768	FOXP3	t-test	UP	0.582651408896057	2.50676590635407
ENSG00000171759	PAH	t-test	UP	0.0706906525910631	0.328311696821701
ENSG00000134326	CMPK2	t-test	UP	1.93487584284167	4.68616706891313
ENSG00000185933	CALHM1	t-test	UP	0.0158584246890572	0.116481925952798
ENSG00000134324	LPIN1	t-test	DOWN	6.66051863594714	3.30605705078645
ENSG00000154258	ABCA9	t-test	DOWN	6.79562131993235	0.582801641328998
ENSG00000174567	GOLT1A	t-test	UP	2.23213278293038	6.49316931487422
ENSG00000158458	NRG2	t-test	DOWN	1.95519479186602	0.385359988649947
ENSG00000182463	TSHZ2	t-test	DOWN	7.68581001308168	1.43473751972507
ENSG00000180447	GAS1	t-test	DOWN	25.4098262465854	10.290362094413
ENSG00000072571	HMMR	t-test	UP	0.541413047449979	4.11514758935427
ENSG00000101194	SLC17A9	t-test	UP	0.563247790325283	2.11809069559287
ENSG00000171346	KRT15	t-test	DOWN	88.1612087655201	28.8386119367329
ENSG00000134569	LRP4	t-test	DOWN	2.01908602264139	0.992916376149035
ENSG00000105254	TBCB	t-test	UP	9.95658302676333	21.0563113400789
ENSG00000126231	PROZ	t-test	UP	0.0670482464522438	0.281231470819014
ENSG00000144031	ANKRD53	t-test	DOWN	1.77468038883249	0.308489580927454
ENSG00000149968	MMP3	t-test	UP	1.65916986371266	7.8055745778375
ENSG00000135451	TROAP	t-test	UP	0.350047614876432	3.94553107124373
ENSG00000198914	POU3F3	t-test	DOWN	0.318664979010986	0.0925242427272233
ENSG00000167889	MGAT5B	t-test	UP	0.116882118157009	0.542149727110718
ENSG00000021826	CPS1	t-test	DOWN	1.18146129845	0.554017341433609
ENSG00000152133	GPATCH11	t-test	DOWN	7.66803823351543	3.74564372002915
ENSG00000131748	STARD3	t-test	UP	7.21327381683447	16.8236846878612
ENSG00000144554	FANCD2	t-test	UP	1.21945959082506	3.12179469925718
ENSG00000117308	GALE	t-test	UP	3.49686936516309	10.3629958608912
ENSG00000119888	EPCAM	t-test	UP	40.2815665028171	99.7999002387766
ENSG00000160401	C9orf117	t-test	UP	0.393308486951121	1.02781730228537
ENSG00000274286	NA	t-test	DOWN	0.775576861561143	0.350883392739232
ENSG00000080166	DCT	t-test	DOWN	0.407847387465884	0.0679632903508823
ENSG00000163704	PRRT3	t-test	UP	1.29144373362238	4.92088762083842
ENSG00000259823	XX-CR54.3	t-test	UP	0.0711319410871985	0.457361103894592
ENSG00000114346	ECT2	t-test	UP	3.23190934464661	11.2783169387651
ENSG00000111962	UST	t-test	DOWN	4.87408780709328	2.13594428954079
ENSG00000116396	KCNC4	t-test	DOWN	1.54581841057456	0.565404861777528
ENSG00000151948	GLT1D1	t-test	DOWN	0.241771341977557	0.111752287218133
ENSG00000150045	KLRF1	t-test	DOWN	0.810372534241726	0.375949717753306
ENSG00000025423	HSD17B6	t-test	UP	0.328724024951007	2.52120625909355
ENSG00000196715	VKORC1L1	t-test	DOWN	29.2913952512146	14.0708694990012
ENSG00000142910	TINAGL1	t-test	DOWN	23.9737825706613	7.7951290381274
ENSG00000100731	PCNX	t-test	DOWN	7.63200320329343	3.6019368015332
ENSG00000174899	C3orf55	t-test	DOWN	2.38936537372096	0.351327917800494
ENSG00000101470	TNNC2	t-test	DOWN	40.2302835954636	1.0865215806538
ENSG00000261371	PECAM1	t-test	DOWN	65.6243354932419	22.4276832384979
ENSG00000065534	MYLK	t-test	DOWN	28.3438809918814	5.87457618082997
ENSG00000130731	C16orf13	t-test	UP	11.133760121653	26.9587421564737
ENSG00000133328	HRASLS2	t-test	UP	2.31094702607021	6.25808798075809
ENSG00000171631	P2RY6	t-test	UP	0.523252781958665	1.51745988622855
ENSG00000163492	CCDC141	t-test	DOWN	0.187129925837991	0.0357652330864877
ENSG00000186994	KANK3	t-test	DOWN	3.39032206674345	1.08013845924662
ENSG00000175874	CREG2	t-test	UP	0.0300906088183464	0.0769562062239985
ENSG00000115844	DLX2	t-test	UP	0.262498162866012	1.24101445697321
ENSG00000165724	ZMYND19	t-test	UP	4.90674220560436	9.97870898644146
ENSG00000106484	MEST	t-test	DOWN	31.8282713387949	11.0845908133638
ENSG00000071553	ATP6AP1	t-test	UP	27.8627029265635	65.0575450134755
ENSG00000171130	ATP6V0E2	t-test	UP	10.4964205666811	21.3478358940376
ENSG00000100385	IL2RB	t-test	UP	2.49565588824731	5.23488434975958
ENSG00000184343	SRPK3	t-test	UP	0.390529114305225	1.13886066881747
ENSG00000127472	PLA2G5	t-test	DOWN	1.06486817549289	0.432472570318858
ENSG00000197614	MFAP5	t-test	DOWN	48.3415349735469	12.9529873289783
ENSG00000162616	DNAJB4	t-test	DOWN	14.1003668833944	5.15812703603057
ENSG00000198353	HOXC4	t-test	UP	1.70805742476467	3.70583390148161
ENSG00000135502	SLC26A10	t-test	DOWN	0.214106491732513	0.0854232327019777
ENSG00000149090	PAMR1	t-test	DOWN	19.2036241047496	1.73482012128588
ENSG00000078098	FAP	t-test	UP	2.1864960767317	6.81014986876719
ENSG00000142611	PRDM16	t-test	DOWN	0.414393048929333	0.141834536616306
ENSG00000136560	TANK	t-test	DOWN	16.6937836999655	8.14917569146618
ENSG00000143374	TARS2	t-test	UP	6.6962223138801	14.0415925789061
ENSG00000221955	SLC12A8	t-test	UP	1.65018303536799	4.42465396590895
ENSG00000166928	MS4A14	t-test	UP	0.826975688407882	1.8654705764068
ENSG00000260428	SCXA	t-test	UP	0.27479934803957	1.32425164385902
ENSG00000160161	CILP2	t-test	UP	0.376738694882754	4.10969768474538
ENSG00000157111	TMEM171	t-test	UP	0.0823731291550335	0.36580537826464
ENSG00000154240	CEP112	t-test	DOWN	2.72249516064372	0.833974985275669
ENSG00000102452	NALCN	t-test	DOWN	0.973268803302864	0.458900696793128
ENSG00000186998	EMID1	t-test	UP	1.18083935089048	2.56837081596021
ENSG00000171124	FUT3	t-test	UP	0.572931454001169	1.85284741408805
ENSG00000040608	RTN4R	t-test	UP	0.681837076122342	1.71908615114207
ENSG00000198478	SH3BGRL2	t-test	DOWN	15.8392214435051	4.18891440149912
ENSG00000141338	ABCA8	t-test	DOWN	9.90690924445895	0.746738740618995
ENSG00000108352	RAPGEFL1	t-test	UP	1.81628747069082	4.37857287364192
ENSG00000064195	DLX3	t-test	UP	0.73106267830257	2.01749176118647
ENSG00000122375	OPN4	t-test	DOWN	0.0891202796900415	0.0328949860439906
ENSG00000148143	ZNF462	t-test	DOWN	3.75095450038533	1.74736506621442
ENSG00000019991	HGF	t-test	DOWN	1.5584654774964	0.742923737848781
ENSG00000125879	OTOR	t-test	UP	0.0222556181134538	0.18294009969398
ENSG00000154330	PGM5	t-test	DOWN	5.69443913893657	1.07859284877308
ENSG00000104043	ATP8B4	t-test	DOWN	1.031360115867	0.422614645919148
ENSG00000188107	EYS	t-test	DOWN	0.191892455501699	0.0833080567772927
ENSG00000183317	EPHA10	t-test	UP	0.445053225344519	1.08673024046141
ENSG00000185883	ATP6V0C	t-test	UP	13.0098216404575	27.0091962910301
ENSG00000164949	GEM	t-test	DOWN	24.9482640673914	12.2215151349273
ENSG00000154133	ROBO4	t-test	DOWN	10.3738333405626	3.01188119058108
ENSG00000189410	SH2D5	t-test	UP	0.01809635629362	0.0547019107151804
ENSG00000145708	CRHBP	t-test	DOWN	2.18302422048677	0.176732274147654
ENSG00000160293	VAV2	t-test	UP	5.88244512036006	12.0789753262181
ENSG00000140090	SLC24A4	t-test	DOWN	0.0777482124361976	0.0376294265228182
ENSG00000125508	SRMS	t-test	UP	0.839890307968971	4.04824820978285
ENSG00000171094	ALK	t-test	DOWN	0.174185168710168	0.0769755509231272
ENSG00000163017	ACTG2	t-test	DOWN	63.7956145691439	17.1739472664117
ENSG00000198756	COLGALT2	t-test	DOWN	0.666100256470343	0.308475686214983
ENSG00000205704	LINC00634	t-test	UP	0.0319594497732836	0.192612486372805
ENSG00000116183	PAPPA2	t-test	DOWN	0.478700143570715	0.0853712566730632
ENSG00000138135	CH25H	t-test	DOWN	3.38595076726773	1.65596481093387
ENSG00000150667	FSIP1	t-test	UP	1.10696352681784	6.65512899636168
ENSG00000125534	PPDPF	t-test	UP	122.85289431243	287.936867298641
ENSG00000162949	CAPN13	t-test	UP	2.34863174459511	7.95759648661416
ENSG00000132432	SEC61G	t-test	UP	15.8278245173005	33.2060045865213
ENSG00000136542	GALNT5	t-test	UP	1.19299552471114	3.58745168288577
ENSG00000172955	ADH6	t-test	DOWN	0.139006573341238	0.0558791070544327
ENSG00000134201	GSTM5	t-test	DOWN	9.28160414516509	1.22447770592656
ENSG00000204872	AC092653.5	t-test	UP	0.115614158959742	0.366690110568753
ENSG00000105664	COMP	t-test	UP	1.94192213444523	46.4336420127097
ENSG00000170298	LGALS9B	t-test	UP	0.0242557494991804	0.172351380583735
ENSG00000136928	GABBR2	t-test	UP	0.0381672056493811	0.445114311390473
ENSG00000130822	PNCK	t-test	UP	0.0929848952766712	0.542873394925347
ENSG00000196507	TCEAL3	t-test	UP	10.848011961077	23.3942834402063
ENSG00000198947	DMD	t-test	DOWN	7.40480148974504	0.949762851355017
ENSG00000123360	PDE1B	t-test	DOWN	2.59257104965715	0.848372998223576
ENSG00000179796	LRRC3B	t-test	DOWN	0.543805000703035	0.0473078040403618
ENSG00000169418	NPR1	t-test	DOWN	21.3501824764024	2.07209199114948
ENSG00000147027	TMEM47	t-test	DOWN	21.508514859284	8.78852784117487
ENSG00000042753	AP2S1	t-test	UP	24.8113970254838	50.872580210816
ENSG00000166831	RBPMS2	t-test	DOWN	5.21045648296151	1.87302894063415
ENSG00000172382	PRSS27	t-test	UP	0.291637450373362	0.821338618968921
ENSG00000181804	SLC9A9	t-test	DOWN	4.8934776406535	1.74879530478226
ENSG00000123095	BHLHE41	t-test	DOWN	28.3210097331043	12.4445409876831
ENSG00000213638	ADAT3	t-test	UP	0.419254121667376	0.955735861983949
ENSG00000111247	RAD51AP1	t-test	UP	1.16443788339774	5.17652868805317
ENSG00000186205	MARC1	t-test	DOWN	11.1656959493399	1.94241533199857
ENSG00000165244	ZNF367	t-test	UP	1.037139373499	3.22689943404954
ENSG00000174697	LEP	t-test	DOWN	97.9339965371308	1.64102786077592
ENSG00000123080	CDKN2C	t-test	DOWN	13.0957860551486	5.91221121457097
ENSG00000117877	CD3EAP	t-test	UP	1.11817986441855	2.34138025103884
ENSG00000130202	PVRL2	t-test	UP	26.6415805509961	65.9685505676408
ENSG00000172818	OVOL1	t-test	UP	1.35160979264038	3.0380994293024
ENSG00000171502	COL24A1	t-test	UP	0.13125083651396	0.353014916214956
ENSG00000161036	LRWD1	t-test	UP	1.6056571984298	3.57465678315396
ENSG00000184454	NCMAP	t-test	DOWN	2.79278954746827	1.38491023086409
ENSG00000237984	PTENP1	t-test	DOWN	0.626253414778181	0.306167760477002
ENSG00000165891	E2F7	t-test	UP	0.140843834648258	0.969726553412754
ENSG00000138092	CENPO	t-test	UP	1.13253230282335	2.67159953256816
ENSG00000068079	IFI35	t-test	UP	11.5766562444332	23.7911714874236
ENSG00000176485	PLA2G16	t-test	DOWN	65.76917216262	30.4846188714933
ENSG00000065057	NTHL1	t-test	UP	3.23638534433042	8.05610297574716
ENSG00000046889	PREX2	t-test	DOWN	3.77829710258792	0.806018326816902
ENSG00000092009	CMA1	t-test	DOWN	5.00084524416825	0.706215606248708
ENSG00000111799	COL12A1	t-test	UP	17.8899243537986	50.737186006992
ENSG00000169764	UGP2	t-test	DOWN	43.0160588171886	18.8780429817322
ENSG00000189159	HN1	t-test	UP	7.84517794467733	36.2705417637185
ENSG00000141404	GNAL	t-test	DOWN	2.98431295695566	0.718523396846859
ENSG00000173757	STAT5B	t-test	DOWN	27.4904332215228	12.4493999721487
ENSG00000118946	PCDH17	t-test	UP	0.581506661440667	1.51445307454879
ENSG00000254245	PCDHGA3	t-test	DOWN	0.478570409539982	0.15216776565405
ENSG00000164741	DLC1	t-test	DOWN	13.6570992406278	4.15753753929388
ENSG00000166509	CLEC3A	t-test	UP	1.70833929885236	77.1528702370635
ENSG00000157510	AFAP1L1	t-test	DOWN	7.06024805478476	2.59280381005407
ENSG00000196218	RYR1	t-test	DOWN	2.43952082690652	0.542280604923703
ENSG00000107104	KANK1	t-test	DOWN	12.5102778109983	3.62144733155047
ENSG00000100526	CDKN3	t-test	UP	0.79962532918112	5.91948178286899
ENSG00000128298	BAIAP2L2	t-test	UP	0.48000043045511	1.11956236856373
ENSG00000178573	MAF	t-test	DOWN	11.1745910207732	5.18734370698625
ENSG00000274290	NA	t-test	UP	0.0780474269371533	0.864131289178827
ENSG00000167670	CHAF1A	t-test	UP	3.00265414674234	6.45572942581064
ENSG00000171772	SYCE1	t-test	DOWN	0.117571195729036	0.0551253871899437
ENSG00000171357	LURAP1	t-test	DOWN	1.27014452967288	0.466976892353591
ENSG00000136573	BLK	t-test	UP	0.146500434090604	0.392263936057912
ENSG00000147614	ATP6V0D2	t-test	UP	0.296133912692476	0.631097459812937
ENSG00000206538	VGLL3	t-test	DOWN	4.68697834540145	1.40302086944772
ENSG00000180287	PLD5	t-test	DOWN	0.172985333025406	0.0436767214917447
ENSG00000139946	PELI2	t-test	DOWN	4.59871837106351	1.36746336604188
ENSG00000131016	AKAP12	t-test	DOWN	24.4842943579987	4.14420806151326
ENSG00000151725	MLF1IP	t-test	UP	1.85680582238129	9.13045853441781
ENSG00000148180	GSN	t-test	DOWN	212.628621824283	41.2164081806254
ENSG00000121898	CPXM2	t-test	DOWN	16.3329505800162	6.78097538247081
ENSG00000179639	FCER1A	t-test	DOWN	6.02457772899162	2.71917904170839
ENSG00000138356	AOX1	t-test	DOWN	10.478877486532	2.31023572465962
ENSG00000143851	PTPN7	t-test	UP	0.760967304002906	1.8672210671238
ENSG00000131037	EPS8L1	t-test	UP	3.15981139559073	7.91826362335362
ENSG00000077935	SMC1B	t-test	UP	0.118200012055131	0.532778017243378
ENSG00000153246	PLA2R1	t-test	DOWN	6.29867236823909	2.07044843535016
ENSG00000167513	CDT1	t-test	UP	1.04389887110077	5.54969219222899
ENSG00000126895	AVPR2	t-test	DOWN	2.84656747393962	0.485130655997344
ENSG00000186283	TOR3A	t-test	UP	9.58408470226038	19.7183537646771
ENSG00000118729	CASQ2	t-test	DOWN	5.358968287888	0.684050906175711
ENSG00000164611	PTTG1	t-test	UP	1.39076065133556	12.5177640796069
ENSG00000197721	CR1L	t-test	UP	0.0270187664834575	0.0684487388253076
ENSG00000163075	PCDP1	t-test	UP	0.0565307395293211	0.142059343541664
ENSG00000151967	SCHIP1	t-test	DOWN	0.358556782069137	0.133525816689323
ENSG00000105141	CASP14	t-test	UP	0.116347616229679	12.0535788692455
ENSG00000164330	EBF1	t-test	DOWN	14.9252290872982	1.96229448352928
ENSG00000076716	GPC4	t-test	UP	6.14070671680353	13.8870635829973
ENSG00000197859	ADAMTSL2	t-test	UP	0.66745318899919	2.27005624352505
ENSG00000169583	CLIC3	t-test	UP	1.4023736209457	4.9127393176323
ENSG00000141696	LEPREL4	t-test	UP	4.04395132576381	11.9587885501278
ENSG00000178445	GLDC	t-test	UP	0.339090238749057	1.78109379498736
ENSG00000101846	STS	t-test	DOWN	9.41013972271819	4.46633092828198
ENSG00000111012	CYP27B1	t-test	UP	0.491173725983245	1.30995926900767
ENSG00000152669	CCNO	t-test	UP	1.50815337528384	7.99443582927417
ENSG00000173890	GPR160	t-test	UP	5.08351867372011	12.2013348307012
ENSG00000137745	MMP13	t-test	UP	0.167249207933115	11.6167557434677
ENSG00000158966	CACHD1	t-test	DOWN	10.435383624373	2.4043468884351
ENSG00000268869	ESPNP	t-test	UP	0.027685768495269	0.0881756618679802
ENSG00000070182	SPTB	t-test	DOWN	0.588200537300092	0.139262932623995
ENSG00000118137	APOA1	t-test	UP	0.0591225899044785	0.789921234926932
ENSG00000101280	ANGPT4	t-test	DOWN	0.916471743481812	0.0907471530416458
ENSG00000157766	ACAN	t-test	UP	0.0801740080912968	1.6112193677066
ENSG00000051180	RAD51	t-test	UP	0.604761804491991	3.45187600961328
ENSG00000171462	DLK2	t-test	DOWN	2.84588190489724	0.865358201019588
ENSG00000248746	ACTN3	t-test	DOWN	2.38252434844992	0.0615299113640992
ENSG00000141738	GRB7	t-test	UP	7.47606488910624	19.22744697171
ENSG00000022267	FHL1	t-test	DOWN	171.94565803631	6.91882335613951
ENSG00000101349	PAK7	t-test	DOWN	0.996248308538772	0.105736468549359
ENSG00000101938	CHRDL1	t-test	DOWN	87.1562072074564	4.54626833242068
ENSG00000103495	MAZ	t-test	UP	9.27519162864409	22.7607540694913
[truncated: 2,270 more rows]
