# Supplementary material for: Dysregulated lncRNA-miRNA-mRNA Network Reveals Patient Survival-Associated Modules and RNA Binding Proteins in Invasive Breast Carcinoma
Source: Front Genet. 2020 Jan 15;10:1284. doi: 10.3389/fgene.2019.01284 (PMC6975227; doi:10.3389/fgene.2019.01284)
Supplement: Supplementary file 1 [file DataSheet_1.zip › SupplementaryTables/tableS4_Differentially expressed lnRNAs.txt]

geneId	geneSymbol	diffMethod	direction	AverExpNormal	AverExpCancer
ENSG00000259883	CTD-2382E5.4	t-test	DOWN	0.346081811944678	0.167311097931157
ENSG00000269416	CTB-175P5.4	t-test	UP	0.0346386308100183	0.487649252286318
ENSG00000259345	RP11-624L4.1	t-test	UP	0.0536949325418921	0.440492309190832
ENSG00000255521	RP4-607I7.1	t-test	UP	0.190938705162349	0.406665442667981
ENSG00000228318	AP001610.5	t-test	UP	0.0952708981396362	0.194320533067426
ENSG00000272734	ADIRF-AS1	t-test	DOWN	2.43997486882312	1.08487181125851
ENSG00000253829	RP11-723D22.3	t-test	DOWN	0.580141521540312	0.199034368496874
ENSG00000255774	AP000439.3	t-test	UP	0.695542448607204	6.79355150753771
ENSG00000251359	WWC2-AS2	t-test	DOWN	0.413472466654329	0.204941474931352
ENSG00000225675	RP4-784A16.5	t-test	UP	0.0487726148894219	0.113280982887125
ENSG00000254814	RP11-535A19.1	t-test	DOWN	0.618518079415744	0.128684689059603
ENSG00000272079	LA16c-380H5.5	t-test	UP	0.722165756015652	2.26173246642796
ENSG00000230107	CTA-126B4.7	t-test	UP	0.190115210819917	0.957467413883918
ENSG00000203356	RP11-296A18.3	t-test	DOWN	0.0537439007183082	0.0266946067351973
ENSG00000272335	RP11-53O19.3	t-test	UP	4.57067098198381	15.4406903645937
ENSG00000272989	RP13-616I3.1	t-test	UP	0.151479075356585	0.341304130032663
ENSG00000261431	RP4-616B8.4	t-test	UP	0.150246277690596	0.467298775870423
ENSG00000258545	RP4-755D9.1	t-test	DOWN	3.82431838833155	0.459068585512728
ENSG00000250740	RP11-710F7.2	t-test	UP	0.310361816158031	0.621777864081236
ENSG00000230747	AC021188.4	t-test	DOWN	0.668988642056314	0.228865005645677
ENSG00000255176	AP002954.3	t-test	DOWN	0.540577464931794	0.210319021001988
ENSG00000261496	RP13-514E23.1	t-test	DOWN	0.31440152488769	0.086793025426151
ENSG00000237588	RP11-66D17.3	t-test	UP	0.0126298156204921	0.0422891888890062
ENSG00000230615	RP5-1198O20.4	t-test	UP	0.100704008511769	0.269503755214809
ENSG00000258100	RP11-121E16.1	t-test	DOWN	0.277135751878808	0.130802522671212
ENSG00000246465	RP11-57A19.2	t-test	UP	0.11101903644647	0.624513343916106
ENSG00000257647	RP11-701H24.3	t-test	DOWN	1.42918950402761	0.652000391233004
ENSG00000237781	RP11-54A4.2	t-test	DOWN	1.53580055540194	0.742649849327321
ENSG00000223485	RP11-417E7.1	t-test	UP	0.204777456020733	0.765909813079375
ENSG00000174680	GRIK1-AS1	t-test	DOWN	1.79599196840767	0.53427048277553
ENSG00000225208	RP11-107I14.2	t-test	UP	0.221536569196042	1.43416669594621
ENSG00000270792	RP11-103J8.1	t-test	DOWN	0.123683862916918	0.0372186319697456
ENSG00000233017	RP5-908M14.5	t-test	UP	0.0429474512331202	0.140061770780358
ENSG00000228126	LINC00568	t-test	UP	0.207533546787733	0.421089037145932
ENSG00000228067	RP11-61J19.3	t-test	UP	0.138366121439891	0.357069445521165
ENSG00000272940	CTA-384D8.33	t-test	UP	0.17514552996859	0.35721459302196
ENSG00000245750	RP11-279F6.1	t-test	UP	0.91162287322946	2.27479678794663
ENSG00000223715	RP11-71G7.1	t-test	UP	0.0657147053950257	0.708683259350921
ENSG00000272264	RP11-92K15.3	t-test	UP	0.456238448479598	1.83438600395605
ENSG00000230061	AP001065.2	t-test	UP	0.655340929090769	1.81112571034947
ENSG00000229512	AC068580.5	t-test	UP	0.365885734390945	1.35031212577646
ENSG00000259869	AL022344.7	t-test	DOWN	0.252823860339768	0.122175208529519
ENSG00000267452	RP11-1018N14.5	t-test	UP	0.0339364401733648	0.072719983135342
ENSG00000269376	RP11-120K24.5	t-test	UP	0.294047618110402	0.604239522232345
ENSG00000235781	XXbac-BPG249D20.9	t-test	DOWN	0.217935148854414	0.0948900249090984
ENSG00000249604	RP11-286E11.2	t-test	DOWN	0.0377168685799813	0.0132506688430435
ENSG00000272597	RP11-446H18.6	t-test	DOWN	0.22811573946758	0.0955384022728672
ENSG00000256164	RP11-264F23.3	t-test	DOWN	0.715855437725966	0.237103021090888
ENSG00000273113	RP11-367H1.1	t-test	UP	0.211224020247932	0.437571648999547
ENSG00000249684	RP11-423H2.3	t-test	UP	0.401404223094987	1.30429742321166
ENSG00000227857	RP4-533D7.5	t-test	UP	0.227995440025839	0.956493945586527
ENSG00000234336	JAZF1-AS1	t-test	DOWN	0.0596954136232916	0.0190745379282226
ENSG00000237605	RP11-343H5.6	t-test	UP	0.164363916899693	0.382063795475205
ENSG00000226953	AC010890.1	t-test	DOWN	0.434267562139756	0.164074779060097
ENSG00000235387	LINC00961	t-test	DOWN	2.95680205375874	0.947468515557126
ENSG00000221571	RNU6ATAC35P	t-test	DOWN	0.59727701660609	0.116366021856676
ENSG00000259954	IL21R-AS1	t-test	UP	0.0236330620549968	0.0549141004929328
ENSG00000235770	LINC00607	t-test	UP	0.0809014296104895	0.271597302288241
ENSG00000254231	CTD-2284J15.1	t-test	UP	0.978860665337571	2.25234733295801
ENSG00000226237	RP11-276H19.1	t-test	DOWN	1.00893859726982	0.206356925055357
ENSG00000144596	GRIP2	t-test	DOWN	0.262980914934072	0.110451818237601
ENSG00000270093	AP000473.8	t-test	DOWN	0.652008806505362	0.165734708001424
ENSG00000267325	RP11-397A16.2	t-test	DOWN	0.207035283692838	0.0749430965949417
ENSG00000229771	RP4-644L1.2	t-test	DOWN	0.147858592880391	0.0630268448022945
ENSG00000233508	RP1-269M15.3	t-test	UP	0.403885113105383	1.21726897342543
ENSG00000231367	AC016995.3	t-test	DOWN	7.43649565068416	1.41700074032562
ENSG00000228139	GS1-421I3.4	t-test	DOWN	0.931199261353917	0.230886504821688
ENSG00000259134	LINC00924	t-test	DOWN	0.839561996608333	0.164673119391863
ENSG00000265688	MAFG-AS1	t-test	UP	1.47101217186319	4.74343204508583
ENSG00000229278	RP11-483F11.7	t-test	UP	0.167226774860474	0.35348995911753
ENSG00000254670	CTC-497E21.3	t-test	DOWN	1.08045619006004	0.508303391501636
ENSG00000268416	CTD-2626G11.2	t-test	DOWN	1.15802060755753	0.567561711817023
ENSG00000227392	HPN-AS1	t-test	UP	0.0949394735319057	0.248923174714692
ENSG00000260886	RP11-432I5.1	t-test	DOWN	0.536766202122715	0.258456347061017
ENSG00000261490	RP11-448G15.3	t-test	DOWN	1.22727100524341	0.586004704870658
ENSG00000238107	RP11-495P10.5	t-test	UP	0.0138936218101496	0.0667792755299156
ENSG00000272914	RP11-330O11.3	t-test	DOWN	0.551974638193333	0.188574280200664
ENSG00000273409	RP11-480C22.1	t-test	DOWN	0.954777512474089	0.247996613694146
ENSG00000227117	CTA-85E5.10	t-test	DOWN	0.252766730335336	0.0448741134682161
ENSG00000273172	AC108004.2	t-test	DOWN	0.11006565259312	0.0543530710360135
ENSG00000229950	TFAP2A-AS1	t-test	UP	0.431838101102386	0.947412027796635
ENSG00000226791	AC109826.1	t-test	UP	0.297046388885519	0.685971219952164
ENSG00000224743	TEX26-AS1	t-test	DOWN	0.0652309155211281	0.0180864055972824
ENSG00000233785	RP13-314C10.5	t-test	UP	0.0634951148344171	0.128546955617944
ENSG00000269959	hsa-mir-125a	t-test	UP	0.0377861177020018	0.0877164329892557
ENSG00000225731	AP001627.1	t-test	DOWN	0.541826391796171	0.0779302379265422
ENSG00000272744	RP11-367N14.3	t-test	UP	0.281169230885549	0.610625887478591
ENSG00000229525	AC053503.4	t-test	UP	0.139273578747275	0.338141912847655
ENSG00000228918	GS1-122H1.2	t-test	UP	0.0153544864819576	0.192542220216562
ENSG00000245149	RNF139-AS1	t-test	UP	0.262965491652738	0.584575254747952
ENSG00000261083	RP11-93I21.3	t-test	UP	0.0571895452470852	0.13512865026983
ENSG00000261737	RP4-612B15.3	t-test	DOWN	1.93851520772146	0.732473835200874
ENSG00000233203	RP11-67L3.4	t-test	UP	0.168551400521988	0.439940410864422
ENSG00000232692	AP001596.6	t-test	DOWN	0.249432847607236	0.119055405098838
ENSG00000241269	AC093620.5	t-test	UP	0.388033729640632	0.80086027942842
ENSG00000242611	AC093627.8	t-test	DOWN	0.611739047627431	0.151288687553391
ENSG00000204187	LINC00619	t-test	DOWN	0.145572300204305	0.0557522833794825
ENSG00000232021	LEF1-AS1	t-test	UP	0.0180544953748946	0.0942315352742693
ENSG00000233930	KRTAP5-AS1	t-test	UP	0.241882571953732	0.708034183311034
ENSG00000233461	RP11-295G20.2	t-test	UP	2.03416620229657	6.38851612825545
ENSG00000270076	AF131215.8	t-test	DOWN	0.699474672542476	0.202473816358521
ENSG00000271781	CTD-2589H19.6	t-test	UP	0.421247137991045	0.859318358735972
ENSG00000250802	ZBED3-AS1	t-test	DOWN	0.484575731022235	0.197079661177244
ENSG00000236081	AC074389.9	t-test	UP	0.0490386016363542	0.843809994987254
ENSG00000261428	RP11-16P6.1	t-test	DOWN	0.663610159761761	0.322326317168069
ENSG00000244953	RP11-613D13.8	t-test	DOWN	0.226412917455665	0.0808892302028008
ENSG00000271584	RP11-89C3.4	t-test	DOWN	0.54111139443655	0.243111183970343
ENSG00000259732	RP11-59H7.3	t-test	DOWN	0.345306756632008	0.161334892324444
ENSG00000262772	RP11-353N14.2	t-test	UP	0.625100015752004	2.16114482356948
ENSG00000249167	CTB-118N6.2	t-test	DOWN	0.240815845589499	0.0993416166751308
ENSG00000230910	RP3-525N10.2	t-test	DOWN	0.113519557775323	0.0267852604755192
ENSG00000249602	RP11-98D18.3	t-test	UP	0.70623953713523	2.00689097042369
ENSG00000260249	RP11-401P9.5	t-test	UP	0.0226693272148254	0.0593161821618554
ENSG00000258441	LINC00641	t-test	DOWN	3.62018938179902	1.35212518821588
ENSG00000235052	RP1-150O5.3	t-test	UP	0.12476262836293	0.304276199888228
ENSG00000224713	AC025165.8	t-test	DOWN	0.424370716008421	0.168032993711355
ENSG00000230333	AC004538.3	t-test	DOWN	0.368312077141179	0.106833026316859
ENSG00000272505	RP11-981G7.6	t-test	DOWN	0.758443226454048	0.23354097738931
ENSG00000267174	CTC-510F12.4	t-test	UP	0.296843628522557	0.607416185733112
ENSG00000232759	AC002480.3	t-test	DOWN	0.210995359008427	0.0740674886004737
ENSG00000260394	LA16c-313D11.9	t-test	UP	0.0408506551404153	0.11712490265933
ENSG00000266601	RP11-6N17.3	t-test	DOWN	3.02802422530933	1.13676425272824
ENSG00000272123	CTD-2366F13.2	t-test	DOWN	0.657749124469185	0.274767150791775
ENSG00000237721	AF064858.11	t-test	DOWN	0.237988844283396	0.0993435907131384
ENSG00000240990	HOXA11-AS	t-test	UP	0.0771792277739429	0.209218626799974
ENSG00000269936	MIR145	t-test	DOWN	23.6249426294454	3.20053278452702
ENSG00000267532	MIR497HG	t-test	DOWN	1.20429662057324	0.343579042164032
ENSG00000231233	CCDC147-AS1	t-test	UP	0.290277848187137	0.788748931155997
ENSG00000240567	RP11-3P17.4	t-test	UP	0.0132363576953348	0.0354905503313314
ENSG00000234432	RP11-1275H24.1	t-test	UP	0.363787677190348	0.80293502845652
ENSG00000257151	PWAR6	t-test	DOWN	2.22397607617005	1.04663531307098
ENSG00000259322	RP11-762H8.1	t-test	DOWN	0.44683908217739	0.204258269352162
ENSG00000228950	AC023137.2	t-test	UP	0.202472364670334	0.410935931826687
ENSG00000260710	RP11-616M22.7	t-test	UP	1.2413884203959	6.13472691176132
ENSG00000243069	ARHGEF26-AS1	t-test	UP	0.171908027655634	0.376129688069879
ENSG00000273445	RP11-1399P15.1	t-test	UP	0.112154108814817	1.07593219653118
ENSG00000261442	RP11-709D24.6	t-test	UP	0.0285299296680031	0.0649674278636082
ENSG00000246548	RP11-7F17.5	t-test	DOWN	0.139524216639574	0.0560265625000615
ENSG00000245954	RP11-18H21.1	t-test	UP	0.119741326265998	0.251277015252939
ENSG00000272449	RP3-395M20.12	t-test	UP	0.40664939183003	1.69981185207286
ENSG00000266126	RP11-209D14.4	t-test	UP	0.0912818555726096	0.241584255348982
ENSG00000260196	RP1-239B22.5	t-test	UP	0.237508562876079	0.722482797987345
ENSG00000245025	RP11-875O11.1	t-test	DOWN	0.809744220815514	0.234526091544295
ENSG00000269397	CTB-92J24.2	t-test	UP	0.370393869918721	0.892431053242681
ENSG00000248668	OXCT1-AS1	t-test	DOWN	0.595673024993381	0.128933563213507
ENSG00000249923	XXbac-B444P24.8	t-test	DOWN	0.0552905018241404	0.0186339594309423
ENSG00000243243	AC073130.3	t-test	DOWN	0.695550325049322	0.164901458086139
ENSG00000226026	RP11-57H12.3	t-test	DOWN	0.281011878758517	0.115283513151222
ENSG00000272746	RP11-53B2.6	t-test	UP	0.329540817040862	1.17184142414427
ENSG00000261616	RP11-6O2.3	t-test	DOWN	2.30813866031227	0.409224721721567
ENSG00000232411	AC009495.3	t-test	DOWN	0.289508488733496	0.144151222616908
ENSG00000253853	GS1-57L11.1	t-test	DOWN	0.383743272111613	0.123582852586166
ENSG00000228221	LINC00578	t-test	UP	0.306461915943611	1.46227278369252
ENSG00000257735	RP11-370I10.6	t-test	DOWN	0.190099537063285	0.0823336767201455
ENSG00000265752	RP11-403A21.1	t-test	DOWN	0.385884191952096	0.191316286234207
ENSG00000213994	RP11-414H17.5	t-test	DOWN	0.355703332840046	0.146953344360217
ENSG00000249203	RP11-473L15.3	t-test	UP	0.229973127097478	5.53342230226522
ENSG00000236039	AC019117.2	t-test	UP	0.0888147159212267	0.464664311846388
ENSG00000273002	RP11-336K24.12	t-test	UP	0.202224491374738	0.429472090559677
ENSG00000232814	COL4A2-AS1	t-test	DOWN	0.367994647550372	0.112289934759189
ENSG00000257167	TMPO-AS1	t-test	UP	0.301981301443242	0.998593746127993
ENSG00000265888	RP11-408H20.2	t-test	DOWN	0.259716782527084	0.12099201568687
ENSG00000231057	RP11-122M14.1	t-test	UP	0.0257482416320874	0.185623878771865
ENSG00000259687	RP11-293M10.5	t-test	DOWN	0.364226643528891	0.175244270771447
ENSG00000236120	RP11-733O18.1	t-test	DOWN	1.43098060898072	0.665464103883714
ENSG00000267543	RP11-666A8.7	t-test	DOWN	0.768160693492333	0.348066041500465
ENSG00000250620	RP11-91J3.3	t-test	DOWN	2.14749389806521	0.703123795224012
ENSG00000225742	RP11-513G11.4	t-test	UP	0.521812192752845	1.04787991814762
ENSG00000260409	RP11-403B2.7	t-test	DOWN	0.17139428356331	0.0797366912444211
ENSG00000228798	AP000473.5	t-test	DOWN	1.44012076643351	0.482503349109861
ENSG00000172965	MIR4435-1HG	t-test	UP	1.3425086954926	2.73431803227425
ENSG00000231160	RP11-617D20.1	t-test	DOWN	0.912752132152771	0.320313828430576
ENSG00000267581	CTC-559E9.4	t-test	DOWN	0.463717115326112	0.209031806633315
ENSG00000269427	CTC-429P9.1	t-test	DOWN	3.16387760957522	1.52720302651994
ENSG00000197308	GATA3-AS1	t-test	UP	0.930469283914433	5.12535142221082
ENSG00000242578	RP11-469J4.3	t-test	UP	0.0640983628198905	0.131938561367888
ENSG00000228203	RNF144A-AS1	t-test	UP	0.149161744023666	0.364323587061286
ENSG00000223401	RP11-211G3.2	t-test	DOWN	2.85100535129811	1.15060051519807
ENSG00000260876	RP11-345M22.1	t-test	DOWN	0.0828787013593145	0.0356241108668404
ENSG00000263105	RP11-95P2.3	t-test	UP	0.398630196869483	0.913052852466581
ENSG00000261625	RP11-554A11.4	t-test	DOWN	0.911976785759955	0.20247469179094
ENSG00000254420	RP11-452H21.1	t-test	UP	0.0701426278237791	0.243662856470126
ENSG00000269918	AF131215.9	t-test	DOWN	1.385921064518	0.64630130262823
ENSG00000242136	RP11-734K21.2	t-test	UP	0.0831196418115095	0.403291588546984
ENSG00000260135	RP11-212I21.2	t-test	UP	0.142284787002312	0.449391939116481
ENSG00000234506	RP11-274B18.2	t-test	DOWN	0.172203897590419	0.0824996179462564
ENSG00000259407	RP11-158M2.3	t-test	DOWN	1.38270817735698	0.368953837301277
ENSG00000236499	LINC00896	t-test	UP	0.0566896419733871	0.149141284757392
ENSG00000232934	RP11-324O2.3	t-test	DOWN	0.25015514530394	0.124045753190822
ENSG00000262188	RP11-353N14.4	t-test	UP	0.0284038550937222	0.133258344897602
ENSG00000265399	RP13-270P17.2	t-test	DOWN	1.15878600006715	0.457222094852353
ENSG00000224559	LINC01087	t-test	UP	0.90379860479455	3.11244440574457
ENSG00000250889	RP11-229C3.2	t-test	DOWN	0.314158419735397	0.130279519795956
ENSG00000253177	RP11-100L22.1	t-test	DOWN	0.450496505697077	0.0471506163992835
ENSG00000234184	RP5-887A10.1	t-test	UP	0.115149661571674	0.315887848754657
ENSG00000251323	RP11-452H21.4	t-test	DOWN	0.287264351249975	0.113348405887381
ENSG00000241684	ADAMTS9-AS2	t-test	DOWN	0.80887570117459	0.0879686780442604
ENSG00000228791	THRB-AS1	t-test	DOWN	0.0984327452654914	0.046183414361534
ENSG00000231826	AC016735.2	t-test	DOWN	3.07547969657449	1.3607101436319
ENSG00000227959	RP11-276H7.2	t-test	DOWN	0.281974940211205	0.113318282197092
ENSG00000229116	RP11-20J15.3	t-test	DOWN	0.48725605235621	0.147405295288237
ENSG00000260810	CTD-2547L24.4	t-test	UP	0.273037737375288	0.859019273445679
ENSG00000258952	RP11-1042B17.5	t-test	UP	0.066509705199222	0.173926022892189
ENSG00000225649	AC064875.2	t-test	DOWN	0.276577012460175	0.119007816037337
ENSG00000259807	RP11-426C22.4	t-test	UP	0.186983467005411	0.752306908738205
ENSG00000237594	AP000251.3	t-test	UP	0.159911745178015	0.920085126410538
ENSG00000261253	AC137932.6	t-test	UP	0.0422032533073931	0.124591403204895
ENSG00000267750	AC003102.3	t-test	UP	0.0629364328319792	0.28065632844988
ENSG00000262703	RP11-485G7.6	t-test	UP	0.035364987014218	0.148796546092497
ENSG00000232079	AL035610.1	t-test	DOWN	1.2687472773019	0.074501381061289
ENSG00000236700	LINC01010	t-test	DOWN	0.321219645151725	0.0996168544621885
ENSG00000273289	RP6-109B7.5	t-test	UP	0.190186641524672	0.384193098700771
ENSG00000261742	LINC00922	t-test	UP	0.0239901793512621	0.560184499433324
ENSG00000227136	LINC00595	t-test	UP	0.0126713280847939	0.0642889052475106
ENSG00000245293	RP11-286E11.1	t-test	DOWN	0.080184212590019	0.0246512299386838
ENSG00000272666	CTA-384D8.35	t-test	UP	0.501104102394131	3.6221131951829
ENSG00000224511	LINC00365	t-test	UP	0.0301138861347011	0.0633333498553147
ENSG00000261295	RP11-524D16__A.3	t-test	DOWN	7.00398656659881	2.81544084098646
ENSG00000260306	RP11-645C24.5	t-test	DOWN	0.326071123779632	0.093132624275451
ENSG00000255120	RP11-770G2.4	t-test	UP	0.0895181078385581	0.191551763493517
ENSG00000234996	RP11-480I12.7	t-test	UP	0.0527486161990428	0.214619037135973
ENSG00000226786	RP1-167F1.2	t-test	DOWN	0.435209218779545	0.181590949181437
ENSG00000253395	KB-1460A1.1	t-test	UP	0.414016818847519	1.34494157054072
ENSG00000258603	RP3-414A15.10	t-test	DOWN	0.464519686675486	0.196392031390277
ENSG00000233429	HOTAIRM1	t-test	DOWN	4.70757680478343	1.6503757611985
ENSG00000228201	AL022341.3	t-test	UP	0.337667608167432	0.772640263909395
ENSG00000272954	KB-1440D3.13	t-test	UP	0.159558879772099	0.599713250158829
ENSG00000267904	CTC-429P9.5	t-test	DOWN	4.80574853137083	2.12061791321675
ENSG00000266289	RP11-1C8.6	t-test	UP	0.127150577384275	0.298376286838508
ENSG00000223403	MEG9	t-test	DOWN	0.17736372073685	0.066018543742972
ENSG00000270607	RP11-359E10.1	t-test	DOWN	1.31680073040252	0.47758813346164
ENSG00000265282	RP11-269G24.4	t-test	UP	0.113319515936168	0.263169746471843
ENSG00000273162	RP11-108L7.15	t-test	UP	0.174486177472913	0.711963373443723
ENSG00000228962	HCG23	t-test	DOWN	1.02900027594223	0.197119640656811
ENSG00000253746	RP11-527N22.2	t-test	UP	0.159969844594924	0.471634093662493
ENSG00000216863	LY86-AS1	t-test	DOWN	0.0468950835491412	0.0192976893373477
ENSG00000262179	RP1-302G2.5	t-test	DOWN	4.60701191340528	0.506028059954117
ENSG00000225039	LINC01058	t-test	DOWN	0.86831825833421	0.233934406466178
ENSG00000249231	CASC16	t-test	UP	0.033054987444433	0.522381373987401
ENSG00000235027	AC068580.6	t-test	UP	0.412693792806782	1.32740195672443
ENSG00000237372	RP11-316P17.2	t-test	UP	0.0368470190515998	0.123505949512055
ENSG00000272516	RP11-573G6.9	t-test	UP	0.0767173396469533	0.31465067218473
ENSG00000228495	LINC01013	t-test	DOWN	0.135261633006369	0.0611424633133576
ENSG00000273160	RP11-104L21.3	t-test	DOWN	0.808933571215083	0.403023730955924
ENSG00000224238	WARS2-IT1	t-test	DOWN	0.347105631679362	0.150428881318475
ENSG00000254862	RP11-159H22.2	t-test	DOWN	0.501396385117959	0.061105169760036
ENSG00000231651	DLG3-AS1	t-test	UP	0.150690019263203	0.535005765127355
ENSG00000273032	DGCR9	t-test	UP	0.081285000702737	0.191691315577764
ENSG00000228630	HOTAIR	t-test	UP	0.499005388779022	3.1218897161746
ENSG00000231246	RP5-965F6.2	t-test	DOWN	2.05669132853782	0.164928846820028
ENSG00000259705	RP11-227D13.1	t-test	DOWN	0.146920470957995	0.0720575964182014
ENSG00000226087	AC106869.2	t-test	UP	0.0804861558820495	0.493329198727337
ENSG00000273203	AC006946.16	t-test	DOWN	1.04387756698705	0.504524283524165
ENSG00000258943	RP11-696D21.2	t-test	DOWN	0.185177402158155	0.085103189322128
ENSG00000229896	RP11-456H18.2	t-test	UP	0.108948220936035	0.256587377412837
ENSG00000225472	RP11-120J1.1	t-test	DOWN	0.857079899799857	0.347824180883491
ENSG00000227467	RP11-169D4.1	t-test	DOWN	1.21951962444526	0.109737267608749
ENSG00000236008	AC011747.4	t-test	UP	0.077423569425927	0.1593658968206
ENSG00000265800	RP11-649A18.5	t-test	UP	0.205807166539904	0.599209787490511
ENSG00000226440	RP11-506B6.6	t-test	DOWN	0.0900148535342078	0.034128727264254
ENSG00000230479	AP000695.6	t-test	UP	0.348269579757154	0.804302734929582
ENSG00000177133	LINC00982	t-test	DOWN	0.282145800777346	0.0654056834242187
ENSG00000248243	RP11-93K22.13	t-test	UP	0.158232136182307	0.339031572048785
ENSG00000231133	HAR1B	t-test	UP	0.0821692123062676	0.597082204120086
ENSG00000242242	PVRL3-AS1	t-test	DOWN	0.119931245568323	0.0520296991675053
ENSG00000254744	CTD-3076O17.1	t-test	DOWN	0.292600153970808	0.10076768304946
ENSG00000100181	TPTEP1	t-test	DOWN	3.47631102454482	1.71574283305863
ENSG00000243836	WDR86-AS1	t-test	DOWN	2.82070693485108	0.551969307039559
ENSG00000241158	ADAMTS9-AS1	t-test	DOWN	0.71345866639739	0.123825399669721
ENSG00000268751	SCGB1B2P	t-test	UP	3.41775890834172	14.7341724256716
ENSG00000267374	LINC00669	t-test	UP	0.231755644933546	0.549350868737967
ENSG00000257252	RP11-486A14.2	t-test	DOWN	0.481582538049527	0.216983059886689
ENSG00000230606	AC159540.1	t-test	UP	0.0609290438816971	0.122473380718054
ENSG00000203808	BVES-AS1	t-test	DOWN	0.155450592606717	0.0516459862017953
ENSG00000267751	AC009005.2	t-test	UP	0.46413415846568	2.60229262928143
ENSG00000258884	CTD-3035D6.2	t-test	UP	0.137702738240764	0.67911333792042
ENSG00000266968	RP11-116O18.1	t-test	DOWN	0.954923628927754	0.470687328474432
ENSG00000223486	AC092198.1	t-test	UP	0.0148128514249993	0.141119284099032
ENSG00000257660	RP11-579D7.4	t-test	UP	0.180823822072714	0.546074127878793
ENSG00000229694	RP11-305L7.6	t-test	DOWN	0.450213672437384	0.0808653110831084
ENSG00000245614	DDX11-AS1	t-test	UP	0.161530643729946	0.423660290138826
ENSG00000186594	MIR22HG	t-test	DOWN	12.0962906145536	4.14756415985543
ENSG00000259802	CTD-2256P15.2	t-test	UP	1.02380052816488	2.06402228701567
ENSG00000231574	RP11-91K9.1	t-test	UP	0.143796694008774	0.508923864744426
ENSG00000266402	SNORA76	t-test	UP	0.593345969603091	2.2777798157091
ENSG00000244649	CTD-2377D24.6	t-test	UP	0.00964086864859248	0.11847165859608
ENSG00000261592	RP11-178L8.3	t-test	DOWN	0.22806475753178	0.0910113741089691
ENSG00000234456	MAGI2-AS3	t-test	DOWN	4.06187170942283	0.900573386715478
ENSG00000263080	RP11-485G7.5	t-test	UP	0.0405932624268451	0.127749778784927
ENSG00000271888	RP11-560J1.2	t-test	UP	0.259491818727583	0.530963279826897
ENSG00000203635	AC144450.2	t-test	UP	0.453548582860165	1.06389711901783
ENSG00000231482	AC141930.2	t-test	UP	0.121496724373777	0.409169054519125
ENSG00000244137	RP11-99J16__A.2	t-test	UP	0.0518152674653909	0.192178307917769
ENSG00000261064	RP11-1000B6.3	t-test	DOWN	0.774928862370816	0.311339745826982
ENSG00000231519	AC007285.7	t-test	UP	0.109789089861241	0.230721439090429
ENSG00000226833	AC097724.3	t-test	DOWN	2.36832119768059	0.510469857937905
ENSG00000231868	RP1-202O8.2	t-test	UP	0.273794605999192	1.06331446092713
ENSG00000228719	RP5-1119A7.14	t-test	UP	0.210264303270545	0.444519285557145
ENSG00000267069	RP11-64C12.8	t-test	DOWN	0.882487326380415	0.0974045045183288
ENSG00000230699	RP11-54O7.1	t-test	UP	0.0459223633004185	0.201152191426161
ENSG00000235033	RP11-61I13.3	t-test	DOWN	0.596409308793311	0.126352950052238
ENSG00000226957	RP4-533D7.4	t-test	UP	0.0687873543071543	0.239748413849277
ENSG00000233030	RP11-196G18.3	t-test	UP	0.063756806930749	0.239162531480683
ENSG00000228436	RP5-864K19.4	t-test	DOWN	1.91315866966766	0.579491281408027
ENSG00000260329	RP11-412D9.4	t-test	DOWN	1.3346993324983	0.624137796269666
ENSG00000224885	TSSC1-IT1	t-test	UP	0.0803494593921953	0.326920917525793
ENSG00000260807	RP11-161M6.2	t-test	DOWN	1.98600795979891	0.953070796432905
ENSG00000256124	RP11-84E24.3	t-test	DOWN	3.1754022414796	0.515953357179236
ENSG00000255559	ZNF252P-AS1	t-test	UP	0.0741695584434117	0.160107547074077
ENSG00000227953	RP11-439E19.3	t-test	UP	0.20750684947425	0.460022561952038
ENSG00000231081	RP4-760C5.3	t-test	UP	0.0689589915700057	0.170922817829562
ENSG00000267147	CTC-548K16.1	t-test	UP	0.0514903018909933	0.591417830687828
ENSG00000236908	RP5-1063M23.2	t-test	UP	0.071400920683151	0.149015460119834
ENSG00000260920	RP1-228H13.5	t-test	UP	0.882835673576714	1.89326284896203
ENSG00000273108	RP11-416N2.4	t-test	UP	0.259173697614433	0.636392947804063
ENSG00000229647	AC007879.7	t-test	DOWN	0.575324055042777	0.27816361752953
ENSG00000271911	RP11-532F6.5	t-test	UP	0.0488443822231777	0.120844569543199
ENSG00000230461	PROX1-AS1	t-test	DOWN	0.0411643811750835	0.0106745962029036
ENSG00000259070	LINC00639	t-test	DOWN	0.675146868531933	0.253230343352976
ENSG00000250133	HOXC-AS2	t-test	UP	0.257872477569139	0.573321032819817
ENSG00000250602	RP11-517I3.1	t-test	DOWN	0.867157105350658	0.215686328955383
ENSG00000225028	RP11-330M19.1	t-test	DOWN	0.123856512899843	0.0490333169736757
ENSG00000272316	XXbac-BPGBPG55C20.2	t-test	DOWN	0.692554625225419	0.241127171166409
ENSG00000272777	RP11-571L19.8	t-test	DOWN	1.96367673183747	0.716166876773941
ENSG00000263586	RP11-309N17.4	t-test	DOWN	1.03633220237608	0.235848518049086
ENSG00000266970	RP11-806H10.4	t-test	UP	0.193746870903851	0.752248485516197
ENSG00000232721	RP11-403I13.5	t-test	DOWN	0.184078333390513	0.0699688158768003
ENSG00000261189	RP3-512B11.3	t-test	UP	1.14749837360698	2.61617969162164
ENSG00000250303	RP11-356J5.12	t-test	DOWN	0.741937883138724	0.322729143079957
ENSG00000251381	LINC00958	t-test	DOWN	0.947147183624977	0.441570895423195
ENSG00000267194	RP1-193H18.2	t-test	DOWN	5.08954311695632	1.46140098777292
ENSG00000272650	RP11-571I18.4	t-test	DOWN	0.900387487197364	0.404557960332504
ENSG00000170919	TPT1-AS1	t-test	DOWN	2.83903828551673	0.94894425368123
ENSG00000225986	RP3-340N1.5	t-test	UP	1.13909890578299	2.58199181304621
ENSG00000257557	RP11-84G21.1	t-test	DOWN	0.612652529670767	0.302860605126393
ENSG00000257084	U47924.27	t-test	UP	4.86683387453555	11.3547437117002
ENSG00000244541	RP11-167H9.6	t-test	UP	0.137466920083993	0.50896874836503
ENSG00000271755	RP1-153G14.4	t-test	DOWN	0.356167743273613	0.144206557002898
ENSG00000241720	RP4-735C1.4	t-test	DOWN	1.07135618565406	0.351553425992135
ENSG00000269976	RP11-130L8.2	t-test	DOWN	0.633474748204597	0.289445484895708
ENSG00000247095	MIR210HG	t-test	UP	0.539874857801638	1.60853360701146
ENSG00000259641	RP11-279F6.3	t-test	UP	0.0654844899432215	0.291104492185002
ENSG00000234509	AP000253.1	t-test	DOWN	0.126925166056041	0.0510447021631845
ENSG00000236548	RP11-510H23.1	t-test	DOWN	0.18206551866035	0.0797215450967462
ENSG00000248774	RP11-798M19.3	t-test	DOWN	0.730325337323715	0.341697155547361
ENSG00000263753	LINC00667	t-test	DOWN	7.49864709372734	3.61210597608155
ENSG00000251533	LINC00605	t-test	UP	0.0592557792983441	0.196324686541883
ENSG00000258461	RP11-164J13.1	t-test	DOWN	0.469876014316514	0.174367032962807
ENSG00000259244	RP11-182J1.12	t-test	DOWN	0.997107158291013	0.344252146093482
ENSG00000244040	IL12A-AS1	t-test	UP	0.0300974153079346	0.0625621603821974
ENSG00000259727	RP11-1069G10.2	t-test	UP	0.120468981029496	0.327162257548885
ENSG00000263400	CTC-297N7.5	t-test	DOWN	0.974281341253666	0.240042787850106
ENSG00000262115	RP11-455O6.2	t-test	DOWN	0.493222704851514	0.182021654265208
ENSG00000249378	LINC01060	t-test	DOWN	0.328397302977563	0.116189672939371
ENSG00000269887	RP11-477H21.2	t-test	UP	1.61483931579686	3.71783901109438
ENSG00000231638	AC011738.4	t-test	DOWN	0.43821728986092	0.0470238976288758
ENSG00000225521	AC005237.4	t-test	DOWN	0.445050054291603	0.210844112389034
ENSG00000272092	RP11-350N15.5	t-test	UP	0.261823995517159	0.559053372609826
ENSG00000253972	RP11-4K16.2	t-test	UP	0.0620211916587458	0.168444029927633
ENSG00000231073	RP11-316M1.3	t-test	UP	0.132779557931388	0.364593711267106
ENSG00000228639	AC005152.3	t-test	DOWN	12.7402944344455	4.64138983697336
ENSG00000226009	KCNIP2-AS1	t-test	DOWN	0.742260030708148	0.178029059970588
ENSG00000272183	RP11-523H20.3	t-test	UP	0.330464234975976	0.976891820029797
ENSG00000224957	AC090044.1	t-test	DOWN	0.195632308212485	0.0500249548414763
ENSG00000233251	AC007743.1	t-test	DOWN	1.13488375328125	0.518552342407706
ENSG00000231121	RP1-34H18.1	t-test	DOWN	0.523113170890053	0.200620407557663
ENSG00000269867	CTD-2583A14.8	t-test	UP	4.74521921804561	11.1671647630972
ENSG00000250208	FZD10-AS1	t-test	DOWN	0.636767848445157	0.273313673858896
ENSG00000264513	RP11-556O9.2	t-test	UP	0.0515593348771781	0.271798216218873
ENSG00000262966	RP11-85B7.2	t-test	UP	0.0254483310265191	0.0735951847992507
ENSG00000248663	LINC00992	t-test	UP	0.250702076596575	0.901946385275599
ENSG00000206113	RP11-503N18.1	t-test	UP	0.0532431257712744	0.2134360018736
ENSG00000262097	CTD-2135D7.5	t-test	DOWN	0.836607290145167	0.112318469147115
ENSG00000214922	HLA-F-AS1	t-test	DOWN	0.799724205308799	0.375158554461065
ENSG00000261235	RP11-510J16.5	t-test	UP	0.211630794710927	0.57084362943176
ENSG00000260895	RP11-554A11.7	t-test	DOWN	0.423810432604897	0.166644757449785
ENSG00000273321	RP11-621L6.3	t-test	UP	0.144945603639141	0.33949187403808
ENSG00000231948	HS1BP3-IT1	t-test	DOWN	0.323421012949954	0.128055890901329
ENSG00000272784	RP11-335L23.5	t-test	DOWN	0.369790957351912	0.167467880282348
ENSG00000226913	BSN-AS2	t-test	UP	0.0146847457269819	0.0442433802531046
ENSG00000232063	RP11-307E17.8	t-test	DOWN	0.243785875290154	0.109272633785675
ENSG00000260633	RP11-375I20.6	t-test	DOWN	0.397546211903966	0.096258713549214
ENSG00000227066	RP3-340N1.2	t-test	UP	0.0369752729525134	0.196235014096946
ENSG00000230454	U73166.2	t-test	UP	0.303906762828287	0.634834569856595
ENSG00000269235	HCCAT3	t-test	UP	0.36903393742506	1.41636829317342
ENSG00000272789	RP11-286H15.1	t-test	DOWN	0.921850612077304	0.194396691256556
ENSG00000255850	TMEM5-AS1	t-test	DOWN	0.29894326694772	0.0787926858354913
ENSG00000249306	RP11-267A15.1	t-test	UP	0.249286082068854	0.850853234139224
ENSG00000238045	AC009133.14	t-test	UP	0.723721150428457	1.57394924433438
ENSG00000272537	GS1-166A23.1	t-test	DOWN	0.881796319806363	0.35882671830271
ENSG00000251169	AC005355.2	t-test	UP	0.436784284303531	0.900506043757766
ENSG00000263618	RP11-527H14.4	t-test	UP	0.25665852236654	1.42689793730177
ENSG00000203499	FAM83H-AS1	t-test	UP	4.34725397529743	18.715976615794
ENSG00000230102	RP11-407B7.1	t-test	UP	0.0525443042488959	0.10548813085838
ENSG00000249859	PVT1	t-test	UP	1.5344772283687	3.82508361194833
ENSG00000236166	RP3-523C21.2	t-test	DOWN	0.35904882259857	0.0977236622975527
ENSG00000253364	RP11-731F5.2	t-test	UP	0.0576889656607476	0.947350881675911
ENSG00000228484	RP11-106M7.1	t-test	DOWN	0.172713537037623	0.0763606216964403
ENSG00000232638	RP11-379F12.4	t-test	UP	0.451513353459988	1.87365019549195
ENSG00000145063	AC062028.1	t-test	UP	0.0507098855274678	0.289261437408548
ENSG00000180139	ACTA2-AS1	t-test	DOWN	5.8804645792275	0.96744959454434
ENSG00000247809	NR2F2-AS1	t-test	DOWN	0.34204838990114	0.166158318758021
ENSG00000228613	AC144450.1	t-test	UP	0.762739174330188	1.86932741297882
ENSG00000237637	FRY-AS1	t-test	UP	0.0500984413564324	0.12884949068788
ENSG00000259225	RP11-1008C21.1	t-test	UP	0.066929422689603	0.155202528202053
ENSG00000253641	RP11-981G7.2	t-test	DOWN	0.910857398469644	0.329149566663848
ENSG00000225077	LINC00337	t-test	UP	0.0384493142401829	0.250391265368374
ENSG00000268686	AC010524.2	t-test	UP	0.231664192704781	0.749082053130936
ENSG00000261448	CTD-2576D5.4	t-test	UP	0.0979701198204276	0.226315836559482
ENSG00000261821	CTD-2311M21.3	t-test	DOWN	0.0478172006397728	0.0217964619070467
ENSG00000230024	RP11-95P13.1	t-test	DOWN	0.918350573406788	0.312457531547169
ENSG00000226891	RP11-182I10.3	t-test	DOWN	0.345053336274291	0.137280033090901
ENSG00000269420	CTD-2265M8.2	t-test	UP	0.0564391800968476	0.223940000610121
ENSG00000254319	RP11-134O21.1	t-test	DOWN	0.251964400750297	0.0927614961507436
ENSG00000233926	RP11-154D17.1	t-test	DOWN	0.112081488553975	0.0371838783755859
ENSG00000263280	LA16c-325D7.2	t-test	UP	0.295396222651183	0.624867463859742
ENSG00000259685	CTD-2315E11.1	t-test	UP	0.176975194733276	0.422872247693748
ENSG00000249574	AC226118.1	t-test	DOWN	0.463314011192695	0.0925763978322769
ENSG00000248441	CTD-2536I1.1	t-test	DOWN	0.45277855649034	0.122602094528221
ENSG00000229178	AC069513.4	t-test	UP	0.0419915829474453	0.120887121264198
ENSG00000231196	RP11-495P10.8	t-test	UP	0.0871665755992077	0.487635645115419
ENSG00000258851	RP11-894P9.2	t-test	DOWN	0.282149981867196	0.125721928255995
ENSG00000235904	RBMS3-AS3	t-test	DOWN	0.998912108720709	0.159967445567823
ENSG00000214146	RP11-699L21.1	t-test	UP	0.0385612349489721	0.0855548047446567
ENSG00000270547	RP11-536O18.2	t-test	DOWN	5.76644630957456	1.97853539489226
ENSG00000233554	RP11-326F20.5	t-test	DOWN	2.92728500647234	1.04194477348421
ENSG00000258168	RP11-588H23.3	t-test	DOWN	0.284406950563056	0.0863899045280247
ENSG00000272783	RP13-1016M1.2	t-test	DOWN	1.18213891638069	0.493186832909146
ENSG00000245685	AF146191.4	t-test	DOWN	0.486318761252807	0.190759146220388
ENSG00000248309	MEF2C-AS1	t-test	DOWN	0.212647767940867	0.0484039850437009
ENSG00000240350	AC017002.1	t-test	UP	0.04966879828696	0.252931402168891
ENSG00000225768	RP11-127O4.3	t-test	UP	0.141987012575495	1.18699762177257
ENSG00000232044	AC073479.1	t-test	UP	0.0190273817402849	0.10457990383205
ENSG00000270605	RP5-1092A3.4	t-test	UP	0.538701574465136	1.14023482047948
ENSG00000259561	RP11-300G22.2	t-test	DOWN	0.352765120375013	0.159993501918212
ENSG00000242908	RP11-454C18.2	t-test	DOWN	0.539134627277399	0.243087674906488
ENSG00000259583	RP11-66B24.4	t-test	DOWN	1.11930328625236	0.368600720255046
ENSG00000259351	RP11-111E14.1	t-test	DOWN	0.333204309423378	0.150536228763752
ENSG00000259448	RP11-16E12.1	t-test	DOWN	0.48968574785486	0.210520818612852
ENSG00000234380	AP000330.8	t-test	UP	0.228689695057599	0.559155350256478
ENSG00000234883	MIR155HG	t-test	UP	0.446574027250618	0.920693835228074
ENSG00000250240	CTD-2154I11.2	t-test	DOWN	0.476197830476061	0.145711035381181
ENSG00000260977	RP11-333I13.1	t-test	DOWN	0.261974145020835	0.10253707712759
ENSG00000262198	RP11-124N19.3	t-test	UP	0.10694722863076	0.38219558003303
ENSG00000232065	LINC01063	t-test	UP	0.226302474475503	0.606344674867834
ENSG00000231705	RP11-432J24.2	t-test	UP	0.152732208208394	0.385090943675623
ENSG00000267251	AC139100.3	t-test	UP	0.356780215156359	0.867154061470322
ENSG00000261823	RP11-48G14.1	t-test	DOWN	0.141821981830928	0.0667974562680722
ENSG00000228063	RP11-135J2.4	t-test	DOWN	0.572684228942419	0.209124144437785
ENSG00000233818	AP000695.4	t-test	UP	0.151057221391081	0.407774297394815
ENSG00000228677	TTC3-AS1	t-test	UP	0.0803916563500648	0.165791712848642
ENSG00000227544	AC018647.3	t-test	DOWN	0.1919262162918	0.0725238756203835
ENSG00000230943	RP11-367G18.1	t-test	DOWN	0.994854880429941	0.317873231816761
ENSG00000248954	RP11-304F15.4	t-test	UP	0.0236781672422478	0.0587656443656824
ENSG00000262801	U91319.1	t-test	UP	0.0739295272790429	0.350833659692891
ENSG00000240498	CDKN2B-AS1	t-test	UP	0.0606793328703119	0.246059576053524
ENSG00000231170	AC002451.3	t-test	DOWN	0.37838660792991	0.0888373062526846
ENSG00000227218	RP11-203J24.8	t-test	UP	0.287478368870524	0.712653340878983
ENSG00000244968	LIFR-AS1	t-test	DOWN	0.904713015435429	0.374286759614938
ENSG00000272416	CTD-2081C10.7	t-test	DOWN	0.981923773578076	0.486940040054485
ENSG00000225783	MIAT	t-test	UP	0.274827347517249	0.744918822268095
ENSG00000259820	AC083843.1	t-test	DOWN	2.3369250662054	0.925202060925744
ENSG00000238057	ZEB2-AS1	t-test	DOWN	0.197646488737933	0.0656737194069509
ENSG00000269924	RP11-697N18.4	t-test	UP	0.0691306941716752	0.217072419970599
ENSG00000253361	RP11-675F6.3	t-test	UP	1.07204333845515	3.46295151470236
ENSG00000214894	LINC00243	t-test	UP	0.107081323584065	0.377476096955226
ENSG00000261104	RP11-734K21.5	t-test	UP	0.0774149211931358	0.456619001090865
ENSG00000245105	A2M-AS1	t-test	DOWN	1.43695095748609	0.577851744641585
ENSG00000272254	RP11-531A24.7	t-test	DOWN	0.224327315784367	0.0937368275225138
ENSG00000270069	RP6-99M1.2	t-test	DOWN	1.11072346850492	0.479145093052353
ENSG00000232445	RP11-132A1.4	t-test	UP	1.24310988466393	3.22031906088671
ENSG00000260947	RP11-384P7.7	t-test	DOWN	0.725294208176781	0.082527186738147
ENSG00000237125	HAND2-AS1	t-test	DOWN	0.357174711417187	0.0979824235383743
ENSG00000253552	HOXA-AS2	t-test	DOWN	1.03751382414441	0.361815848352262
ENSG00000269974	RP11-932O9.10	t-test	UP	0.12240134379933	0.311665884164273
ENSG00000257298	RP3-405J10.3	t-test	DOWN	0.236999181364093	0.112850009950107
ENSG00000268764	CTC-450M9.1	t-test	UP	0.134150404084964	0.325074486459004
ENSG00000261324	RP11-174G6.5	t-test	UP	0.685735638883848	1.81798909552659
ENSG00000224666	RP1-50J22.4	t-test	UP	0.147501274612761	0.326860099507108
ENSG00000255644	RP11-59N23.1	t-test	DOWN	0.418898968406537	0.17415663082443
ENSG00000256050	RP11-982M15.6	t-test	UP	0.0699345683323174	0.234222724323156
ENSG00000232046	AC007392.3	t-test	DOWN	0.0711699277543548	0.0305653944086716
ENSG00000227082	AL592494.5	t-test	DOWN	0.278728178417065	0.109004951864407
ENSG00000267503	RP11-53B2.4	t-test	UP	0.0870594863127829	0.535484256687723
ENSG00000261804	RP11-44F14.2	t-test	UP	0.298523054051539	0.637941318285846
ENSG00000254560	RP11-1L12.3	t-test	UP	0.0890604600298065	0.225909305183452
ENSG00000236975	RP5-1065P14.2	t-test	DOWN	0.488609689597983	0.224595670454006
ENSG00000272551	RP11-324L17.1	t-test	UP	0.301698430141608	0.603619448779644
ENSG00000267934	CTB-176F20.3	t-test	UP	0.160635679215205	0.323164358799004
ENSG00000233542	RP11-547D24.1	t-test	UP	0.0215085014665781	0.130809339183353
ENSG00000254211	CTB-43E15.4	t-test	DOWN	1.85614996176026	0.153336377798575
ENSG00000214725	CDIPT-AS1	t-test	UP	0.104049127344122	0.647190095998747
ENSG00000247970	RP11-543C4.1	t-test	DOWN	0.201306573802001	0.0865460516314246
ENSG00000259969	RP11-999E24.3	t-test	DOWN	1.77393601094098	0.818581747311599
ENSG00000267702	RP11-53B2.2	t-test	UP	0.114071796896558	0.336627768708472
ENSG00000260439	LA16c-366D3.1	t-test	DOWN	0.324054941325803	0.112130014766678
ENSG00000231483	RP11-336A10.5	t-test	UP	0.0859180090205885	0.269907498042304
ENSG00000267405	CTC-296K1.4	t-test	DOWN	0.282753973073808	0.0885438219015849
ENSG00000248693	CTD-2023M8.1	t-test	UP	0.128986404786958	0.325886023659537
ENSG00000269489	RP11-98D18.17	t-test	UP	0.128477891230786	0.390791072927303
ENSG00000203288	RP11-98D18.9	t-test	UP	0.369207834867065	0.92825028715658
ENSG00000248265	RP11-834C11.3	t-test	UP	0.0987182054083923	0.39090703139286
ENSG00000272508	RP11-96C23.14	t-test	DOWN	0.162106921765071	0.0394665170569454
ENSG00000267583	RP11-322E11.5	t-test	DOWN	1.03195945160745	0.360104449977624
ENSG00000246090	RP11-696N14.1	t-test	DOWN	0.612175174624914	0.176245335054046
ENSG00000272702	RP11-44N22.3	t-test	UP	0.0327171850656716	0.095488903759308
ENSG00000224577	AC017048.4	t-test	UP	0.379070927144809	1.57726833127256
ENSG00000205037	RP11-863P13.4	t-test	DOWN	0.113073343797238	0.0395029743166966
ENSG00000253661	ZFHX4-AS1	t-test	DOWN	0.473944334722515	0.222029838253606
ENSG00000235939	RP11-123B3.2	t-test	UP	0.161968587468885	0.419695964018014
ENSG00000260009	RP11-65J21.1	t-test	UP	0.0856207094329448	0.398124664354827
ENSG00000248994	RP11-259O2.1	t-test	DOWN	0.674589337529826	0.282826596814647
ENSG00000254109	RBPMS-AS1	t-test	DOWN	2.22803732443712	0.566198719801186
ENSG00000254777	AC022182.1	t-test	UP	0.0654363730329885	0.135337741712145
ENSG00000267013	CTD-2171N6.1	t-test	UP	0.0538005637247744	0.666525007761572
ENSG00000238120	CTA-941F9.9	t-test	DOWN	1.08243675059118	0.199020521504039
ENSG00000256139	RP11-968O1.5	t-test	DOWN	1.08625936372544	0.460288847955137
ENSG00000256894	RP11-283G6.3	t-test	DOWN	1.77705325491534	0.814724846771282
ENSG00000266176	RP11-855A2.5	t-test	DOWN	3.43304305390523	0.866421184105009
ENSG00000264345	RP11-958F21.1	t-test	DOWN	0.674498564965171	0.140647913198206
ENSG00000225173	XXbac-BPG308K3.5	t-test	UP	0.0668991354633352	0.165452492114521
ENSG00000256802	RP11-680F8.1	t-test	UP	0.029258484002752	0.0832758019143235
ENSG00000231607	DLEU2	t-test	UP	0.399415300478924	0.884290449880843
ENSG00000254528	RP11-728F11.4	t-test	DOWN	0.356319362769593	0.133551237737025
ENSG00000261488	RP11-757F18.5	t-test	UP	0.514188329016649	1.37678102265611
ENSG00000230316	FEZF1-AS1	t-test	UP	0.0113828568015009	0.0937598252690637
ENSG00000223511	RP13-297E16.4	t-test	UP	0.166912593541448	0.495657186043343
ENSG00000259459	RP11-321G12.1	t-test	UP	2.26410024022509	6.17212995421075
ENSG00000270030	RP11-326C3.13	t-test	DOWN	0.176157003927785	0.085618987873996
ENSG00000259264	RP11-60L3.1	t-test	UP	0.0410274197684506	0.139580553261897
ENSG00000246095	AC006445.8	t-test	UP	0.0380376480813731	0.183289191207627
ENSG00000254204	RP11-400K9.3	t-test	DOWN	1.05898718384314	0.500609198705313
ENSG00000267123	CTD-2357A8.3	t-test	UP	0.0279008020503343	0.103094086059763
ENSG00000255471	RP11-736K20.5	t-test	DOWN	6.90767847846013	0.845697653088932
ENSG00000237940	AC093642.3	t-test	UP	0.861728122640572	6.9550702889861
ENSG00000262454	RP11-65J21.3	t-test	DOWN	2.35483323802716	1.1502474055479
ENSG00000272620	AFAP1-AS1	t-test	UP	0.0660800967338206	0.916567673905278
ENSG00000260430	RP11-626G11.4	t-test	UP	0.177539838186691	0.452206228342563
ENSG00000254290	RP11-150O12.3	t-test	UP	0.178976837224748	0.739150190217759
ENSG00000265206	MIR142	t-test	UP	0.37466704869657	0.829268403373328
ENSG00000235049	LINC00940	t-test	UP	0.125322193992365	0.650903118747585
ENSG00000238042	RP11-815M8.1	t-test	UP	0.0694284965096305	0.280288677849043
ENSG00000256940	RP11-783K16.5	t-test	UP	0.591808382607216	2.12993727826909
ENSG00000230735	RP11-413E1.4	t-test	DOWN	0.467156466976638	0.172627399585018
ENSG00000256039	RP11-291B21.2	t-test	UP	0.352512421605775	0.928151859456716
ENSG00000272512	RP11-54O7.17	t-test	UP	0.490992101533432	1.07154614932428
ENSG00000258675	RP11-299L17.3	t-test	DOWN	0.328810038877921	0.131120791099429
ENSG00000231768	RP5-855F14.1	t-test	DOWN	0.865531045320533	0.21854121593972
ENSG00000262585	RP11-353N14.5	t-test	UP	0.0302433460910045	0.0692101073273309
ENSG00000237429	RP1-159A19.4	t-test	UP	0.219516881721468	0.453344064898758
ENSG00000226363	AC009336.24	t-test	UP	0.170779605807477	0.921127815386034
ENSG00000257551	HLA-AS1	t-test	DOWN	0.368826876523474	0.117739443479091
ENSG00000262006	RP11-700H6.4	t-test	DOWN	0.406050003109259	0.197883433674056
ENSG00000259420	RP11-307C19.2	t-test	UP	0.16911474763773	0.347412642322523
ENSG00000233817	RP11-168K11.3	t-test	DOWN	0.0508602894877288	0.0159800062300827
ENSG00000206567	AC022007.5	t-test	DOWN	4.95976453771144	2.03361388255487
ENSG00000205913	SRRM2-AS1	t-test	UP	0.217129408759695	0.477038694719732
ENSG00000174171	RP11-23P13.6	t-test	DOWN	0.857268347853287	0.397030440156706
ENSG00000225194	LINC00092	t-test	DOWN	0.576890742845887	0.220132613453779
ENSG00000232284	GNG12-AS1	t-test	DOWN	0.655672701473762	0.192822883409333
ENSG00000243083	LINC00870	t-test	UP	0.0162229763188514	0.0502830485711232
ENSG00000245904	RP11-796E2.4	t-test	DOWN	0.163896487279494	0.0792104351551402
ENSG00000254100	RP11-675F6.4	t-test	UP	0.38737230082969	1.40654665350656
ENSG00000231290	APCDD1L-AS1	t-test	DOWN	2.01700118482425	0.381696377143338
ENSG00000246214	RP11-260E18.1	t-test	UP	0.0956339295661128	0.199861891608127
ENSG00000254006	RP11-1D12.2	t-test	DOWN	0.157298639517077	0.0774593876219451
ENSG00000255652	RP11-313F23.4	t-test	DOWN	0.2055026490521	0.0880841064216116
ENSG00000272468	RP1-86C11.7	t-test	UP	0.375872075686685	1.84106635387085
ENSG00000224137	AC079767.4	t-test	UP	0.373324906085937	1.11427846189815
ENSG00000259439	RP11-89K21.1	t-test	UP	0.0921516978187967	0.678294126395325
ENSG00000249669	MIR143HG	t-test	DOWN	2.0936942938301	0.246230403213393
ENSG00000271967	RP11-134K13.4	t-test	DOWN	0.921460109497562	0.341285509233296
ENSG00000235641	LINC00484	t-test	DOWN	0.101351332413675	0.0337593406010302
ENSG00000241679	RP11-80H8.4	t-test	DOWN	0.181614342251967	0.0725436710916612
ENSG00000224621	RP11-276H7.3	t-test	DOWN	0.259953390829494	0.0849486659488976
ENSG00000214548	MEG3	t-test	DOWN	4.13053005115723	1.47083283134325
ENSG00000227036	LINC00511	t-test	UP	0.107912690823328	0.775629871487272
ENSG00000177757	FAM87B	t-test	DOWN	0.225658426224672	0.105381136202188
ENSG00000227508	RP5-894D12.3	t-test	DOWN	0.0578530283632635	0.0220133536280206
ENSG00000253210	RP11-809O17.1	t-test	UP	0.648647890914494	1.48757192713188
ENSG00000175967	RP11-544L8__B.4	t-test	DOWN	0.177792938940884	0.0504803233180581
ENSG00000253105	KB-1448A5.1	t-test	DOWN	0.174359838635438	0.0562369901746277
ENSG00000262152	LINC00514	t-test	UP	0.0207348613062558	0.15228060141982
ENSG00000254369	HOXA-AS3	t-test	DOWN	0.24837713670007	0.069427863950222
ENSG00000234261	RP11-146I2.1	t-test	UP	0.104525434104358	0.372037132562781
ENSG00000262370	RP11-473M20.9	t-test	DOWN	1.35623214496538	0.470374078074206
ENSG00000268307	CTD-2619J13.13	t-test	UP	0.859275208660063	2.02362242764804
ENSG00000261220	RP11-629O1.2	t-test	UP	0.506495438428146	1.82721073559569
ENSG00000263786	RP11-649A18.4	t-test	UP	0.162742991255184	0.372264905490168
ENSG00000231806	PCAT7	t-test	UP	0.206564036626582	0.752642839873669
ENSG00000226738	CTA-384D8.31	t-test	UP	2.43175172433815	15.188959741346
ENSG00000188477	AC003003.5	t-test	UP	0.0145106556047771	0.0461231971254096
ENSG00000260025	RP11-490M8.1	t-test	DOWN	8.93349186153448	3.62100242908191
ENSG00000270120	RP11-327F22.6	t-test	UP	0.0608400695268724	0.157199213560731
ENSG00000232600	AC084125.4	t-test	UP	0.294179384856731	0.819363843093065
ENSG00000224050	RP1-90G24.6	t-test	UP	0.136960680012758	0.300613758296999
ENSG00000249307	LINC01088	t-test	DOWN	0.617902394166869	0.138808650078181
ENSG00000234323	RP11-308N19.1	t-test	UP	0.0160240299215891	0.123586097957787
ENSG00000233858	AC026904.1	t-test	DOWN	0.0825698866787034	0.0292305786874835
ENSG00000251314	CTD-2337A12.1	t-test	DOWN	0.163640664664054	0.0549548684036872
ENSG00000272275	RP11-791G15.2	t-test	UP	0.864532684324741	1.73815745434934
ENSG00000233411	RP11-104L21.2	t-test	DOWN	1.40718581583046	0.678798103930957
ENSG00000258535	RP11-280K24.4	t-test	DOWN	0.0316431184753728	0.0122437135123742
ENSG00000261040	CTD-2319I12.1	t-test	UP	0.331766326628133	2.61316681898327
ENSG00000269929	RP11-2B6.2	t-test	DOWN	0.326120379654888	0.153182709585711
ENSG00000228223	HCG11	t-test	DOWN	8.42557847912152	3.39927256329292
ENSG00000262298	RP5-1107A17.3	t-test	UP	0.0755123348457476	0.153552071736667
ENSG00000271855	RP11-214N9.1	t-test	UP	0.242080365293694	0.560983016540745
ENSG00000246523	RP11-736K20.6	t-test	DOWN	0.924846809200267	0.412952323586252
ENSG00000226155	AC124944.3	t-test	UP	0.0800861710720162	0.181574132521041
ENSG00000233384	RP11-100E13.1	t-test	UP	0.142753795991668	0.357032685522887
ENSG00000257702	LBX2-AS1	t-test	UP	2.25421163443638	4.62550369257155
ENSG00000257219	RP11-54A9.1	t-test	DOWN	0.846428797308902	0.246250846555258
ENSG00000226835	RP11-148B18.3	t-test	UP	0.16511199573133	1.46544830628475
ENSG00000268392	AC003682.16	t-test	DOWN	0.189910816044214	0.0917597693721405
ENSG00000249695	RP11-598F7.4	t-test	DOWN	0.059913289668627	0.0153700136555854
ENSG00000229953	RP11-284F21.7	t-test	UP	0.728630146261055	1.92408843124386
ENSG00000213904	LIPE-AS1	t-test	DOWN	1.06789307666653	0.472992117335507
ENSG00000228971	RP11-286B14.1	t-test	DOWN	4.0575677011775	0.611397763434813
ENSG00000267107	AC011526.1	t-test	DOWN	3.53587054594524	1.17442944108679
ENSG00000215386	LINC00478	t-test	DOWN	2.23938834454933	0.580342763744608
ENSG00000257114	RP11-25I15.3	t-test	UP	0.0301377560848706	0.0919436653874745
ENSG00000258479	LINC00640	t-test	DOWN	0.587771040555069	0.108440817047448
ENSG00000205559	CHKB-AS1	t-test	UP	0.715440569157476	1.47515052816624
ENSG00000226101	AC007461.2	t-test	DOWN	0.165062531539874	0.0542548452985184
ENSG00000268658	LINC00664	t-test	UP	0.0762298006428462	0.163896202294413
ENSG00000224842	RP11-123K19.1	t-test	UP	1.20683975604644	2.8498536892138
ENSG00000253959	CTB-43E15.1	t-test	UP	0.132995373019761	0.512416126768583
ENSG00000236841	AC007750.5	t-test	UP	0.0547061280322264	0.138839984133546
ENSG00000223808	RP11-428L9.2	t-test	UP	0.136765147835387	14.5733977858951
ENSG00000237438	CECR7	t-test	DOWN	2.86980104951346	1.28756960908288
ENSG00000224875	AC083949.1	t-test	UP	0.0479220472570533	0.141910479010855
ENSG00000231439	WASIR2	t-test	UP	0.299806520702833	0.998386184346236
ENSG00000263508	RP11-963H4.3	t-test	DOWN	0.836750091057257	0.200676392712553
ENSG00000270177	CTD-2410N18.3	t-test	UP	0.385248682784681	0.787723091429006
ENSG00000261434	CTD-2083E4.7	t-test	UP	0.455782334700648	1.37665371579455
ENSG00000196972	LINC00087	t-test	DOWN	1.45448263977619	0.536458897336439
ENSG00000229491	RP11-342D14.1	t-test	DOWN	0.0933720620548752	0.0276542580361855
ENSG00000258498	DIO3OS	t-test	DOWN	0.843382181238785	0.27866615824749
ENSG00000272320	RP11-506K6.4	t-test	DOWN	0.551592204722623	0.246135774331325
ENSG00000268262	CTC-246B18.8	t-test	UP	0.138859131441931	0.337164533870975
ENSG00000254854	CTD-2523D13.2	t-test	UP	0.422792026285422	1.16534896706041
ENSG00000261716	RP11-196G18.22	t-test	UP	1.23158729936829	4.36946090940653
ENSG00000243479	MNX1-AS1	t-test	UP	0.199333608616433	1.45076058714976
ENSG00000272384	RP11-44N11.2	t-test	UP	0.246066687271198	0.527723518272983
ENSG00000260193	RP11-83N9.5	t-test	UP	0.111807582206472	0.256939237687933
ENSG00000203362	RP3-337H4.8	t-test	UP	0.308428959152901	0.770725303023821
ENSG00000272975	CTC-297N7.11	t-test	DOWN	0.178199870268258	0.0857116528566525
ENSG00000253608	RP11-770E5.1	t-test	DOWN	0.0720092208240362	0.0234145336914306
ENSG00000250748	RP11-230G5.2	t-test	DOWN	0.0317827170266407	0.0122789326995884
ENSG00000233058	LINC00884	t-test	UP	0.357168816855459	0.753532455972229
ENSG00000271387	RP11-382D12.2	t-test	UP	0.230211835704731	0.496886742182082
ENSG00000270704	SNORD64	t-test	DOWN	0.877683496199856	0.382909217331373
ENSG00000237975	FLG-AS1	t-test	DOWN	0.196648821197149	0.0720994622989772
ENSG00000263325	LA16c-325D7.1	t-test	UP	0.191347198051771	0.630734387759681
ENSG00000226889	RP11-474I16.8	t-test	DOWN	0.189841154833944	0.0706248557554497
ENSG00000259884	RP11-1100L3.8	t-test	DOWN	2.31629685250399	0.829497433313961
ENSG00000228290	RP11-132M7.3	t-test	DOWN	0.0919014233704172	0.025843828756071
ENSG00000271347	RP11-701H24.7	t-test	DOWN	2.65535131899474	0.939250307521312
ENSG00000273443	RP11-54O7.18	t-test	UP	0.0905125574389114	0.262461818890705
ENSG00000157152	SYN2	t-test	DOWN	3.14652165616006	0.497708503536902
ENSG00000233823	RP3-443C4.2	t-test	UP	0.51601872810438	3.52669144532234
ENSG00000227617	CERS6-AS1	t-test	UP	0.00887547645034219	0.0296092227361146
ENSG00000237248	LINC00987	t-test	DOWN	2.28530864543833	0.894871836055002
ENSG00000270933	CTD-2227E11.1	t-test	UP	0.863584626337163	1.95631337452941
ENSG00000261468	RP11-1024P17.1	t-test	DOWN	1.58766911229986	0.329136270051163
ENSG00000254973	RP11-429J17.7	t-test	UP	0.258050183169649	1.03210823702477
ENSG00000267731	RP11-147L13.8	t-test	DOWN	0.315374530218269	0.150803042322946
ENSG00000228561	RP11-114M1.1	t-test	UP	0.124358501831199	1.05554968127365
ENSG00000223461	AC004471.9	t-test	UP	0.101389831673592	0.208497421848269
ENSG00000236304	AP001189.4	t-test	DOWN	0.893090113485139	0.249471965302072
ENSG00000260219	RP11-347C12.10	t-test	UP	1.73766847032157	5.53740866902584
ENSG00000230798	RP4-792G4.2	t-test	UP	0.0986673040010914	2.24556993696939
ENSG00000229847	EMX2OS	t-test	DOWN	1.17120249705657	0.251376276785278
ENSG00000260907	AC008088.4	t-test	UP	0.0416952654504819	0.155510322127514
ENSG00000260868	RP11-394I13.1	t-test	DOWN	0.169120584200772	0.0814262480778728
ENSG00000204044	RP11-465L10.10	t-test	UP	0.0201604936086473	0.188758438274127
ENSG00000269246	CTC-246B18.10	t-test	UP	0.618000327901401	1.56450608190349
ENSG00000273125	RP11-115H18.1	t-test	DOWN	0.148721332799399	0.0726952547164548
ENSG00000254271	RP11-131N11.4	t-test	UP	0.143162752396128	0.341911013461024
ENSG00000254366	RP11-38H17.1	t-test	DOWN	0.922105781019745	0.269211891742615
ENSG00000226007	RP11-211N8.2	t-test	DOWN	0.0462341200262646	0.0228994957740174
ENSG00000267272	RP5-1052I5.1	t-test	DOWN	1.24675186024707	0.269454333961291
ENSG00000238198	RP11-31F15.2	t-test	DOWN	0.496716213018728	0.145131295995884
ENSG00000225889	AC074289.1	t-test	DOWN	1.24163081736749	0.338403420448118
ENSG00000269646	CTD-2331H12.7	t-test	UP	0.271621235948139	0.55378284464691
ENSG00000214733	RP11-429J17.8	t-test	UP	0.443703628593441	1.01106303841559
ENSG00000228634	RP4-534N18.2	t-test	UP	0.158803445318749	0.405493326609929
ENSG00000237512	UNC5B-AS1	t-test	UP	0.150599893860387	0.552680336420568
ENSG00000272511	RP11-180N14.1	t-test	DOWN	1.64790766947611	0.650731581316395
ENSG00000231999	RP5-1007M22.2	t-test	DOWN	0.774492441341741	0.273046746185612
ENSG00000234899	AC005152.2	t-test	DOWN	1.48102602978157	0.524402075957578
ENSG00000267943	CTD-2620I22.3	t-test	UP	0.012726710565566	0.0527686356575258
ENSG00000228536	RP11-392O17.1	t-test	DOWN	1.70361357432447	0.473272578407967
ENSG00000203446	AC004988.1	t-test	UP	0.0835447450436592	0.203186428479182
ENSG00000230838	AC093850.2	t-test	UP	0.200779684797327	8.92274376422249
ENSG00000228288	PCAT6	t-test	UP	2.34986149057004	7.26408996344126
ENSG00000231407	RP11-576I22.2	t-test	UP	0.107557034836897	0.266198723275765
ENSG00000271943	RP11-222K16.1	t-test	DOWN	0.696395116771222	0.331183044323387
ENSG00000237101	RP11-365O16.6	t-test	UP	0.199601377907858	0.520018364733591
ENSG00000255052	FAM66D	t-test	DOWN	0.528222117198298	0.245130242237585
ENSG00000264968	RP11-387H17.4	t-test	DOWN	0.967011523811827	0.294179654908979
ENSG00000230303	RP11-213G2.2	t-test	DOWN	0.137159483083581	0.0556269721266534
ENSG00000257354	RP11-631N16.2	t-test	DOWN	0.810155299612316	0.374307948011636
ENSG00000268555	RP11-678G14.3	t-test	DOWN	0.617013214782217	0.306221859019683
ENSG00000269720	CTD-2521M24.5	t-test	UP	0.110407554832458	0.252862283430173
ENSG00000253307	RP11-10J21.4	t-test	UP	0.135418978387233	0.286361409224727
ENSG00000250334	LINC00989	t-test	DOWN	0.314857676890829	0.0770448627863307
ENSG00000253649	PRSS51	t-test	DOWN	1.15724075776757	0.364676134536551
ENSG00000258926	RP11-47I22.1	t-test	DOWN	0.674508457686353	0.333979833217664
ENSG00000223979	SMCR2	t-test	UP	0.0604198022164305	0.379483191994957
ENSG00000227711	RP11-275O4.3	t-test	UP	0.0303176678374543	0.0715109578575811
ENSG00000236914	RP11-1008C21.2	t-test	DOWN	0.737050734540669	0.346892508622963
ENSG00000264727	RP11-680C21.1	t-test	DOWN	0.211019017164486	0.0963897368698963
ENSG00000253686	CTB-43E15.3	t-test	DOWN	0.28373946043263	0.0773007085961648
ENSG00000260792	RP11-982M15.8	t-test	UP	0.0164857046443449	0.0648656497029512
ENSG00000222041	LINC00152	t-test	UP	2.2105915279646	4.73352543715327
ENSG00000244227	RP11-298O21.5	t-test	DOWN	0.114768599447026	0.0293781193332132
ENSG00000260996	RP13-122B23.8	t-test	UP	0.0855041757885302	0.179354415338513
ENSG00000227619	RP11-492E3.2	t-test	UP	0.0866387754526291	0.203319758517418
ENSG00000267213	AC007773.2	t-test	UP	0.368653319385088	0.741515386264784
ENSG00000230366	DSCR9	t-test	UP	0.0460091470295419	0.0944550308673838
ENSG00000251141	RP11-53O19.1	t-test	UP	1.84136116503902	14.3258512108077
ENSG00000238755	RP11-23D24.2	t-test	DOWN	0.111033242391262	0.0373300970532724
ENSG00000255248	RP11-166D19.1	t-test	DOWN	5.40221717905151	1.74187094104046
ENSG00000272564	RP11-548P2.2	t-test	DOWN	0.362856370410469	0.175379314535095
ENSG00000270673	YTHDF3-AS1	t-test	UP	0.851185450969562	1.89352330055962
ENSG00000260645	RP11-250B2.5	t-test	DOWN	0.531137088718343	0.247518881927447
ENSG00000247287	RP11-902B17.1	t-test	DOWN	0.387323868257304	0.167341885081696
ENSG00000236404	RP11-125B21.2	t-test	DOWN	0.586332690782177	0.158700786842536
ENSG00000234869	RP3-439F8.1	t-test	UP	0.236189948405237	0.804589547238476
ENSG00000242154	RP4-778K6.3	t-test	UP	0.105643891477829	0.249496202197488
ENSG00000260940	RP4-575N6.5	t-test	DOWN	0.365117959683163	0.111311862215509
ENSG00000260936	FTO-IT1	t-test	UP	0.227356861205363	0.525374672155143
ENSG00000225670	CTA-134P22.2	t-test	DOWN	0.855991194188974	0.142496461528446
ENSG00000230587	AC093609.1	t-test	DOWN	0.879081725432277	0.188699641151382
ENSG00000251002	AE000661.37	t-test	UP	0.0728583385136922	0.17499126462109
ENSG00000233101	HOXB-AS3	t-test	UP	0.278217611736023	1.7105078299116
ENSG00000237813	AC002066.1	t-test	DOWN	0.436494656459099	0.0430249994125971
ENSG00000272823	RP11-295M18.6	t-test	DOWN	0.834945774212248	0.283481084851515
ENSG00000272482	RP11-474O21.5	t-test	DOWN	3.51697079645561	0.714859275600396
ENSG00000228044	RP4-781K5.4	t-test	UP	0.029920500514376	0.222096434035934
ENSG00000244479	OR2A1-AS1	t-test	DOWN	1.2905717172967	0.636432481274963
ENSG00000262468	RP11-95P2.1	t-test	UP	0.937629415002847	1.99968437526517
ENSG00000236924	RP11-390F4.6	t-test	UP	0.197241906214475	0.534282223355239
ENSG00000257596	RP11-968A15.2	t-test	UP	0.275931028131423	0.635407563171749
ENSG00000249464	RP11-93L9.1	t-test	DOWN	0.16840563764397	0.0526971104394607
ENSG00000255864	RP11-444D3.1	t-test	DOWN	0.271506350377808	0.129704100532523
ENSG00000249917	LINC00536	t-test	UP	0.0675911644614168	0.33354420718197
ENSG00000224746	AC015987.1	t-test	UP	0.211342474993255	0.591173487255137
ENSG00000232093	RP11-307C12.11	t-test	UP	1.53274614773401	3.55812036465915
ENSG00000237234	RP1-142L7.5	t-test	DOWN	0.537878371622857	0.142092573921523
ENSG00000267701	RP11-28F1.2	t-test	UP	0.686786667333547	1.73131935785125
ENSG00000254414	RP11-182J1.1	t-test	DOWN	0.200901050071611	0.0623883515758157
ENSG00000267649	CTD-2587H24.10	t-test	UP	0.0625526428757101	0.152475320538497
ENSG00000235529	AGAP1-IT1	t-test	UP	0.161647726380372	1.05633118589285
ENSG00000254602	AP000662.4	t-test	DOWN	0.310595139214865	0.100272010977779
ENSG00000230435	AC004160.4	t-test	DOWN	0.639569939248619	0.144643960737737
ENSG00000248576	RP11-834C11.8	t-test	DOWN	0.827799807571952	0.374828701065538
ENSG00000238141	BRWD1-AS1	t-test	UP	0.096374296195301	0.212527956293735
ENSG00000253414	RP11-150O12.6	t-test	UP	0.904615840780451	2.81685627571592
ENSG00000177822	AC108142.1	t-test	DOWN	0.42463165384563	0.124467770456106
ENSG00000266588	RP1-56K13.5	t-test	DOWN	0.14261328212387	0.0707065794444853
ENSG00000261269	RP11-389C8.2	t-test	DOWN	4.52004136822952	1.54594133143305
ENSG00000246430	LINC00968	t-test	DOWN	1.96507810009152	0.134023080052829
ENSG00000261342	AC006538.1	t-test	UP	0.306935422729673	0.637078325809965
ENSG00000261159	RP11-723O4.9	t-test	UP	0.341580774357665	0.831919580569886
ENSG00000267778	AC004221.2	t-test	UP	0.0469730161084962	0.122322789329624
ENSG00000254847	RP11-51B23.3	t-test	DOWN	0.788013116381382	0.162239592073092
ENSG00000251257	CTD-2263F21.1	t-test	DOWN	0.831522109685828	0.175206079101132
ENSG00000223764	RP11-54O7.3	t-test	UP	0.309432326290137	1.41868478118112
ENSG00000224272	AC114730.3	t-test	UP	0.0623948025712152	0.693245249216117
ENSG00000226197	RP11-536O18.1	t-test	DOWN	3.55145132935665	1.35568457817056
ENSG00000238117	AP004372.1	t-test	UP	1.23300151620857	4.56791871946678
ENSG00000260088	RP11-92G12.3	t-test	UP	0.19130784330463	0.530956702113802
ENSG00000215483	LINC00598	t-test	DOWN	0.133499188614725	0.0492880383902414
ENSG00000272541	XXbac-BPGBPG55C20.1	t-test	DOWN	0.279518266150871	0.114982708663696
ENSG00000235172	CTB-114C7.3	t-test	DOWN	0.26373891947281	0.0661879802231503
ENSG00000272024	RP11-546K22.3	t-test	UP	0.598074095263076	1.24807449084422
ENSG00000224307	RP11-344B5.2	t-test	DOWN	3.12822747824765	1.31702445275284
ENSG00000254703	FLI1-AS1	t-test	DOWN	1.05855663413791	0.439032239927848
ENSG00000254990	RP11-108O10.2	t-test	DOWN	0.107058726307515	0.05010271492021
ENSG00000257989	RP1-288H2.2	t-test	UP	0.217955827753418	0.693027004393262
ENSG00000228242	AC093495.4	t-test	DOWN	0.752308527804619	0.366336740236012
ENSG00000232821	AC003986.6	t-test	DOWN	0.871181489909283	0.0997135095349107
ENSG00000245812	RP11-175K6.1	t-test	DOWN	1.50738253095283	0.185083797321844
ENSG00000253616	RP11-875O11.3	t-test	UP	0.0654160234317028	0.211981657587277
ENSG00000272273	XXbac-BPG252P9.10	t-test	UP	0.240141278696322	0.653161155428641
ENSG00000225518	RP11-396C23.2	t-test	UP	0.653135031090315	1.42280249585436
ENSG00000214559	RP11-323J4.1	t-test	UP	0.0732942064310467	0.198463895133257
ENSG00000234235	BOK-AS1	t-test	DOWN	0.731089019568693	0.128440326027933
ENSG00000259087	RP11-356O9.2	t-test	UP	0.309373101368089	1.08634085604156
ENSG00000267886	CTD-2291D10.4	t-test	UP	0.41452559790724	0.919672773293588
ENSG00000263011	RP11-473M20.11	t-test	UP	0.751588349814398	2.06656510152256
ENSG00000260877	RP11-211G23.2	t-test	DOWN	3.74730263696828	0.901083452628525
ENSG00000228651	RP11-556E13.1	t-test	UP	0.109005637900507	0.384414321145432
ENSG00000255191	RP11-626H12.1	t-test	DOWN	1.82056523121966	0.355024354053788
ENSG00000242396	RP11-67L3.5	t-test	UP	0.173290206903852	0.530224282524507
ENSG00000249790	RP11-20D14.6	t-test	DOWN	0.175306850132686	0.074967085209776
ENSG00000257829	RP11-845M18.6	t-test	DOWN	1.57524008633845	0.663360242187387
ENSG00000261026	CTD-3247F14.2	t-test	DOWN	0.458505269295222	0.140090631816106
ENSG00000214145	LINC00887	t-test	UP	0.0580054249395693	0.155644345376628
ENSG00000232677	LINC00665	t-test	UP	2.93391090932893	6.02007843945556
ENSG00000254510	RP11-867G23.10	t-test	DOWN	0.931389955345532	0.310757220222352
ENSG00000261707	RP11-264M12.2	t-test	DOWN	0.413796012044346	0.158477067841592
ENSG00000224505	AC002117.1	t-test	DOWN	0.525170341665169	0.253815595016944
ENSG00000248779	RP11-53O19.2	t-test	UP	0.560445623374079	15.8534915743423
ENSG00000271856	RP11-861A13.4	t-test	UP	0.117702402354505	0.260940164062246
ENSG00000269901	RP11-178L8.9	t-test	DOWN	0.319129923313473	0.157104237888532
ENSG00000258534	CTD-2134A5.4	t-test	UP	0.582418030812719	1.19732450186016
ENSG00000259920	RP11-2E11.5	t-test	DOWN	0.288729265242871	0.0595117148031795
ENSG00000198547	C20orf203	t-test	DOWN	0.106412209134487	0.0421120374318158
ENSG00000262362	LA16c-380H5.2	t-test	UP	0.0685859083904467	0.27152292157606
ENSG00000272205	RP11-277B15.3	t-test	UP	0.125866221253575	0.346819493263973
ENSG00000260917	RP11-57H14.4	t-test	DOWN	2.19305794912544	1.0120354103161
ENSG00000233117	LINC00702	t-test	DOWN	1.00307591524207	0.356334592815007
ENSG00000268087	CTC-429P9.2	t-test	DOWN	7.80469275883819	3.60006179935729
ENSG00000253125	RP11-459E5.1	t-test	UP	0.346666615713984	3.18322059381932
ENSG00000238078	RP11-295M18.2	t-test	DOWN	0.877634741469542	0.262254303838945
ENSG00000251442	RP11-792D21.2	t-test	UP	0.673858671487989	1.44754519903469
ENSG00000271717	CTD-3020H12.4	t-test	UP	0.178974247690314	0.498995407069861
ENSG00000241359	SYNPR-AS1	t-test	UP	0.183808270999309	0.676354321650126
ENSG00000272172	RP13-582O9.7	t-test	UP	0.702769420733451	2.47370310773344
ENSG00000255328	RP11-326C3.12	t-test	DOWN	0.212931066348969	0.10308329088605
ENSG00000263293	RP11-290H9.4	t-test	DOWN	0.694083098279203	0.333228825674322
ENSG00000230978	LINC00160	t-test	UP	0.565352667554886	1.74108519436149
ENSG00000233532	LINC00460	t-test	UP	0.050978766116601	0.391279581375954
ENSG00000267666	AC004156.3	t-test	UP	0.0577091219695696	0.134482040486427
ENSG00000205562	RP11-497E19.1	t-test	DOWN	0.191869125278619	0.0565954757408431
ENSG00000225383	SFTA1P	t-test	DOWN	1.03959428833447	0.413519867937577
ENSG00000258819	RP11-7F17.3	t-test	DOWN	0.430902429081155	0.105982072882189
ENSG00000204832	ST8SIA6-AS1	t-test	UP	0.434372265105517	3.40541669277798
ENSG00000223813	AC007255.8	t-test	UP	0.407514996489316	1.30491965129542
ENSG00000261693	RP13-467H17.1	t-test	UP	0.0623234891846965	0.155498674105901
ENSG00000248544	CTB-47B11.3	t-test	UP	0.0343565597389524	0.071047353915949
ENSG00000255545	RP11-627G23.1	t-test	DOWN	0.310627062546077	0.0682318829883746
ENSG00000248925	CTD-2083E4.6	t-test	DOWN	0.505470599476172	0.204644266124389
ENSG00000233705	SLC26A4-AS1	t-test	DOWN	0.295134142372058	0.109233008887611
ENSG00000272068	RP11-284F21.9	t-test	UP	0.370766222305601	1.41125345503753
ENSG00000265542	RP11-60A24.3	t-test	UP	0.0743014894916905	0.17209914355657
ENSG00000254810	RP11-672A2.4	t-test	DOWN	1.84448874899463	0.87826412666508
ENSG00000197670	RP4-724E16.2	t-test	UP	0.323219666585899	0.817037449804017
ENSG00000233791	RP11-134P9.1	t-test	UP	0.0371116199393576	0.132778815438956
ENSG00000259450	RP11-265N7.1	t-test	UP	0.0291994643588912	0.346803078925769
ENSG00000255198	SNHG9	t-test	UP	4.67015974320486	9.73672912616116
ENSG00000246898	LINC00920	t-test	DOWN	1.60246360383809	0.557929224646257
ENSG00000213373	LINC00671	t-test	DOWN	0.142038411484103	0.0265366482793192
ENSG00000263884	RP11-705O1.8	t-test	UP	0.0652073008977207	0.131783693966159
ENSG00000248202	RP11-455B3.1	t-test	DOWN	0.229852980778465	0.083185389057688
ENSG00000244513	CTD-2013N24.2	t-test	DOWN	0.631565428476828	0.302385958973547
ENSG00000231024	AC092431.3	t-test	DOWN	0.277669826690884	0.0954433663599499
ENSG00000254855	RP11-867G23.1	t-test	DOWN	0.316061032435883	0.154572278410218
ENSG00000272143	FGF14-AS2	t-test	DOWN	4.57833092928537	1.21491667872142
ENSG00000185433	LINC00158	t-test	UP	0.0188277854743836	0.0439003867420116
ENSG00000259604	RP11-66B24.1	t-test	DOWN	1.34981137786457	0.275555583775736
ENSG00000267366	RP11-53B2.5	t-test	UP	0.185536524241009	0.726641704366902
ENSG00000267505	CTC-296K1.3	t-test	DOWN	0.328135368778004	0.140715145353547
ENSG00000258661	RP11-964E11.2	t-test	UP	0.032701069780667	0.0939755399641624
ENSG00000255495	FAM85A	t-test	DOWN	0.387642329453974	0.19223896718227
ENSG00000246363	RP11-13A1.1	t-test	DOWN	0.0998564946710964	0.0393155157314887
ENSG00000254389	RHPN1-AS1	t-test	UP	0.879776285850448	2.89376235776262
ENSG00000234753	RP11-328M4.2	t-test	UP	0.514415615245902	1.03571061991451
ENSG00000178947	LINC00086	t-test	DOWN	3.13736784914799	0.697487288619565
ENSG00000238018	AC093110.3	t-test	DOWN	2.76318782528194	0.512429331789752
ENSG00000180769	WDFY3-AS2	t-test	DOWN	1.11739063128909	0.410446667627772
ENSG00000260018	RP11-505K9.1	t-test	UP	0.862235195639628	1.86919812804371
ENSG00000224468	RP11-181K3.4	t-test	DOWN	1.16572396649065	0.348115974318351
ENSG00000233682	RP11-13P5.2	t-test	UP	0.18984247459019	0.972441498209267
ENSG00000260588	RP11-930P14.2	t-test	UP	0.372229928387167	0.819893182790591
ENSG00000259354	RP11-519G16.3	t-test	UP	0.155393169223114	0.328911124703284
ENSG00000255050	RP11-661A12.9	t-test	UP	0.0384607746241686	0.145097888477995
ENSG00000259709	CTD-2184D3.7	t-test	DOWN	0.0868612455506905	0.0390985594137497
ENSG00000245080	MIR3150B	t-test	UP	0.0361473569700109	0.219729965033372
ENSG00000267130	CTD-2540B15.9	t-test	DOWN	0.347019671493878	0.170738434159146
ENSG00000271334	CTD-2078B5.2	t-test	DOWN	0.931067924610029	0.18404944732775
ENSG00000234076	TPRG1-AS1	t-test	DOWN	2.26925400013154	0.799252138967612
ENSG00000261670	RP11-1C8.5	t-test	UP	0.0113642099650754	0.0333005932509709
ENSG00000229167	RP11-73M7.1	t-test	DOWN	0.571576525425646	0.201558827285455
ENSG00000248896	CTD-2135J3.3	t-test	DOWN	0.441555322194023	0.14343919307222
ENSG00000228649	AC005682.5	t-test	DOWN	1.65183896597177	0.36831572279934
ENSG00000265413	RP11-789C17.1	t-test	DOWN	0.224450851585323	0.101984131595861
ENSG00000226031	FGF13-AS1	t-test	DOWN	0.849487172685184	0.115464661491519
ENSG00000257595	RP3-473L9.4	t-test	DOWN	0.457550402427656	0.209404348857391
ENSG00000248698	LINC01085	t-test	DOWN	0.539133457452161	0.183461956524542
ENSG00000267097	RP11-309E23.2	t-test	DOWN	0.253104759940087	0.0668090105371176
ENSG00000251151	HOXC-AS3	t-test	UP	0.0408867494145202	0.455282376849072
ENSG00000205231	TTLL10-AS1	t-test	DOWN	0.0799113987170186	0.0227928983801949
ENSG00000273237	CTB-119C2.1	t-test	UP	0.343790410944736	0.738438049202188
ENSG00000251632	RP11-714L20.1	t-test	DOWN	0.0718761045367285	0.0197220004097832
ENSG00000237978	RP11-385J1.2	t-test	UP	0.0658375920475169	0.440286102244046
ENSG00000229108	AC005550.4	t-test	DOWN	4.1766246123703	0.349328765664982
ENSG00000261924	CTD-2561B21.5	t-test	UP	0.00982875923450191	0.0409747927015637
ENSG00000255090	RP11-820L6.1	t-test	DOWN	0.458456102447574	0.0768511122677176
ENSG00000250643	RP11-93K22.6	t-test	UP	0.204504113003522	1.18210591677502
ENSG00000225873	LINC00694	t-test	DOWN	0.157417078051186	0.0627617118330322
ENSG00000226581	RP11-340I6.8	t-test	DOWN	0.219648004332939	0.100499410309367
ENSG00000203280	CTA-221G9.11	t-test	DOWN	4.16807631308235	2.00580687796091
ENSG00000163364	AC017048.3	t-test	UP	2.8688992923648	7.51847311996417
ENSG00000253161	RP11-150O12.1	t-test	UP	0.238986421479164	0.975868919788015
ENSG00000242147	RP13-463N16.6	t-test	UP	0.0639039640951714	0.354101439092382
ENSG00000247157	RP11-434C1.1	t-test	DOWN	0.45892870496651	0.224822222852342
ENSG00000225489	RP11-390F4.3	t-test	UP	0.556074413916023	1.13242089079106
ENSG00000253669	KB-1732A1.1	t-test	UP	0.233229992485925	0.487896834819764
ENSG00000271579	RP11-116D17.3	t-test	DOWN	0.192581894862371	0.0885282702957572
ENSG00000231107	RP11-389K14.3	t-test	UP	0.107619947116778	0.265475940677922
ENSG00000258636	CTD-2298J14.2	t-test	DOWN	0.548895857171651	0.12449074375919
ENSG00000196421	LINC00176	t-test	UP	0.0933365858087134	0.473516625479993
ENSG00000267128	RNF157-AS1	t-test	UP	0.122641551592219	0.29160109811448
ENSG00000226287	TMEM191A	t-test	UP	0.373471672093388	0.888853796548713
ENSG00000236947	RP11-98G7.1	t-test	UP	0.138509988685562	0.620584023440823
ENSG00000271727	RP11-532F6.4	t-test	UP	0.237072713288742	0.679789312985911
ENSG00000236333	TRHDE-AS1	t-test	DOWN	3.00223651167133	0.0783030417159192
ENSG00000250073	RP11-677M14.3	t-test	DOWN	0.479830736203374	0.211148876924587
ENSG00000175773	RP11-121M22.1	t-test	DOWN	0.260635370962813	0.12987679911976
ENSG00000230839	RP5-968J1.1	t-test	DOWN	1.57225364713694	0.377792736759252
ENSG00000224167	RP3-522D1.1	t-test	UP	0.102299284118161	0.250002657789194
ENSG00000223573	TINCR	t-test	UP	0.862990005543665	5.00518846008854
ENSG00000262979	CTD-2047H16.2	t-test	UP	0.166057086737144	0.674577811159624
ENSG00000196553	LINC00238	t-test	UP	0.0763815691616702	0.563555456602147
ENSG00000204791	CTD-3065J16.6	t-test	UP	0.0446390043000602	0.141898010944166
ENSG00000234678	RP11-465N4.4	t-test	UP	0.665646637817197	1.57447101401859
ENSG00000225057	AC096574.4	t-test	DOWN	0.0838627096737689	0.0341890982555367
ENSG00000239480	RP11-514P8.2	t-test	UP	0.0741417113093257	0.156710477243725
ENSG00000258789	RP11-507K2.3	t-test	DOWN	1.06569491590373	0.437084114992588
ENSG00000228401	RP11-251M1.1	t-test	DOWN	0.920677197603276	0.317951554669861
ENSG00000254286	RP11-89K10.1	t-test	UP	0.204377529369096	0.432288798426414
ENSG00000264589	MAPT-AS1	t-test	UP	0.219287167178897	0.76198093956605
ENSG00000229780	UBE2Q1-AS1	t-test	UP	0.181700424637388	0.37160662353025
ENSG00000266445	RP13-991F5.2	t-test	UP	0.0421383074599562	0.124137984020833
ENSG00000272141	RP11-465B22.8	t-test	UP	1.29138986465321	2.69128580742348
ENSG00000243350	RP11-379F12.3	t-test	UP	0.407093509191993	2.10929250455279
ENSG00000272950	RP11-307C18.1	t-test	DOWN	1.12911033363026	0.467233620808704
ENSG00000260578	CTD-2541J13.1	t-test	DOWN	0.376035738821985	0.115585418282507
ENSG00000204949	FAM83A-AS1	t-test	UP	0.0305031388308895	0.210814820755603
ENSG00000251450	CTC-459I6.1	t-test	DOWN	0.192843036680321	0.0808520616384214
ENSG00000267364	RP11-47L3.1	t-test	DOWN	2.0502137822081	0.958939045803082
ENSG00000258910	RP11-19E11.1	t-test	UP	0.241655256236959	1.79984820850338
ENSG00000267519	MIR24-2	t-test	DOWN	20.5830014358689	6.69830651883682
ENSG00000230937	MIR205HG	t-test	DOWN	19.2867409709859	7.74985156472383
ENSG00000258689	RP6-65G23.1	t-test	UP	0.175858980436545	0.359960969502853
ENSG00000261390	RP11-345M22.2	t-test	DOWN	0.306024655710235	0.0781511906841879
ENSG00000261039	RP11-417E7.2	t-test	UP	0.451344149639644	5.36371091038399
ENSG00000261437	RP11-22C11.2	t-test	UP	0.536656266923685	1.59322223654284
ENSG00000259153	RP6-65G23.3	t-test	UP	1.20906771063246	3.2537923560117
ENSG00000266088	RP5-1028K7.2	t-test	UP	0.234874276042066	0.865596611852615
ENSG00000236714	AC005592.1	t-test	DOWN	0.127548250196897	0.0407694750761325
ENSG00000270028	RP11-380L11.4	t-test	UP	0.935955146231657	2.47095609760663
ENSG00000257086	RP11-783K16.13	t-test	UP	0.6387954805714	1.50921415230314
ENSG00000236449	AC018890.6	t-test	UP	0.0217789099384635	0.15645038272669
ENSG00000244265	SIAH2-AS1	t-test	UP	0.507003729205102	1.26880294411087
ENSG00000254401	RP11-179A10.1	t-test	UP	0.02083371125758	0.0451890132988033
ENSG00000255008	AP000442.4	t-test	DOWN	0.165651823995679	0.0588295339710693
ENSG00000227591	RP1-28O10.1	t-test	DOWN	11.2254737121342	0.669467813160728
ENSG00000264016	CTC-297N7.9	t-test	DOWN	0.792235507334076	0.171364259114946
ENSG00000261327	RP11-863P13.3	t-test	UP	0.0898000378680343	0.855380416475415
ENSG00000269994	RP11-276H19.2	t-test	DOWN	0.335444581265138	0.147126955467109
ENSG00000236501	AC079305.11	t-test	DOWN	0.190241928671727	0.0722284684139895
ENSG00000253688	RP11-567J20.2	t-test	DOWN	0.156573316560187	0.0490397992967211
ENSG00000260167	RP11-146F11.5	t-test	UP	0.127688868317589	0.315204862219851
ENSG00000272953	RP11-1275H24.2	t-test	UP	0.258648951675369	0.740044650652484
ENSG00000258424	RP11-471B22.2	t-test	DOWN	1.86691510392432	0.905826947779096
ENSG00000230148	HOXB-AS1	t-test	DOWN	4.46345367422307	1.92244594522783
ENSG00000273442	AC006946.17	t-test	DOWN	0.771605449717418	0.341520899640856
ENSG00000225938	RP4-575N6.4	t-test	DOWN	1.69041598117599	0.452798641792821
ENSG00000260228	RP11-483P21.2	t-test	UP	0.739219162042193	1.82117686254508
ENSG00000224090	AC097468.4	t-test	UP	0.0343923701080863	0.111504940663944
ENSG00000234840	RP11-399D6.2	t-test	DOWN	0.677999240855401	0.259779277337524
ENSG00000226808	LINC00840	t-test	DOWN	0.429787621241274	0.159923223695737
ENSG00000266304	RP11-484N16.1	t-test	UP	0.137420705900067	0.344307915502922
ENSG00000255310	AF131215.2	t-test	DOWN	2.29398786791386	0.827375741284424
ENSG00000273009	RP11-352G9.1	t-test	UP	0.142289622044199	0.28692661119811
ENSG00000225886	RP11-288L9.4	t-test	UP	0.155404200318551	0.343711507802098
ENSG00000250432	RP11-834C11.5	t-test	UP	0.0613328060269581	0.124367477477426
ENSG00000249421	ADAMTS19-AS1	t-test	UP	0.0576941079849886	0.284360524559436
ENSG00000232536	RP11-74C1.4	t-test	UP	0.100203628213648	0.329471026982331
ENSG00000230489	VAV3-AS1	t-test	UP	0.0556368651249305	0.169150400561069
ENSG00000239828	RP11-446H18.5	t-test	DOWN	0.0948255600402253	0.0453966947216895
ENSG00000253844	RP11-546K22.1	t-test	UP	0.0594976229283029	0.183771883668643
ENSG00000255727	RP11-508P1.2	t-test	UP	0.220323000873844	0.521921930311806
ENSG00000237803	LINC00211	t-test	DOWN	0.047205758164993	0.0160317861496489
ENSG00000260398	RP11-594N15.3	t-test	DOWN	0.25551819171313	0.0573440773089148
ENSG00000232224	LINC00202-1	t-test	UP	0.12858774650835	0.365955008096433
ENSG00000264491	RP11-349A8.3	t-test	UP	0.132371228818986	0.395600165387221
ENSG00000242268	RP11-368I23.2	fisher	ON	0.289198004093654	0.0217744035998338
ENSG00000240423	LINC00636	fisher	ON	0.133018067858636	0.0242105643601864
ENSG00000262950	RP11-189E14.5	fisher	ON	0.025824113229721	0.00964157067316212
ENSG00000234900	RP1-278O22.2	fisher	OFF	0.0199840038753581	0.021141882077257
ENSG00000225269	LINC00705	fisher	ON	0.0124649133911305	0.00832993233149651
ENSG00000237786	GFOD1-AS1	fisher	ON	0.0941375619589295	0.0541283685304324
ENSG00000251538	RP11-166A12.1	fisher	OFF	0.0045699752368099	0.0287640505689657
ENSG00000233714	AC012506.2	fisher	ON	0.00865185448642	0.00557940215789417
ENSG00000256150	RP11-885B4.1	fisher	ON	0.0657896806172819	0.0358575088322769
ENSG00000258517	RP6-91H8.1	fisher	ON	0.0165833357443695	0.0128855815379456
ENSG00000270457	RP11-467C18.1	fisher	ON	0.250597420997056	0.101981039381443
ENSG00000262358	CTD-3195I5.4	fisher	OFF	0.0489401312537772	0.0991888060866597
ENSG00000229941	AC012499.1	fisher	ON	0.0392740455417152	0.0107542489263703
ENSG00000234206	RP1-67A8.3	fisher	ON	0.115226632059011	0.0509002310513402
ENSG00000271824	AC009014.3	fisher	OFF	0.00603350128271619	0.0960787912442187
ENSG00000261399	LA16c-329F2.1	fisher	ON	0.429370741770439	0.0972962447797739
ENSG00000231496	RP1-251M9.2	fisher	ON	0.0674691893513105	0.00815583505978815
ENSG00000258743	RP11-406A9.2	fisher	ON	0.0359432329266474	0.0279598556338851
ENSG00000227964	RP5-1112F19.2	fisher	OFF	0.00492036336008324	0.0743728238641627
ENSG00000254418	RP11-21L19.1	fisher	ON	0.275672013309031	0.104671964303679
ENSG00000230806	RP11-343N15.1	fisher	ON	0.00812572975754895	0.00958657658503088
ENSG00000229642	AC027119.1	fisher	ON	0.202943804941594	0.146505913928321
ENSG00000259631	RP11-557C18.4	fisher	OFF	0.0162826421305295	0.0505400808070673
ENSG00000223985	AC093326.1	fisher	ON	0.14591522057539	0.0596036458882533
ENSG00000226806	AC011893.3	fisher	OFF	0.00809553019757352	0.12107677679339
ENSG00000267567	CTD-2538C1.3	fisher	OFF	0.0433422566814105	0.0883488831000974
ENSG00000247775	RP11-67M1.1	fisher	ON	0.00681433162391971	0.00167648666426508
ENSG00000259042	AE000661.50	fisher	OFF	0.0535374444009257	0.139015693771253
ENSG00000232987	AC051649.6	fisher	ON	0.0516532465422543	0.0182928668691013
ENSG00000226431	RP11-416N2.3	fisher	OFF	0.00706029095034286	0.0785043895421262
ENSG00000267714	CTD-2540B15.6	fisher	ON	0.121820929508318	0.0158242879686791
ENSG00000256195	RP11-64D24.4	fisher	ON	0.028716913211474	0.013416246089676
ENSG00000242104	RP11-340E6.1	fisher	ON	0.0437409601099812	0.0353753228259635
ENSG00000253658	RP11-600K15.1	fisher	OFF	0.00407883553884333	0.0167202122093005
ENSG00000240292	RP11-298O21.2	fisher	ON	0.189075943485874	0.0359245931142115
ENSG00000251676	RP11-614F17.2	fisher	ON	0.0215589122347133	0.0931179397768526
ENSG00000235593	RBMS3-AS1	fisher	ON	0.0248400604847343	0.0194022678023194
ENSG00000253164	RP11-563N12.2	fisher	ON	0.0672321338552171	0.097290016467308
ENSG00000267313	RP11-142I20.1	fisher	ON	0.051505971958181	0.0431871408043329
ENSG00000264595	RP11-94B19.5	fisher	ON	0.0100428003213733	0.00685808500880463
ENSG00000253678	RP11-981G7.3	fisher	ON	0.156362462586229	0.0416155231203131
ENSG00000236324	RP3-403L10.3	fisher	ON	0.0398771732097181	0.0673159214399526
ENSG00000258121	RP11-722P11.4	fisher	ON	0.0157569788217486	0.00845545696997583
ENSG00000256508	RP11-554A11.6	fisher	ON	0.139172625405177	0.0183285425341132
ENSG00000253286	CTD-2552K11.2	fisher	OFF	0.00438052920129619	0.014477937907977
ENSG00000231566	RP5-1158E12.3	fisher	ON	0.114647205893972	0.0869824396580201
ENSG00000225328	AC019100.3	fisher	ON	0.349703530830452	0.0303764993099761
ENSG00000228108	AC092839.3	fisher	ON	0.0309235957580676	0.0345033392951196
ENSG00000233516	RP11-388N2.1	fisher	OFF	0.000871265039035238	0.010811760608123
ENSG00000268985	CTD-2528A14.1	fisher	ON	0.0242676690074952	0.0112218316766012
ENSG00000270123	VTRNA2-1	fisher	ON	0.120964892906932	0.0287554307039502
ENSG00000245857	GS1-24F4.2	fisher	ON	0.17897610685319	0.0536075833156457
ENSG00000273129	RP5-973M2.2	fisher	ON	0.108622878354709	0.0701832091919164
ENSG00000249984	CTC-529L17.2	fisher	ON	0.042369681942421	0.00915870881187936
ENSG00000232197	RP11-302L19.1	fisher	OFF	0.00216484303591619	0.0298965855865931
ENSG00000243012	RP11-292E2.4	fisher	ON	0.0249285315351429	0.00984734779258297
ENSG00000260239	RP11-274H24.1	fisher	OFF	0.0077965641440959	0.0334639581016902
ENSG00000254933	RP11-619A14.2	fisher	ON	0.189160575184869	0.0754073947541652
ENSG00000237574	AC079776.3	fisher	ON	0.036305956226244	0.0693256149146986
ENSG00000231459	LINC00032	fisher	ON	0.0621140080952961	0.0148407182428996
ENSG00000236711	SMAD9-AS1	fisher	ON	0.217862702066921	0.073848804828114
ENSG00000225602	MTOR-AS1	fisher	ON	0.0976352276976286	0.0519086074284458
ENSG00000232762	RP4-784A16.4	fisher	OFF	0.00317074753806095	0.0202666260693603
ENSG00000229558	SACS-AS1	fisher	ON	0.169338729023816	0.0194095799584547
ENSG00000234948	RP4-723E3.1	fisher	ON	0.0323089748483012	0.0114870693485202
ENSG00000226022	AC026167.1	fisher	ON	0.0934672323287124	0.113529476291849
ENSG00000233303	XXYLT1-AS1	fisher	ON	0.047690778091561	0.0364077849236802
ENSG00000215162	LINC00269	fisher	ON	0.00269185776053638	0.00156495113461661
ENSG00000226919	RP11-80B9.1	fisher	OFF	0.00307092554567714	0.01942917845915
ENSG00000254443	RP11-304C12.3	fisher	ON	0.00315894531127314	0.00176250333055735
ENSG00000254404	RP11-703H8.9	fisher	ON	1.38790557721542	0.437848877125936
ENSG00000243799	PEX5L-AS1	fisher	OFF	0.00209524700362381	0.0338101101183126
ENSG00000272662	RP11-190C22.8	fisher	OFF	0.0566710303226828	0.177573400790582
ENSG00000251093	RP11-414H23.3	fisher	ON	0.0101113409038676	0.00854621370533389
ENSG00000230098	RP11-462G8.3	fisher	ON	0.125620565819644	0.130994665446938
ENSG00000250400	LINC00977	fisher	ON	0.0161102094711194	0.0130564857301735
ENSG00000228079	AC012368.1	fisher	ON	0.160963009580213	0.0666821595798962
ENSG00000224609	RP11-470E16.1	fisher	ON	0.179624742368866	0.00868009301996473
ENSG00000272428	RP11-704J17.5	fisher	ON	0.0257609652368276	0.0133710410663524
ENSG00000267653	RP1-193H18.3	fisher	ON	6.52872459358257	0.225956373681213
ENSG00000258942	RP11-255G12.2	fisher	ON	0.326985949417215	0.0439769740634278
ENSG00000233358	RP1-209A6.1	fisher	ON	0.00838858017814095	0.0134935940886543
ENSG00000248339	RP11-717H13.1	fisher	ON	0.0152490596507062	0.00139997638879976
ENSG00000266604	RP11-856M7.6	fisher	OFF	0.00352228568499429	0.0101735940562007
ENSG00000254238	RP11-300E4.2	fisher	ON	0.116437632576234	0.126259326671779
ENSG00000234567	RP1-283K11.2	fisher	ON	0.0234886593676724	0.0224607760751371
ENSG00000223839	FAM95B1	fisher	ON	0.00614579882139314	0.00431185216291289
ENSG00000255496	RP11-587D21.4	fisher	ON	0.0504634137090362	0.0165978298050793
ENSG00000225929	AC000036.4	fisher	ON	0.0481088454013498	0.022741252691813
ENSG00000253394	LINC00534	fisher	ON	0.00911495711119867	0.0121936819088374
ENSG00000248709	CTC-505O3.2	fisher	ON	0.0175614955649629	0.00528429421218084
ENSG00000269908	RP11-1406H17.1	fisher	OFF	0.00608432907117048	0.0434825454195212
ENSG00000236427	RP11-107M16.2	fisher	ON	0.0383863476105867	0.0487314535502087
ENSG00000260454	RP11-367F23.2	fisher	OFF	0.00765794246656267	0.0297584186851978
ENSG00000253888	RP11-521M14.1	fisher	ON	0.01772656834834	0.027416373776202
ENSG00000266288	CTD-3096M3.2	fisher	ON	0.0477581428139286	0.0141196777378469
ENSG00000233746	LINC00656	fisher	ON	0.00808596819702772	0.00562491699447564
ENSG00000243694	RP11-6B4.1	fisher	ON	0.0323039721527676	0.0136094572429508
ENSG00000259017	RP11-561B11.6	fisher	OFF	0.01510891488888	0.0332522352021383
ENSG00000260030	RP11-686F15.2	fisher	OFF	0.00377471196863905	0.0206001667403521
ENSG00000238033	AC002480.2	fisher	ON	0.00750697870955038	0.00393527093669727
ENSG00000265374	RP11-57J16.1	fisher	ON	0.30296758542156	0.0451950324094841
ENSG00000240666	MME-AS1	fisher	ON	0.19142904858021	0.0169985029324029
ENSG00000258859	RP11-594C13.1	fisher	ON	0.0220277920813686	0.0162878368304611
ENSG00000273372	RP11-479O17.10	fisher	ON	0.0136575403436926	0.00715807860004702
ENSG00000273348	RP11-535A5.1	fisher	ON	0.246119091649138	0.094760123304869
ENSG00000259278	RP11-62C7.2	fisher	OFF	0.0266265534724905	0.13755166955796
ENSG00000226890	LA16c-395F10.1	fisher	OFF	0.0252632774997324	0.0798669631970126
ENSG00000272239	CTB-108O6.2	fisher	ON	0.0866343039147095	0.037361324862195
ENSG00000244214	RP11-298O21.7	fisher	ON	0.0233532789018876	0.00578973867614389
ENSG00000249169	CTC-529L17.1	fisher	ON	0.00768602799550762	0.00265150399762661
ENSG00000259177	RP11-154B12.3	fisher	ON	0.0399566341951876	0.0538588172981838
ENSG00000241449	RP11-545G3.1	fisher	ON	0.0570019497174012	0.0957328802603992
ENSG00000249381	LINC00500	fisher	OFF	0.00267520585740381	0.012761603647395
ENSG00000260777	CTD-2008P7.1	fisher	OFF	0.00568266951968266	0.033214264312937
ENSG00000249175	CTC-484P3.3	fisher	ON	0.00598899354851571	0.00850257598679213
ENSG00000260473	RP11-923I11.4	fisher	ON	0.0919181690376733	0.0373642727875805
ENSG00000240687	RP11-521D12.1	fisher	ON	0.107171585957902	0.0445054197256805
ENSG00000227744	AC114788.2	fisher	ON	0.0235293967660713	0.0103005615785825
ENSG00000235026	AC066593.1	fisher	ON	0.0771592477290265	0.306931171719368
ENSG00000228622	RP1-302D9.1	fisher	ON	0.0608572679187952	0.0189550357800064
ENSG00000225279	RP11-536C5.2	fisher	ON	0.07837419701926	0.0594610711571286
ENSG00000259453	RP11-815J21.1	fisher	ON	0.076781526953581	0.113366158521608
ENSG00000267593	RP11-108P20.4	fisher	OFF	0.00524647737831143	0.0441839893799805
ENSG00000264174	RP11-212E8.1	fisher	ON	0.0238156591027095	0.0174113982262471
ENSG00000241818	RP11-1000B6.2	fisher	OFF	0.0117070507748943	0.0389496519195116
ENSG00000269353	AC092071.1	fisher	OFF	0.11736603060437	1.705080636428
ENSG00000229791	RP11-385E5.5	fisher	ON	0.00807245399750476	0.00615536299800405
ENSG00000256020	RP5-1154L15.2	fisher	ON	0.0355848867625124	0.0245905851089414
ENSG00000226004	RP11-10J5.1	fisher	OFF	0.025122115467059	0.214225230243882
ENSG00000273313	RBAKDN	fisher	OFF	0.0194457843401895	0.14231386618044
ENSG00000233143	AC009492.1	fisher	ON	0.0966372650330524	0.0737197793188575
ENSG00000250596	RP11-440I14.2	fisher	ON	0.0144545189634425	0.01434861075104
ENSG00000223883	RP11-424D14.1	fisher	ON	0.0113880086761857	0.00393370553632065
ENSG00000271955	RP11-444A22.1	fisher	ON	0.0374627088456171	0.014531215967294
ENSG00000174403	C20orf166-AS1	fisher	ON	0.0441524190942078	0.0115800839196075
ENSG00000235091	WI2-85898F10.1	fisher	OFF	0.0436772902698695	0.271798596528559
ENSG00000253220	RP11-103H7.2	fisher	ON	0.0311695664134781	0.0448455746623906
ENSG00000224535	RP11-61J19.2	fisher	OFF	0.0655415546189876	0.315877704786296
ENSG00000230290	ARMC2-AS1	fisher	ON	0.522975510195095	0.269063432324329
ENSG00000267528	AC011524.1	fisher	ON	0.172283272756798	0.0165642573319415
ENSG00000223907	RP11-439L8.4	fisher	OFF	0.0223131432064407	0.0510695107144683
ENSG00000228792	RP11-354K1.2	fisher	OFF	0.0113189795272867	0.0788947012931628
ENSG00000266579	RP1-71H19.2	fisher	OFF	0.0470455436739848	0.120736768253585
ENSG00000243018	RP5-1070G24.2	fisher	ON	0.45816361874418	0.14952036359803
ENSG00000254707	RP11-35J10.4	fisher	ON	0.0918682605199333	0.0134385212180898
ENSG00000234688	RP1-293L6.1	fisher	ON	0.326629920306213	0.0155084537220685
ENSG00000256564	RP11-424M22.3	fisher	ON	0.124323580961873	0.110445481305348
ENSG00000245384	AC004053.1	fisher	ON	0.0258082946860466	0.0198801921850893
ENSG00000259862	RP11-143E21.6	fisher	ON	0.0145595069138457	0.0132389196515912
ENSG00000261558	CTD-2291D10.2	fisher	ON	0.0138883321359248	0.00443277408360537
ENSG00000226819	MEIS1-AS3	fisher	ON	0.0664699517553048	0.0294597689068778
ENSG00000266573	RP11-449D8.5	fisher	ON	0.164753334774865	0.0494467272752496
ENSG00000259610	RP11-499F3.1	fisher	ON	0.0918108176898943	0.145316202785777
ENSG00000230323	LINC00159	fisher	ON	0.0570840593981324	0.0354100335978204
ENSG00000266767	RP11-678G15.2	fisher	ON	0.037768268411798	0.0182445812696876
ENSG00000256064	RP11-117L5.4	fisher	ON	0.0233038438174248	0.0170968706023377
ENSG00000259701	RP11-108K3.3	fisher	OFF	0.00225878596414381	0.0326357997985815
ENSG00000253420	RP11-642D21.2	fisher	ON	0.0151931616867105	0.0286166186751665
ENSG00000237104	AC018890.4	fisher	ON	0.00666983071385133	0.00293366736851339
ENSG00000251026	RP11-138J23.1	fisher	OFF	0.015794258533499	0.14565831244207
ENSG00000238099	RP11-12A2.3	fisher	ON	0.329723619417855	0.0457281841862541
ENSG00000266830	CTD-2008P7.8	fisher	OFF	0.00628606483168924	0.114641074316525
ENSG00000260859	RP11-254F19.2	fisher	ON	0.179621067303391	0.107090557556288
ENSG00000244215	RP11-88I21.2	fisher	OFF	0.00149897977988286	0.00824812924149037
ENSG00000271774	RP4-678D15.1	fisher	ON	0.0793096788545	0.023916902361747
ENSG00000232316	RP1-124C6.1	fisher	ON	0.488382304664546	0.12681110416333
ENSG00000223754	AC008073.9	fisher	ON	0.0822159685286657	0.0380715658296052
ENSG00000235403	AC114808.3	fisher	ON	0.016954833549221	0.0164510286615252
ENSG00000237389	RP11-402L1.4	fisher	ON	0.0519910764137866	0.0218659452006235
ENSG00000229522	RP11-347D21.4	fisher	OFF	0.00145315867952667	0.0218115657594263
ENSG00000261266	CTD-2196E14.5	fisher	OFF	0.0175286318336476	0.0455820924609125
ENSG00000265174	CTD-2124B20.3	fisher	ON	0.0187438476502371	0.0107619507814494
ENSG00000233941	RP11-404H14.1	fisher	ON	0.036658300686	0.0120975253578784
ENSG00000273071	RP11-337C18.10	fisher	ON	0.0111552266066171	0.0048142863977137
ENSG00000232286	RP11-80K6.2	fisher	ON	0.0797611071686933	0.01468443351394
ENSG00000253576	GS1-5L10.1	fisher	ON	0.0835988744410247	0.0385829039923801
ENSG00000259361	LINC00927	fisher	OFF	0.000670920207571905	0.00295058060636489
ENSG00000226542	AC114814.4	fisher	ON	0.0618928164424076	0.00447075681539723
ENSG00000243081	RP11-231E6.1	fisher	ON	0.0125261536309523	0.0085887798124343
ENSG00000232949	AC002480.4	fisher	ON	0.155758954603743	0.0664933571055567
ENSG00000226134	RP11-120E13.1	fisher	ON	0.0160389455244076	0.0183051403222558
ENSG00000224549	RP11-370B11.3	fisher	ON	0.16596393099091	0.0734222784199934
ENSG00000226699	RP11-122K13.7	fisher	ON	0.327896329612602	0.150209106121888
ENSG00000257264	MIR3179-1	fisher	OFF	0.00899419782667333	0.0242268512623448
ENSG00000226476	RP11-776H12.1	fisher	ON	0.0228648732385936	0.0820519077812613
ENSG00000262529	CTA-276F8.2	fisher	ON	0.137921894168981	0.198882890638911
ENSG00000260803	Z84812.4	fisher	OFF	0.0578289232684752	0.107921148740181
ENSG00000253389	RP11-930P14.1	fisher	ON	0.149879525421769	0.0181895968521829
ENSG00000260021	RP11-480I12.10	fisher	OFF	0.00335704409530572	0.0119906929763814
ENSG00000254638	RP11-356J5.4	fisher	ON	0.0472073180253667	0.0234078349290548
ENSG00000257023	RP11-268P4.4	fisher	ON	0.0581095073227514	0.0380192885324308
ENSG00000241469	LINC00635	fisher	ON	0.00486567398493524	0.00228428496640978
ENSG00000225378	AC015977.6	fisher	ON	0.0129293585889438	0.0078197736992825
ENSG00000232031	RP5-991C6.4	fisher	ON	0.0292448745801705	0.0501206193931253
ENSG00000254964	RP11-831H9.3	fisher	ON	0.606692552520905	0.33983375983041
ENSG00000253190	AC084082.3	fisher	ON	0.0995409438436733	0.03077853598783
ENSG00000228528	AC068057.1	fisher	ON	0.199949759036774	0.0239535369848855
ENSG00000231150	RP1-207H1.3	fisher	OFF	0.0025629800983381	0.0232695980187005
ENSG00000254350	RP11-542A14.1	fisher	ON	0.0455826697729238	0.0333702982596912
ENSG00000273267	RP11-338K13.1	fisher	OFF	0.0248882033151819	0.162287490772383
ENSG00000257754	RP11-650K20.2	fisher	ON	0.034769253223941	0.0311339466180646
ENSG00000224638	AC106900.6	fisher	OFF	0.025532093546981	0.15516606143195
ENSG00000241220	RP11-292E2.1	fisher	ON	0.145738912347969	0.0464592489902935
ENSG00000197085	NPSR1-AS1	fisher	ON	0.00618943155990181	0.00927042281893172
ENSG00000234944	RP11-124O11.1	fisher	ON	0.0543700582607221	0.0152970978801812
ENSG00000259589	RP11-317G6.1	fisher	ON	0.0448658309823152	0.0311401301115107
ENSG00000254839	AF131215.6	fisher	ON	0.00962958005680095	0.015072366000912
ENSG00000263207	RP11-26L20.4	fisher	ON	0.111422944322456	0.0251397615192129
ENSG00000264647	RP11-68I3.7	fisher	OFF	0.0438234254259	0.442541318706499
ENSG00000226676	RP11-589B3.6	fisher	ON	0.0730922295836771	0.0310958732723971
ENSG00000254826	CTD-2530H12.2	fisher	ON	0.157267072369551	0.0222243684092563
ENSG00000234264	RP4-694A7.4	fisher	OFF	0.00792832235124343	0.0529256384812844
ENSG00000260163	RP11-521O16.2	fisher	ON	0.00381241765752838	0.00253652568416321
ENSG00000254607	RP11-115C10.1	fisher	ON	0.184257142358383	0.681161675675954
ENSG00000271848	RP11-464F9.21	fisher	ON	0.0923640387973171	0.0682780057323288
ENSG00000269966	RP3-331H24.5	fisher	ON	0.0501811300923019	0.0296550846407998
ENSG00000251085	RP11-893F2.6	fisher	OFF	0.0392491535464553	0.086468518316569
ENSG00000271252	RP11-286B14.2	fisher	ON	0.192005689949796	0.298215697512112
ENSG00000254789	RP11-531H8.2	fisher	OFF	0.0221180088604409	0.088954120239715
ENSG00000257193	RP11-818F20.4	fisher	ON	0.0348785427266552	0.0241356734076124
ENSG00000257256	RP3-405J10.4	fisher	ON	0.117967384068775	0.120004251914376
ENSG00000272524	RP11-254F7.4	fisher	OFF	0.0270832924675105	0.189920471793368
ENSG00000258773	RP11-255M2.2	fisher	OFF	0.00238165690502	0.0164551260693527
ENSG00000255092	RP11-58K22.4	fisher	ON	0.111885851517905	0.102046093404795
ENSG00000258616	RP11-369C8.1	fisher	ON	0.905455091312179	1.10931615507485
ENSG00000256906	RP11-474D1.2	fisher	ON	0.0152001927940079	0.00614962198147152
ENSG00000260467	RP11-405F3.4	fisher	ON	0.0227917329124162	0.0111481394095554
ENSG00000260305	NTRK3-AS1	fisher	ON	0.00455267827447286	0.00414381155939746
ENSG00000249173	RP11-701P16.4	fisher	ON	0.231002077622888	0.107872095490931
ENSG00000233354	LINC00028	fisher	ON	0.0792169589161515	0.0511416299381081
ENSG00000244128	RP11-85M11.2	fisher	ON	0.00714572575998914	0.0177627894843099
ENSG00000227363	AC019172.2	fisher	ON	0.0792978219973629	0.0145457952866904
ENSG00000236013	RP3-332B22.1	fisher	ON	0.0444587516698448	0.0236615276207164
ENSG00000236673	RP11-69I8.2	fisher	ON	0.0027924292672941	0.000871866105876435
ENSG00000262052	RP11-763E3.1	fisher	ON	0.088232998399359	0.0504298176588971
ENSG00000231212	RP11-111F5.3	fisher	ON	0.00808425615107905	0.00352977977180102
ENSG00000250546	RP11-8L2.1	fisher	OFF	0.00375013945423381	0.0631915989561024
ENSG00000236268	RP11-170N11.1	fisher	ON	0.0350631426326579	0.0271482936064368
ENSG00000253715	RP11-706C16.8	fisher	ON	0.040188222651901	0.0157638245543437
ENSG00000230005	SNAP47-AS1	fisher	OFF	0.0175414637142068	0.0462649675451714
ENSG00000226690	AC005281.1	fisher	OFF	0.0181121003082387	0.0628696820227909
ENSG00000226516	FAM138B	fisher	ON	0.0144982398475044	0.00294840682651716
ENSG00000231606	RP11-344F13.1	fisher	ON	0.21725679337782	0.143141916619109
ENSG00000232309	GS1-122H1.1	fisher	OFF	0.0026069216002019	0.0235467572013439
ENSG00000249647	CTC-349C3.2	fisher	OFF	0.000409589729073333	0.0118180310487714
ENSG00000237359	RP11-509J21.2	fisher	ON	0.0661578505358286	0.0631935607981774
ENSG00000254710	CTD-2216M2.1	fisher	ON	0.0345862738117057	0.0281693411496365
ENSG00000250048	LINC00603	fisher	ON	0.139158040486784	0.031056557532791
ENSG00000222032	AC112721.2	fisher	OFF	0.0555281935808657	0.675241825207103
ENSG00000258586	RP5-1021I20.2	fisher	ON	0.0362759003124162	0.0161839391122966
ENSG00000228718	RP11-145H9.3	fisher	OFF	0.0195478845086619	0.0481303196748107
ENSG00000250234	CTD-2024P10.1	fisher	OFF	0.0153974097685714	0.042756662104737
ENSG00000233766	AC098617.1	fisher	ON	0.10643270982755	0.0106469934548588
ENSG00000206187	RP11-1084I9.1	fisher	ON	0.0159404744089832	0.00183933726208082
ENSG00000237990	CNTN4-AS1	fisher	ON	0.0143230802798539	0.0130770157500913
ENSG00000230923	LINC00309	fisher	ON	0.00317341016443571	0.00124702237082672
ENSG00000260913	RP11-243E13.1	fisher	ON	0.0118267863299848	0.00471577225154676
ENSG00000257141	RP11-554D14.7	fisher	ON	0.0973494766518514	0.0625068543638384
ENSG00000212939	RP1-29C18.10	fisher	ON	0.00607456174985514	0.00682728509703515
ENSG00000254573	AP004550.1	fisher	ON	0.0332152178589771	0.00562966402478463
ENSG00000260520	RP11-510M2.6	fisher	ON	0.0175043293938152	0.0365485092104187
ENSG00000257434	RP11-81K13.1	fisher	ON	0.0951594932597365	0.202012770000371
ENSG00000270751	RP11-461L13.2	fisher	ON	0.109109758779225	0.0448114401216871
ENSG00000236481	AC002331.1	fisher	OFF	0.0616901195843047	0.318779365504878
ENSG00000261080	RP1-166H4.2	fisher	OFF	0.00167592897668343	0.0166407878075244
ENSG00000256615	RP11-59N23.3	fisher	ON	0.0681037182870762	0.0339937557340263
ENSG00000250348	RP11-466P24.6	fisher	ON	0.0307463047833933	0.0101971671610229
ENSG00000254235	RP11-115J16.1	fisher	ON	0.0109828535642418	0.0206245592345813
ENSG00000273177	RP11-368I23.4	fisher	ON	0.0633900620692657	0.00436826941596907
ENSG00000259692	RP11-499F3.2	fisher	ON	0.0855994715108457	0.144565780309109
ENSG00000230021	RP5-857K21.4	fisher	ON	0.00767746532887362	0.00460190869143442
ENSG00000255480	RP4-710M3.2	fisher	ON	0.12229436087533	0.0570578741399258
ENSG00000235389	RP11-134K1.3	fisher	OFF	0.00359792454401333	0.0134202373458523
ENSG00000255007	CTD-2589M5.4	fisher	OFF	0.0735585560684248	0.888254089056575
ENSG00000229967	RP11-366F6.2	fisher	OFF	0.000227163148388667	0.0984241791346079
ENSG00000253428	CTB-43E15.2	fisher	ON	0.186433973424341	0.01801021783217
ENSG00000267603	LINC01028	fisher	ON	0.621019242754081	0.0356149532689811
ENSG00000230709	AC104024.1	fisher	ON	0.0484731272371369	0.023806967455636
ENSG00000239677	PDZRN3-AS1	fisher	ON	0.0778187540739202	0.0210609823630962
ENSG00000249497	RP11-1079K10.5	fisher	ON	0.00523554184093752	0.00685787450243133
ENSG00000263176	RP11-893F2.15	fisher	OFF	0.00781601908513429	0.0446696750440435
ENSG00000233261	LINC00264	fisher	ON	0.0745807903444752	0.0346057092980492
ENSG00000222044	RP5-1039K5.16	fisher	ON	0.171820426169425	0.0641269683937111
ENSG00000228939	AKT3-IT1	fisher	ON	0.0819763300032981	0.0517402853647646
ENSG00000235535	RP11-532N4.2	fisher	ON	0.00228560567612505	0.00118150102006563
ENSG00000236856	AC105393.1	fisher	ON	0.036610569753001	0.0103843069698154
ENSG00000235497	AC012506.4	fisher	ON	0.0189584541050124	0.00539662488231824
ENSG00000230729	RP11-296L22.8	fisher	OFF	0.00593270284969524	0.0197614808563216
ENSG00000266466	RP11-822E23.2	fisher	ON	0.00656140741107714	0.0140220765014711
ENSG00000272328	RP4-594A5.1	fisher	OFF	0.0019285275945419	0.0538346947296426
ENSG00000234998	RP11-439A17.10	fisher	ON	0.236083320335447	0.111872394226558
ENSG00000273077	RP11-130C6.1	fisher	ON	0.172282368897762	0.0945147241434863
ENSG00000249717	RP11-44F21.3	fisher	ON	0.0286525538154938	0.015540463672692
ENSG00000227400	AC012501.2	fisher	OFF	0.0009691488502	0.0116475948699595
ENSG00000249406	RP11-893F2.5	fisher	OFF	0.0250988930499105	0.0699057550646174
ENSG00000250820	RP11-91H12.4	fisher	OFF	0.00690429678610667	0.0433537416220928
ENSG00000271208	RP1-142L7.8	fisher	ON	0.0274636958350924	0.0159868737184966
ENSG00000243384	RP11-475O23.2	fisher	ON	0.801952798664059	0.306015394436663
ENSG00000253474	RP11-10H3.1	fisher	ON	0.156654766796496	0.0337696114591181
ENSG00000250603	CTC-228N24.2	fisher	ON	0.0269534302262086	0.0153871929215762
ENSG00000233953	AC009970.1	fisher	ON	0.10460731256812	0.0599690694865083
ENSG00000223662	SAMSN1-AS1	fisher	OFF	0.00786801669350286	0.0244501588659426
ENSG00000256237	RP11-434C1.2	fisher	ON	0.0456888864642286	0.0474496969206615
ENSG00000236838	AC090617.1	fisher	ON	0.0440277795518105	0.0519920480029264
ENSG00000233535	RP1-122K4.2	fisher	ON	0.0319042831326295	0.0173645477159771
ENSG00000261124	AC135050.5	fisher	OFF	0.06552218339762	0.169954322594874
ENSG00000236403	RP11-447M12.2	fisher	ON	0.07525917955138	0.00741723683102861
ENSG00000241479	RP11-641D5.2	fisher	ON	0.135517433392992	0.0454860473180637
ENSG00000255565	RP11-6B19.1	fisher	ON	0.0348238060087781	0.0663891127049918
ENSG00000251321	PCAT4	fisher	ON	0.00786227096000562	0.00318437064765867
ENSG00000260676	RP11-510D19.1	fisher	ON	0.0107445396382188	0.00247398778913248
ENSG00000249258	RP11-468H14.2	fisher	ON	0.0565640004356398	0.0182175129660843
ENSG00000263331	CTC-508F8.1	fisher	ON	0.037986000199541	0.0186362645101968
ENSG00000267014	CTD-2081K17.2	fisher	ON	0.0592194058017195	0.0100494253548607
ENSG00000236332	AP001605.4	fisher	ON	0.0203872493705895	0.00737639712689916
ENSG00000255572	RP11-273B20.3	fisher	ON	0.0278777054891238	0.0212610905808795
ENSG00000254754	RP11-20J1.1	fisher	ON	0.151017125827587	0.0165315168180196
ENSG00000240063	RP11-225N10.1	fisher	ON	0.0272326415097574	0.0519155690000639
ENSG00000231294	AC006994.2	fisher	ON	0.0394815117178172	0.0205195445955666
ENSG00000256969	RP11-320N7.2	fisher	ON	0.107995582649391	0.0680154205005323
ENSG00000235612	RP1-158P9.1	fisher	ON	0.0165932738581238	0.01233149303992
ENSG00000233928	RP11-305F18.1	fisher	ON	0.103191003368102	0.0378900072124249
ENSG00000260015	RP11-510M2.5	fisher	ON	0.147246358198369	0.207193408577904
ENSG00000254141	RP11-642D21.1	fisher	ON	0.0268232203125848	0.0486538721731581
ENSG00000254998	RP11-94P11.4	fisher	ON	0.0252550398466819	0.0139805462236388
ENSG00000228692	RP5-826L7.1	fisher	ON	0.19969983946806	0.0369649612875404
ENSG00000254813	RP11-252C15.1	fisher	ON	0.00598470252785248	0.00580883038808695
ENSG00000256287	RP11-664H17.1	fisher	ON	0.0509888403764314	0.0712828861543745
ENSG00000229782	AC118754.4	fisher	ON	0.157630872762268	0.073290822443745
ENSG00000237654	AP003025.2	fisher	ON	0.00226957736606971	0.00464214235990777
ENSG00000227338	RP11-195B3.1	fisher	ON	0.0649460425176048	0.0476329083313416
ENSG00000259910	RP11-616M22.2	fisher	OFF	0.00282196876073524	0.127266536950608
ENSG00000229983	RP11-15I11.2	fisher	OFF	0.0246835179957009	0.0768949744205709
ENSG00000257319	RP11-478B9.1	fisher	ON	0.0344306301400476	0.0108876506562114
ENSG00000215304	RP13-395E19.3	fisher	ON	0.0660946005999086	0.0226633760613846
ENSG00000258826	RP11-300J18.1	fisher	OFF	0.00515307945802095	0.0203264021638784
ENSG00000253139	RP11-17A4.3	fisher	ON	0.0482217082167162	0.0065046611858338
ENSG00000258933	RP11-991C1.1	fisher	ON	0.0191014668568276	0.00691158191349843
ENSG00000203605	RP11-335E6.2	fisher	OFF	0.00186987911254	0.011873995971316
ENSG00000223342	RP3-429O6.1	fisher	ON	0.0210041454458743	0.0145305883546411
ENSG00000251388	RP11-427M20.1	fisher	ON	0.0820376647752495	0.0328002204805191
ENSG00000271771	RP11-1250I15.3	fisher	OFF	0.0145017742978629	0.0541165627594435
ENSG00000260725	AC005307.1	fisher	ON	0.0122310810162687	0.00762576432388026
ENSG00000248528	CTC-458G6.2	fisher	ON	0.123223120836557	0.0609536256407078
ENSG00000225937	PCA3	fisher	ON	0.00320333576796305	0.00942305846339293
ENSG00000254675	RP11-7I15.4	fisher	ON	0.636061121075929	0.227391482963123
ENSG00000262670	RP11-64J4.2	fisher	ON	0.0398592352108971	0.0232442397556879
ENSG00000248719	RP11-377G16.2	fisher	ON	0.0412520237059524	0.0174267758347763
ENSG00000261481	RP11-77H9.6	fisher	OFF	0.0269665970442695	0.0754348108157077
ENSG00000244461	RP11-354H21.1	fisher	OFF	0.000501092699591429	0.572929383333632
ENSG00000232767	RP11-498B4.5	fisher	ON	0.0778561344492276	0.315781540302937
ENSG00000228704	RP11-138M12.1	fisher	ON	0.625782959143053	0.153360917454211
ENSG00000251072	RP11-434D11.4	fisher	OFF	0.00707253808276952	0.0195223721327095
ENSG00000229246	RP11-521J24.1	fisher	ON	0.41656943964539	0.0407829396158099
ENSG00000228714	RP11-284G10.1	fisher	OFF	0.0134217808204162	0.185297268817213
ENSG00000265217	RP11-775G23.1	fisher	OFF	0.00275083313616191	0.0468135271427694
ENSG00000272788	RP11-674N23.4	fisher	OFF	0.0204227667093552	0.116355608139778
ENSG00000234860	RP11-547C13.1	fisher	ON	0.0349500477339819	0.0201012892682273
ENSG00000232023	AC009410.1	fisher	ON	0.0728489077011915	0.106745592989705
ENSG00000260422	RP1-155D22.2	fisher	ON	0.0131680409546329	0.00651374496463996
ENSG00000256982	CTD-2555A7.2	fisher	OFF	0.016285150410645	0.0865974068029927
ENSG00000239216	RP4-712E4.2	fisher	ON	0.0266402562127619	0.0114660782522644
ENSG00000260476	RP11-254F7.1	fisher	ON	0.00463421710573619	0.00526106443516207
ENSG00000255669	RP11-885B4.2	fisher	ON	0.127234713328891	0.0659962725880329
ENSG00000247416	RP11-629G13.1	fisher	ON	0.0265554041748922	0.0132621253677057
ENSG00000255858	RP11-612B6.1	fisher	ON	0.0435133105298543	0.0214157473244601
ENSG00000250829	RP11-11N5.1	fisher	ON	0.0695307955145143	0.0351934060431665
ENSG00000250271	RP11-64D22.5	fisher	ON	0.0583195643296524	0.0695505030086455
ENSG00000226403	RP11-31F19.1	fisher	ON	0.0845322879004295	0.0375429347579546
ENSG00000254266	RP11-594N15.2	fisher	ON	0.0247855231794815	0.0235437412639492
ENSG00000255363	RP11-672A2.5	fisher	ON	0.0875053968371705	0.0281203115085862
ENSG00000272855	RP5-1102E8.3	fisher	ON	0.108440607007171	0.0210271424830493
ENSG00000205696	ADARB2-AS1	fisher	ON	0.0324641924676676	0.340399026355792
ENSG00000226337	RP11-274B18.4	fisher	ON	0.00690393594926819	0.00232631036362597
ENSG00000205537	RP11-89H19.1	fisher	OFF	0.0188216193370453	0.0527014436920288
ENSG00000249436	CTD-2023N9.3	fisher	ON	0.247751075261005	0.055291768178129
ENSG00000228650	AC008940.1	fisher	ON	0.0275502776217362	0.0168331222777374
ENSG00000227911	RP11-141M1.1	fisher	ON	0.0389214242250695	0.14192572341105
ENSG00000254863	RP11-831A10.2	fisher	ON	0.0470375485475042	0.00643739606639004
ENSG00000270068	RP4-761J14.9	fisher	OFF	0.0103488715284791	0.0447122673749745
ENSG00000214942	AC113167.1	fisher	ON	0.0354071867109448	0.00590177177814463
ENSG00000255542	RP4-683L5.1	fisher	ON	0.0451484942721448	0.0118983733600303
ENSG00000231509	RP11-574F11.3	fisher	ON	0.0330887310688514	0.0440682117067077
ENSG00000237419	RP11-885N19.6	fisher	ON	0.117485999302078	0.0396638945451637
ENSG00000234689	LINC00444	fisher	ON	0.102498875325526	0.0680968279666024
ENSG00000237413	RP11-183M13.1	fisher	ON	0.016222388409698	0.0109243791956152
ENSG00000260951	RP5-978I12.1	fisher	ON	0.00825796604272152	0.00606813005237932
ENSG00000249781	CTD-2143L24.1	fisher	OFF	0.00229549239020495	0.0130344201440888
ENSG00000238176	RP11-322I2.1	fisher	OFF	0.00713102434135238	0.424262130739163
ENSG00000223786	RP11-554D15.1	fisher	ON	0.0997722259654334	0.0520602003321807
ENSG00000272780	RP11-822E23.8	fisher	ON	0.022595022517597	0.00733040101730843
ENSG00000258285	RP11-103B5.2	fisher	ON	0.0410557952011187	0.0100138224374255
ENSG00000224074	LINC00691	fisher	ON	0.00352718247865981	0.0038519132856043
ENSG00000260823	RP11-249C24.10	fisher	ON	0.0402256386721219	0.0202339454786454
ENSG00000224294	RP3-326I13.1	fisher	OFF	0.00122688041534543	0.0908184367881199
ENSG00000236301	MRGPRG-AS1	fisher	OFF	9.76333182466667e-005	0.0043935422454603
ENSG00000253230	LINC00599	fisher	ON	0.00242239583234238	0.00167639984957048
ENSG00000266599	RP11-466A19.3	fisher	OFF	0.0119147349894657	0.0696647241581985
ENSG00000237735	AP000473.6	fisher	ON	0.0214270891500067	0.0174392755376538
ENSG00000231221	AC023672.2	fisher	ON	0.334574744067341	0.0170879779716058
ENSG00000263427	RP11-599B13.3	fisher	OFF	0.13793965159756	0.214248927219525
ENSG00000228382	ITPKB-IT1	fisher	ON	0.0510793572213648	0.0517524947162031
ENSG00000229569	RP11-481G8.2	fisher	OFF	0.0126465650335426	0.0129949254242761
ENSG00000224691	GS1-174L6.4	fisher	ON	0.102231677568233	0.0496989635926868
ENSG00000250831	CTD-2232E5.2	fisher	ON	0.13306227478133	0.0440404324451398
ENSG00000273481	RP11-126K1.9	fisher	OFF	0.0193439189230267	0.0606372381012251
ENSG00000271417	RP11-909M7.3	fisher	ON	0.0487428579640351	0.0566368683448674
ENSG00000226423	AC093642.4	fisher	OFF	0.022496361450801	0.0868866407488648
ENSG00000259719	RP11-930O11.1	fisher	ON	0.039924891133359	0.012682211028378
ENSG00000253343	CTD-3023L14.3	fisher	ON	0.117602584523557	0.0290125298890844
ENSG00000256542	RP13-895J2.3	fisher	ON	0.00620900354641162	0.00870694389926818
ENSG00000267735	CTD-2265O21.7	fisher	OFF	0.022340838889841	0.0523797681215888
ENSG00000255406	RP11-713P17.5	fisher	ON	0.0442366603222895	0.0349309459199141
ENSG00000243349	RP11-445N18.7	fisher	ON	0.0108252458731248	0.00783567176188616
ENSG00000229654	RP1-60O19.2	fisher	ON	0.0652052623078029	0.0702557546341186
ENSG00000203506	RBMS3-AS2	fisher	ON	0.0308431418854451	0.0398446711054717
ENSG00000249584	RP11-478P10.1	fisher	ON	0.00349868118412533	0.00423838764762118
ENSG00000225292	RP11-57H14.3	fisher	ON	0.163841597211743	0.089588056500405
ENSG00000259587	RP11-463I20.2	fisher	ON	0.0898780334389257	0.0226936916421979
ENSG00000259194	RP11-108K3.4	fisher	ON	0.0784514196033791	0.0414818035474914
ENSG00000254456	RP11-405K6.1	fisher	ON	0.0504279855078686	0.00540214944883111
ENSG00000238189	ENOX1-AS2	fisher	OFF	0.00250019585648095	0.0216782670730042
ENSG00000249955	RP11-6E9.4	fisher	ON	1.42805199081067	0.0850358662908698
ENSG00000272632	RP11-362F19.3	fisher	ON	0.116292637473715	0.0719301532733515
ENSG00000255723	RP11-529H2.2	fisher	ON	0.0439844900798962	0.0352005542271165
ENSG00000205611	RP4-610C12.4	fisher	ON	0.0314763755226359	0.0222766317735113
ENSG00000257904	RP11-269C4.2	fisher	ON	0.00968910297417143	0.0146045649007726
ENSG00000231689	AC068718.1	fisher	ON	0.0245662352939952	0.0129512457605768
ENSG00000253456	CTD-2363C16.2	fisher	ON	0.0406757642011372	0.110567659954857
ENSG00000251018	RP11-80G7.1	fisher	OFF	0.00212683530415143	0.0150090469882978
ENSG00000253733	LZTS1-AS1	fisher	ON	0.0393191828097152	0.0311307269942123
ENSG00000253591	CTC-265N9.1	fisher	ON	0.0145545620644394	0.0170127632522486
ENSG00000249631	RP11-281P23.2	fisher	ON	0.0253234326214449	0.0131595330512891
ENSG00000234979	CITF22-24E5.1	fisher	OFF	0.0213299612778762	0.422295482964694
ENSG00000214407	RP11-221J22.1	fisher	OFF	0.000615217621205809	0.00249064507189455
ENSG00000231980	AC011899.10	fisher	OFF	0.000885972491890857	0.00769406366383549
ENSG00000227098	AC073636.1	fisher	ON	0.096480825065901	0.103263215379134
ENSG00000255311	RP11-160H12.2	fisher	ON	0.00904248687223114	0.0108997391976499
ENSG00000273115	KB-1466C5.1	fisher	ON	0.107154173624279	0.0438405364593794
ENSG00000234880	LINC00163	fisher	ON	0.0434083889573757	0.0226151644833787
ENSG00000248514	CTC-338M12.1	fisher	ON	0.109756714791208	0.0874102288261986
ENSG00000236556	RP11-443O13.3	fisher	ON	0.0223177600274457	0.0211789261457219
ENSG00000186148	AC013271.3	fisher	ON	0.0112017710080992	0.00556218566765363
ENSG00000250934	RP11-71E19.1	fisher	ON	0.983237677929549	0.0783157461250725
ENSG00000231698	AP002856.5	fisher	ON	0.0136822597254773	0.008172816674385
ENSG00000242407	CTD-2377D24.4	fisher	OFF	0.00393429015500857	0.0340598759378592
ENSG00000256172	RP11-473M14.3	fisher	OFF	0.000599596781428571	0.00696077132420686
ENSG00000260757	RP11-120K18.2	fisher	OFF	0.0113199846677039	0.0464401676283061
ENSG00000250488	RP11-6C14.1	fisher	ON	0.0995797823763105	0.297891635808548
ENSG00000259036	RP11-404P21.1	fisher	ON	0.0446080461357371	0.0335687576642451
ENSG00000259759	RP11-324D17.2	fisher	ON	0.105269422281446	0.0452879660941704
ENSG00000232878	DPYD-AS1	fisher	ON	0.063371594770865	0.0368467849238925
ENSG00000243319	FGF14-IT1	fisher	ON	0.0198887188767003	0.0180077102560972
ENSG00000269387	RP11-298J23.8	fisher	ON	0.116789778106983	0.0509701281036515
ENSG00000228317	RP11-235C23.5	fisher	ON	0.0685646722966848	0.0417392075866307
ENSG00000245864	CTC-467M3.1	fisher	ON	0.0427129868736448	0.00846151718675593
ENSG00000244757	RP11-45A16.4	fisher	ON	0.0798420813920904	0.0694366509406429
ENSG00000265554	RP11-419J16.1	fisher	ON	0.248719618500185	0.0330363834287065
ENSG00000225126	RP4-549F15.1	fisher	ON	0.178164215084408	0.111248763934461
ENSG00000254080	RP11-730G20.1	fisher	ON	0.328911806526135	1.32427729921629
ENSG00000225807	RP11-44M6.1	fisher	ON	0.04552717502912	0.0142921788467398
ENSG00000232623	AP000266.7	fisher	ON	0.153072774957295	0.102472037353165
ENSG00000256577	RP11-283I3.2	fisher	ON	0.0322342936185819	0.0241099153383332
ENSG00000259737	RP11-475A13.1	fisher	ON	0.00202461965968181	0.00117072025758888
ENSG00000259871	CTA-363E6.1	fisher	OFF	0.00737082391810495	0.0243369841553945
ENSG00000265533	RP11-638L3.1	fisher	ON	0.00874167623597648	0.00316827556678676
ENSG00000248505	RP11-319E12.1	fisher	OFF	0.00170857051320857	0.0215767203606324
ENSG00000266560	RP11-1007I13.4	fisher	ON	0.00845383563604286	0.0176909274748724
ENSG00000253855	AC133633.1	fisher	ON	0.0273122212041	0.00532306471175102
ENSG00000251081	RP11-713M6.2	fisher	OFF	0.00134377670119238	0.0967180846712879
ENSG00000226527	AP000289.6	fisher	ON	0.00662557682930419	0.00538464156084126
ENSG00000256733	RP11-881M11.8	fisher	OFF	0.0191205587561486	0.0876367262080254
ENSG00000250101	RP11-1252I4.2	fisher	OFF	0.0270824346229752	0.0871505812652352
ENSG00000263096	RP11-515O17.2	fisher	ON	0.0412468307657162	0.0163329445870864
ENSG00000256482	RP11-625L16.3	fisher	OFF	0.00516569542339619	0.0384476237711344
ENSG00000205634	LINC00898	fisher	OFF	0.00733595765073257	0.0549305633716974
ENSG00000263499	RP11-118E18.4	fisher	OFF	0.0149460894672077	0.0965163648770896
ENSG00000258998	RP11-398E10.1	fisher	ON	0.0818982615598278	0.139691385761106
ENSG00000225216	AC007362.3	fisher	ON	0.0755362850345353	0.0574031108952808
ENSG00000230918	AC008063.2	fisher	ON	0.212236441627374	0.0749039673964416
ENSG00000260737	RP11-18F14.1	fisher	OFF	0.00343519584987676	0.00791194418133361
ENSG00000224509	AC010884.1	fisher	ON	0.11853231132409	0.0719050041638574
ENSG00000229821	RP11-567E21.3	fisher	ON	0.00892235200204667	0.00461204355270935
ENSG00000235410	RP11-397C18.2	fisher	ON	0.0406828361481086	0.0145016202642955
ENSG00000237576	AC097495.2	fisher	ON	0.0703315577949305	0.0143132557015539
ENSG00000239922	RP11-71N10.1	fisher	ON	0.00362964017297581	0.00491083606255798
ENSG00000233684	AC079779.6	fisher	ON	0.0206020884830629	0.0178901077613288
ENSG00000251218	RP11-1057B8.2	fisher	ON	0.00815659149579	0.00512903431181718
ENSG00000267204	AC011518.1	fisher	ON	0.00312030131794781	0.00102988678744444
ENSG00000261645	DISC1FP1	fisher	ON	0.0330418633268669	0.0123339037409815
ENSG00000255094	RP11-406D1.2	fisher	OFF	0.00486831597420476	0.0188222324978701
ENSG00000227432	AC053503.11	fisher	ON	0.0392369829819057	0.0457873464397483
ENSG00000235269	AL162759.1	fisher	ON	0.0899222169765571	0.0924133599327788
ENSG00000242370	KCNAB1-AS1	fisher	ON	0.154246387104832	0.0207215863510913
ENSG00000232655	CTA-397C4.2	fisher	ON	0.050974196335999	0.0138677951723351
ENSG00000225785	RP4-583K8.1	fisher	ON	0.0166635057796048	0.0140288591624346
ENSG00000232618	RP11-439L18.1	fisher	ON	0.106000249902532	0.067536932801695
ENSG00000233730	RP4-666F24.3	fisher	ON	0.0588596367340572	0.0852266148728522
ENSG00000253496	RP11-13N12.1	fisher	OFF	0.01144061262828	0.0248728237082522
ENSG00000269736	CTD-2521M24.11	fisher	ON	0.378799734033546	0.0454201544275052
ENSG00000233644	ARHGEF7-IT1	fisher	ON	0.0447068582233581	0.014694140986338
ENSG00000262521	AJ003147.8	fisher	OFF	0.00456584092573714	0.0456040416478436
ENSG00000237001	WASF3-AS1	fisher	ON	0.00680194042644924	0.00836347248927763
ENSG00000204091	TDRG1	fisher	OFF	0.00611867540587391	0.0466246826410818
ENSG00000225007	AC000067.1	fisher	OFF	0.0290697016470962	0.154333680033071
ENSG00000265316	RP11-286N3.1	fisher	ON	0.0110264536336914	0.0178170594635446
ENSG00000263862	RP11-107K17.1	fisher	ON	0.0214864363304057	0.0156701381480228
ENSG00000233907	RP4-617C6.1	fisher	ON	0.0544301323995983	0.0319333508433061
ENSG00000256717	AP000797.3	fisher	OFF	0.0029662011179981	0.010957753443478
ENSG00000264514	RP11-720L2.4	fisher	ON	0.0526448915869762	0.0330079305900779
ENSG00000248138	RP11-446J8.1	fisher	ON	0.0548710428947934	0.0980219222841411
ENSG00000262213	AC144836.1	fisher	ON	0.0286672322370657	0.019391486115824
ENSG00000261044	AP006547.3	fisher	ON	0.02245021858634	0.006102507933025
ENSG00000251652	RP11-20I20.2	fisher	ON	0.0919026570897809	0.090846645859573
ENSG00000204603	RP11-638F5.1	fisher	ON	0.00997246920808914	0.0286403217410857
ENSG00000232200	RP4-564O4.1	fisher	OFF	0.00161614291582	0.00693021597659861
ENSG00000235070	AC068138.1	fisher	ON	0.0624807770399056	0.0964271205484778
ENSG00000254208	RP11-219B4.3	fisher	OFF	0.0357538240472886	0.115816035399755
ENSG00000269460	AC093063.3	fisher	OFF	0.00378012337750762	0.0230870183326099
ENSG00000253653	CTC-248O19.1	fisher	OFF	0.0114677193673324	0.0350656466219452
ENSG00000234638	AC053503.6	fisher	ON	0.211444267753585	0.024253738190041
ENSG00000228086	RP5-837M10.4	fisher	ON	0.0700518066482733	0.0440385629156253
ENSG00000259713	RP11-429B14.1	fisher	OFF	0.00318060405320762	0.0151063804040181
ENSG00000237738	RNF216-IT1	fisher	ON	0.119309884813458	0.123864263385158
ENSG00000261158	CTD-2583P5.3	fisher	ON	0.10005724739018	0.0555427297204325
ENSG00000249106	RP11-806K15.1	fisher	ON	0.00713821957517143	0.0113827038027487
ENSG00000229673	LL22NC01-116C6.1	fisher	ON	0.0997710969781876	0.0232415308835795
ENSG00000235399	RP11-204P2.3	fisher	ON	0.148748452201448	0.0762262650333737
ENSG00000250218	ALDH1L1-AS1	fisher	ON	0.0413082929028457	0.0259057311935332
ENSG00000254486	RP13-631K18.2	fisher	OFF	0.00114124364943667	0.00484136228639144
ENSG00000259887	RP11-923I11.5	fisher	ON	0.324535061844262	0.106527440214466
ENSG00000229672	RP11-184A2.3	fisher	ON	0.0273829728934619	0.0359021008068184
ENSG00000259669	RP11-643A5.2	fisher	ON	0.0124262182085376	0.00900423001472092
ENSG00000233086	RP11-375O18.2	fisher	ON	0.00532371175335133	0.0044084675489711
ENSG00000227455	RP11-300M24.1	fisher	OFF	0.00166869156720057	0.0285363837094957
ENSG00000234754	RP11-421L10.1	fisher	ON	0.0400916105427109	0.0096907464488526
ENSG00000272489	RP11-182L21.5	fisher	ON	0.0309620201168572	0.0266990616337371
ENSG00000251061	RP11-789C1.2	fisher	ON	0.0486437073041695	0.00632330257999778
ENSG00000228559	RP3-340B19.3	fisher	OFF	0.0542802281062295	0.439729709063835
ENSG00000227925	RP11-191N8.2	fisher	OFF	0.0642256972876124	0.237968627545537
ENSG00000258088	RP11-114H23.2	fisher	ON	0.12553406666199	0.0762216078915158
ENSG00000235635	AC016644.1	fisher	ON	0.0999059663816248	0.0914166218831481
ENSG00000263237	RP11-429K17.1	fisher	ON	0.0185483526784981	0.0065622107885638
ENSG00000259240	RP11-108K3.1	fisher	OFF	0.00785262335631048	0.125985162539023
ENSG00000260479	RP11-556H2.3	fisher	ON	0.0460964229434829	0.0396589812180245
ENSG00000257467	RP11-121G22.3	fisher	ON	0.028803316707609	0.0221803767366715
ENSG00000250646	RP11-530I17.1	fisher	ON	0.0308804291225305	0.010214938696131
ENSG00000228723	SRGAP3-AS2	fisher	OFF	0.00811998947870467	0.23105329740883
ENSG00000260972	RP1-58B11.1	fisher	ON	0.0138340380968899	0.00453100593379516
ENSG00000235979	AC004448.5	fisher	ON	0.0111670686748671	0.0116296699204095
ENSG00000260704	LINC00543	fisher	ON	0.0235155271741203	0.042185287277265
ENSG00000267453	AC004791.2	fisher	ON	0.219667774556939	0.190716655975863
ENSG00000258631	RP11-739G5.1	fisher	ON	0.11414445933381	0.0288685594860397
ENSG00000269895	AP000654.4	fisher	ON	0.0605861540882356	0.0525342760860633
ENSG00000223669	RP11-93B14.4	fisher	OFF	0.00332301198476762	0.0438630927719963
ENSG00000251576	RP11-536I6.1	fisher	ON	0.0802824621062389	0.0190815956768264
ENSG00000256422	RP11-886D15.1	fisher	ON	0.00711428963531886	0.00577259348720304
ENSG00000258489	RP11-398J10.2	fisher	ON	0.0270883362544571	0.0293631131380534
ENSG00000246022	ALDH1L1-AS2	fisher	ON	0.893536424264064	0.0322532205810981
ENSG00000254135	RP11-32D16.1	fisher	ON	0.362691067738449	0.0224556230125184
ENSG00000227531	RP11-202G18.1	fisher	ON	0.0573425515477552	0.0474273742883034
ENSG00000226416	MRPL23-AS1	fisher	ON	0.0782563062284465	0.0297510480209391
ENSG00000238034	RP5-1185K9.1	fisher	ON	0.383802963145091	0.672023918589454
ENSG00000237027	RP11-16C18.3	fisher	ON	0.0134369095272695	0.0131914980442703
ENSG00000267667	RP11-136H19.1	fisher	ON	0.151894573230009	0.155417423761857
ENSG00000248870	CTD-2015A6.2	fisher	OFF	0.00247717202618571	0.0449321424097554
ENSG00000253444	AC133633.2	fisher	ON	0.0222054512022686	0.00529430005821963
ENSG00000259067	CTD-3051D23.3	fisher	ON	0.0291045387013286	0.0131575257999732
ENSG00000255202	RP4-541C22.5	fisher	ON	0.118092029926196	0.123567785639277
ENSG00000237647	ERICH1-AS1	fisher	ON	0.0206248768263487	0.00807571034748331
ENSG00000226202	RP11-328D5.1	fisher	ON	0.058961811447879	0.014461120338571
ENSG00000231429	RP11-343N15.2	fisher	ON	0.0771020033699971	0.0571261802781067
ENSG00000261478	RP11-429B14.4	fisher	ON	0.0182900918002821	0.018207595404557
ENSG00000226005	RP11-464C19.3	fisher	ON	1.11880499027096	0.0754217196209158
ENSG00000250882	CTC-459M5.1	fisher	ON	0.08134501165872	0.0817313806828859
ENSG00000269927	RP6-91H8.3	fisher	OFF	0.00977026149750886	0.0211433467439201
ENSG00000226017	PRICKLE2-AS3	fisher	ON	0.0219751095912026	0.0368784792748532
ENSG00000234828	RP11-526A4.1	fisher	ON	0.00567720215361048	0.0110267919834139
ENSG00000247765	RP11-32B5.7	fisher	ON	0.00813390307745124	0.00522992655762923
ENSG00000251325	RP11-415C15.3	fisher	ON	0.237857838547081	0.0233374610601558
ENSG00000260328	RP11-416I2.1	fisher	ON	0.0188777429941347	0.0246589536892521
ENSG00000237423	RP11-347D21.3	fisher	OFF	0.0483621845558562	2.84267092457032
ENSG00000257910	RP11-461F16.3	fisher	ON	0.0233819944973781	0.023262137316031
ENSG00000236936	RP3-329E20.2	fisher	ON	0.0577687963404172	0.108107657609997
ENSG00000229664	RP11-536K7.5	fisher	ON	0.124046047748449	0.0743223980679647
ENSG00000255931	RP11-286N22.10	fisher	ON	0.0432831880853705	0.0402079111852182
ENSG00000225564	RP11-341A22.2	fisher	ON	0.00178179845031152	0.00120411779145512
ENSG00000267250	RP11-118B18.2	fisher	ON	0.0321375986284343	0.00728608966699334
ENSG00000261265	CTD-2515H24.4	fisher	ON	0.101668493220729	0.0608752196290464
ENSG00000223633	RP11-143A22.1	fisher	ON	0.0563119453822229	0.0197414602413413
ENSG00000229770	CTA-796E4.4	fisher	OFF	0.00494990023989333	0.0412764870084836
ENSG00000249199	CTD-2139B15.5	fisher	OFF	0.00182284024681429	0.0693317869779856
ENSG00000260008	RP11-732A21.2	fisher	ON	0.0209361462500079	0.0119013130759544
ENSG00000263146	RP11-849I19.1	fisher	OFF	0.00176600671261705	0.0228014330903101
ENSG00000227475	RP11-810B23.1	fisher	ON	0.316693344005175	0.064665224465531
ENSG00000267432	RP11-559N14.5	fisher	OFF	0.00418122715016171	0.036089839995027
ENSG00000255021	RP11-536I6.2	fisher	ON	0.941017032532586	0.145137579751371
ENSG00000232891	RP11-136K14.1	fisher	ON	0.204241579909387	0.0663469705623742
ENSG00000257940	RP11-248E9.6	fisher	ON	0.112161431493053	0.0644923583568892
ENSG00000231604	RP5-897D18.1	fisher	ON	0.119791435735406	0.0424111572977012
ENSG00000248968	CTD-2256P15.1	fisher	OFF	0.0244747685610409	0.0739953292879525
ENSG00000271065	RP11-607P23.1	fisher	OFF	0.0332124227944105	0.204633173901788
ENSG00000261070	RP11-554A11.8	fisher	ON	0.0241435579819714	0.0287125809077478
ENSG00000229263	AC004691.5	fisher	ON	0.09384700184866	0.0717102744363817
ENSG00000227115	RP11-267C16.1	fisher	ON	0.00403087185070362	0.0069376056109079
ENSG00000253736	RP11-779O18.3	fisher	ON	0.118617218113414	0.0750103895041712
ENSG00000256072	RP11-335I12.2	fisher	ON	0.0439853228981105	0.0184581599075317
ENSG00000261570	RP11-744I24.2	fisher	ON	0.0517982609081857	0.0417561410444382
ENSG00000250302	RP11-752D24.3	fisher	ON	0.0206566231990695	0.0119969897669378
ENSG00000229498	AC105053.3	fisher	ON	0.0704508591498414	0.011357077334271
ENSG00000234493	GS1-421I3.2	fisher	ON	0.0520498831797257	0.301332834476704
ENSG00000253811	CTD-2363C16.1	fisher	ON	0.0584076918656809	0.0893353614880431
ENSG00000241151	RP11-454C18.1	fisher	ON	0.191185388324861	0.0443360912912158
ENSG00000249112	RP11-43D2.2	fisher	ON	0.0194479137935933	0.0602466615504807
ENSG00000257271	KIRREL3-AS1	fisher	ON	0.204765436156939	0.621899063929388
ENSG00000230013	RP11-217B7.3	fisher	ON	0.0578594108023248	0.0419515364228964
ENSG00000254556	AF131215.4	fisher	ON	0.0181738548590762	0.050539101644597
ENSG00000226925	AC007271.3	fisher	ON	0.0453021750531705	0.0156079394955673
ENSG00000235659	RP11-374M1.5	fisher	ON	0.04068327419056	0.0130805482546733
ENSG00000235009	AC093822.1	fisher	ON	0.565847358836753	0.096226676369951
ENSG00000230452	AC012457.2	fisher	ON	0.0524361043487066	0.0136745329512785
ENSG00000250280	RP11-305O6.3	fisher	ON	0.0304520905755325	0.0310550543366089
ENSG00000230126	FGF12-AS2	fisher	ON	0.102746633481257	0.0675906511872034
ENSG00000250706	RP11-18H21.2	fisher	ON	0.0189724351673543	0.00966495720560657
ENSG00000225730	RP3-365O12.2	fisher	ON	0.0123341363195495	0.0116312863584207
ENSG00000265552	RP11-958F21.3	fisher	ON	0.00817548366631524	0.00358262113516537
ENSG00000227313	RP11-309N24.1	fisher	ON	0.0227341521643362	0.0211005187947529
ENSG00000224825	RP11-171A24.3	fisher	ON	0.0490097536752143	0.0156812250011369
ENSG00000226900	RP11-432J24.5	fisher	ON	0.0512178559278162	0.0350213592947868
ENSG00000231412	CTC-490G23.2	fisher	OFF	0.0862529218860962	0.126797460825676
ENSG00000225030	RP4-784A16.3	fisher	OFF	0.00628708528602381	0.0553368127063191
ENSG00000236206	RP11-306I1.2	fisher	OFF	0.0121307339273952	0.0372333957448417
ENSG00000268015	CTD-2525I3.3	fisher	ON	0.0442244829155762	0.0378562441421728
ENSG00000239715	AC093627.11	fisher	ON	0.0343683862086324	0.0112369337056866
ENSG00000272542	RP11-255P5.2	fisher	ON	0.0389137785271615	0.0274978337932126
ENSG00000257781	RP11-110L15.1	fisher	ON	0.051120420602739	0.0236612319675761
ENSG00000230400	RP11-359G22.2	fisher	OFF	0.00623009180472038	0.0222507232445777
ENSG00000251185	RP11-542G1.1	fisher	OFF	0.00340582318036286	0.0334988966332155
ENSG00000236968	RP11-298E9.5	fisher	OFF	0.00837503845349143	0.0391940019532648
ENSG00000228353	RP11-184A2.2	fisher	ON	0.0438140780181019	0.045307251364527
ENSG00000236107	AC010127.3	fisher	ON	0.0412807513686358	0.0312864687358045
ENSG00000249639	CTB-138E5.1	fisher	OFF	0.0223280008773857	0.0467936075283481
ENSG00000236117	RP4-754E20__A.5	fisher	OFF	0.0521618316632914	0.570117547315409
ENSG00000255159	RP11-318C2.1	fisher	ON	0.0362911346715291	0.0618085767191123
ENSG00000243179	AC110769.3	fisher	ON	0.0151800996207638	0.0157963142410226
ENSG00000225930	AC026150.5	fisher	ON	0.00811874237504286	0.00322675492477792
ENSG00000233080	CTA-714B7.5	fisher	OFF	0.00392196389158667	0.0289809503872143
ENSG00000232001	AC108868.6	fisher	ON	0.016039390947481	0.0114235981880572
ENSG00000258672	RP11-543C4.3	fisher	ON	0.0142875814728076	0.0127114043198426
ENSG00000224758	RP13-137A17.5	fisher	ON	0.0544304319816914	0.0591485431260229
ENSG00000251679	RP11-669M16.2	fisher	ON	0.0929259364420772	0.030530708190628
ENSG00000264273	CTD-2145A24.4	fisher	ON	0.0613533195222114	0.0533350005959434
ENSG00000253766	RP11-804N13.1	fisher	ON	0.0371739662796876	0.0225674676469389
ENSG00000270050	RP4-769N13.7	fisher	ON	0.0438018683485524	0.0491864479320796
ENSG00000270077	KB-1958F4.1	fisher	ON	0.190512777488872	0.0604384366778331
ENSG00000227290	RP4-544H6.2	fisher	ON	0.01827442590976	0.0247640092159866
ENSG00000272235	RP11-22L13.1	fisher	OFF	0.004270121514194	0.0226404614886198
ENSG00000230790	AC012456.4	fisher	ON	0.0827601697701305	0.0362741182417113
ENSG00000253269	CTB-37A13.1	fisher	ON	0.0775120394630476	0.0367186682272767
ENSG00000248809	RP11-6L6.3	fisher	ON	0.0141861598019834	0.0101235308504968
ENSG00000271046	RP11-138I18.2	fisher	ON	0.0535476121929048	0.0655428688615974
ENSG00000261103	RP11-298D21.3	fisher	ON	0.0493410826960943	0.0326953266993593
ENSG00000224821	COL4A2-AS2	fisher	ON	0.0740473113495955	0.0351170004169053
ENSG00000253174	RP11-360L9.7	fisher	OFF	0.00694017658268381	0.020518235841091
ENSG00000237479	AC007557.2	fisher	ON	0.0186632549105867	0.0155103655859102
ENSG00000250344	RP11-647P12.1	fisher	ON	0.0232194727695038	0.00985398968614093
ENSG00000224715	CITF22-49D8.1	fisher	OFF	0.00344513726101029	0.067651353499117
ENSG00000232057	AC093390.1	fisher	ON	0.0333064381299093	0.00778249303431701
ENSG00000227355	RP11-162D16.2	fisher	ON	0.165912089971996	0.100578199287701
ENSG00000260802	LINC00890	fisher	ON	0.0467434358133809	0.0151676213305793
ENSG00000255456	CTD-2517M22.9	fisher	OFF	0.00786962687480952	0.0441516854339827
ENSG00000229630	RP11-124O11.2	fisher	OFF	0.0230493109159371	0.134614764148169
ENSG00000251189	CTD-2196P11.2	fisher	ON	0.28221896780844	0.0665908155272279
ENSG00000255525	RP1-296L11.1	fisher	OFF	0.00440110185252857	0.0222486004032901
ENSG00000261219	RP11-344A16.2	fisher	ON	0.0268758440922943	0.0148707654035856
ENSG00000234661	CHL1-AS1	fisher	ON	0.108731056509824	0.0203178277807434
ENSG00000263745	RP11-161I6.2	fisher	OFF	0.00514952946634743	0.0684474748430842
ENSG00000261453	RP11-565N2.1	fisher	ON	0.0288704400421133	0.0174205893894565
ENSG00000233574	CTA-929C8.5	fisher	ON	0.396127962151556	0.0597069973281176
ENSG00000250266	RP11-789C1.1	fisher	ON	0.715181687869059	0.112897890513896
ENSG00000231532	AC022311.1	fisher	ON	0.0542848802249249	0.0192952315710096
ENSG00000249731	RP11-259O2.3	fisher	ON	0.0461188422008171	0.0253264107665596
ENSG00000268906	CTC-518B2.9	fisher	ON	0.0561414627879524	0.125089490393413
ENSG00000249776	RP11-133F8.2	fisher	ON	0.110094989752483	0.0391984862594983
ENSG00000241577	RP11-523O18.7	fisher	ON	0.0147533666065648	0.0232955027137413
ENSG00000237346	RP3-448I9.2	fisher	OFF	0.00818031981277429	0.0302343971749481
ENSG00000250658	RP11-138B4.1	fisher	ON	0.0406533900001584	0.0290013936213186
ENSG00000238217	AC093590.1	fisher	ON	0.0134935401740805	0.00930739259233016
ENSG00000234752	RP11-428L9.1	fisher	OFF	0.00378779359165905	0.2030479139104
ENSG00000228162	AC097713.3	fisher	ON	2.57768221900941	0.183480870983496
ENSG00000259756	RP11-625H11.2	fisher	ON	0.02354724711668	0.0373436725644771
ENSG00000231336	AC017006.3	fisher	ON	0.0411793910671124	0.0336753673618759
ENSG00000255109	CTD-2572N17.1	fisher	ON	0.00798641264435809	0.00333503823201837
ENSG00000248965	CTB-174D11.2	fisher	ON	0.129179579706929	0.111651175513482
ENSG00000270087	RP11-399K21.11	fisher	ON	0.0213275281533057	0.0266694610040962
ENSG00000270097	LA16c-380H5.3	fisher	OFF	0.0459248635269848	0.718170441269995
ENSG00000262079	RP11-515O17.3	fisher	ON	0.00524193699855029	0.0222298235407201
ENSG00000232684	ATP11A-AS1	fisher	ON	0.00746920457124705	0.019653850255137
ENSG00000253821	RP11-246K15.1	fisher	OFF	0.00270629729287905	0.10125883196096
ENSG00000267262	CTC-232P5.3	fisher	ON	0.0994265244373838	0.0535013001534966
ENSG00000228503	RP11-347D21.2	fisher	OFF	0.0013060126036	0.0147085312973977
ENSG00000250969	RP11-364L4.3	fisher	ON	0.0874579339182543	0.0327373604710272
ENSG00000260289	CTD-2535I10.1	fisher	OFF	0.00938079794411524	0.237370047057131
ENSG00000271653	RP11-259K5.1	fisher	ON	0.0373471019886747	0.0205806475710901
ENSG00000239608	RUVBL1-AS1	fisher	ON	0.0694797417423172	0.0446890651524462
ENSG00000248859	RP11-375B1.3	fisher	OFF	0.00380513156914667	0.0741766838178253
ENSG00000267606	AC006116.21	fisher	ON	0.040219167203312	0.0375081273438112
ENSG00000232462	RP11-13E1.5	fisher	ON	0.0522025836192581	0.010480098855937
ENSG00000258483	AC144835.1	fisher	ON	0.041753744453845	0.0793579890012394
ENSG00000232131	NCOA7-AS1	fisher	ON	0.0256263279631724	0.0293811888099945
ENSG00000214043	RP5-944M2.3	fisher	ON	0.0183633481881672	0.00331610799304757
ENSG00000258748	CTD-2223O18.1	fisher	ON	0.0873520210489667	0.0679618106583389
ENSG00000242973	RP11-446F17.3	fisher	ON	0.0574229887612372	0.0160809429137122
ENSG00000268833	AC011513.4	fisher	OFF	0.0281873253428295	0.105339272507962
ENSG00000262995	CTD-2194A8.2	fisher	ON	0.0926534076294525	0.00690762863432086
ENSG00000250158	RP11-254I22.2	fisher	ON	0.0245866956552943	0.0158015664059568
ENSG00000253168	RP11-326L2.1	fisher	ON	0.0335051972269905	0.0617231475077937
ENSG00000223631	AC073869.19	fisher	OFF	0.000246076272909048	0.00598054699054817
ENSG00000273214	RP5-1039K5.18	fisher	ON	0.0277982132749819	0.0239122217126844
ENSG00000253567	RP11-181B11.2	fisher	OFF	0.0181651936175914	0.0403892936344954
ENSG00000249870	RP11-481C4.1	fisher	ON	0.0465041355559705	0.0519274735274981
ENSG00000248346	RP11-292D4.1	fisher	ON	0.0453798010376629	0.0104694889958029
ENSG00000258026	RP11-543H12.1	fisher	ON	0.0118661823310686	0.0164044549259927
ENSG00000227479	AC124861.1	fisher	ON	0.117169126945943	0.0363221508492009
ENSG00000205396	LINC00661	fisher	ON	0.00388327640699676	0.00235609789450691
ENSG00000223726	CTA-929C8.7	fisher	ON	0.0283816385877924	0.00846422377024546
ENSG00000231467	RP5-1170K4.7	fisher	OFF	0.022502985444881	0.101356663318375
ENSG00000266357	RP11-101O21.1	fisher	OFF	0.00166727939585143	0.0222476370819113
ENSG00000228800	RP11-253D19.1	fisher	ON	0.0374351677454048	0.0219785806736053
ENSG00000267446	CTB-39G8.2	fisher	ON	0.04049587840046	0.021455024538971
ENSG00000230186	RP5-998N21.7	fisher	ON	0.0185683690043848	0.00967112136772278
ENSG00000236894	RP11-128B16.3	fisher	ON	0.07338042541896	0.0174519840631849
ENSG00000250418	RP11-503D12.1	fisher	OFF	0.0587304809514419	1.07372058614529
ENSG00000253726	RP11-313C15.1	fisher	ON	0.00637016550291543	0.0112622799311655
ENSG00000232667	AC004862.6	fisher	ON	0.00460853172498333	0.00200815886543033
ENSG00000258077	RP11-114H23.1	fisher	ON	0.173327136405387	0.103812283077068
ENSG00000223884	AC019048.1	fisher	ON	0.0706124272895591	0.0624516614211894
ENSG00000235994	RP3-470B24.5	fisher	ON	0.0446868504759869	0.0789773178881782
ENSG00000272748	RP11-222G7.2	fisher	OFF	0.00484547876700381	0.0524936288531349
ENSG00000234418	RP11-560I19.1	fisher	ON	0.0956656856103752	0.0225846651879074
ENSG00000237590	RP11-20J15.2	fisher	ON	0.0134906746166781	0.00616146159638296
ENSG00000225243	RP1-127D3.4	fisher	ON	0.303431352973382	0.124378170309939
ENSG00000233942	AC004012.1	fisher	ON	0.144948066026423	0.081028764550975
ENSG00000226629	LINC00974	fisher	ON	0.0371233129355979	0.0127476314607488
ENSG00000235050	MLIP-AS1	fisher	ON	0.00409553295334905	0.00208449867542635
ENSG00000253170	RP11-431J17.1	fisher	OFF	0.00980146385338381	0.457153600489359
ENSG00000259579	RP11-66B24.5	fisher	ON	0.0468273525455686	0.0203231032879358
ENSG00000251526	RP11-381N20.1	fisher	ON	0.0947559033592543	0.0705715398062094
ENSG00000226133	RP4-683M8.2	fisher	ON	0.032231232908576	0.0104937219023734
ENSG00000255548	RP11-617B3.2	fisher	ON	0.110933483639542	0.0406854372123991
ENSG00000272180	RP11-481J13.1	fisher	ON	0.225099965966855	0.050678463170567
ENSG00000259058	RP11-488C13.4	fisher	ON	0.0250915819276524	0.00295012587672398
ENSG00000231892	AC073316.2	fisher	ON	0.0507749017787829	0.0338968031859463
ENSG00000263924	RP11-210K20.2	fisher	ON	0.167308458217365	0.176269819502206
ENSG00000241456	RP4-555L14.4	fisher	ON	0.0842950309045342	0.0381008696067958
ENSG00000244332	RP11-119K6.6	fisher	OFF	0.010986516427701	0.0378315223718279
ENSG00000263765	RP11-746B8.1	fisher	ON	0.00983358615839143	0.00375897567765637
ENSG00000249335	CTC-340D7.1	fisher	ON	0.059344109523539	0.0365800450718523
ENSG00000229224	AC105398.3	fisher	ON	0.231214418204402	0.0336825141386732
ENSG00000250282	RP5-875H18.4	fisher	ON	0.419870657863161	0.0635715306236054
ENSG00000248103	CTC-338M12.9	fisher	ON	0.0701258893173228	0.0855816931817483
ENSG00000254664	CTD-2560E9.3	fisher	ON	0.111924141142236	0.0623876578474839
ENSG00000254205	RP11-92K15.1	fisher	OFF	0.0125211971005257	0.189662282149243
ENSG00000225956	RP5-1077I2.3	fisher	ON	0.194380116187218	0.121375381312356
ENSG00000229970	AC007128.1	fisher	OFF	0.0152884622566111	0.0935098090225863
ENSG00000254936	AF131215.3	fisher	ON	0.0684919146734743	0.0705234892935015
ENSG00000234300	LINC00229	fisher	ON	0.018960806624959	0.0173102000575893
ENSG00000259664	CTD-2147F2.2	fisher	ON	0.0385058133847243	0.00889458627971166
ENSG00000228142	RP11-180I4.2	fisher	ON	0.179023607158006	0.066151094135981
ENSG00000260026	CTD-2015G9.1	fisher	ON	0.149758356818356	0.0446491088605069
ENSG00000223930	RP11-33A14.1	fisher	ON	0.0254143841171444	0.0180064301016638
ENSG00000237941	KCNQ1DN	fisher	ON	0.0153769217738486	0.00853645752963825
ENSG00000232294	RP4-715N11.2	fisher	ON	0.0725752407581495	0.0348553966929355
ENSG00000244564	RP11-14D22.1	fisher	OFF	0.00462942187217429	0.0918997067842863
ENSG00000234703	AF015262.2	fisher	OFF	0.0173055771624495	0.253159458895446
ENSG00000224613	RP11-153F1.1	fisher	ON	0.260806475980726	0.046806732646442
ENSG00000255002	CTD-2509G16.2	fisher	OFF	0.005266926019464	0.0176302275266137
ENSG00000227301	RP11-384P7.5	fisher	ON	0.00510831652198086	0.00409408781868735
ENSG00000254248	RP11-320N21.2	fisher	OFF	0.0295308428341343	0.199707312759512
ENSG00000260701	RP11-449J10.1	fisher	ON	0.0863985184480495	0.105458019865749
ENSG00000251680	CTC-575N7.1	fisher	ON	0.01939330991318	0.0138750943971698
ENSG00000258693	RP11-436M15.3	fisher	OFF	0.00993183914702667	0.0946449307727252
ENSG00000267101	RP11-846C15.2	fisher	ON	0.00749418949060381	0.00421119924223751
ENSG00000258449	RP11-713N11.4	fisher	ON	0.0438302419553543	0.0247846770867369
ENSG00000253852	CTB-140J7.2	fisher	ON	0.0780843940000686	0.0556690776544341
ENSG00000259437	RP11-798K3.4	fisher	ON	0.0375165306720572	0.0147732536392588
ENSG00000253647	CTD-2270F17.1	fisher	ON	0.139293422733953	0.0247099420706819
ENSG00000261298	RP11-309M7.1	fisher	OFF	0.00395062401584248	0.00775076865741457
ENSG00000226272	ARHGAP26-AS1	fisher	ON	0.0486937829338009	0.058333763820747
ENSG00000227188	RP5-1104E15.6	fisher	ON	0.323310865241682	0.073972793217021
ENSG00000269621	RP11-98D18.15	fisher	OFF	0.0202966477758905	0.097857276255676
ENSG00000257061	RP4-809F18.2	fisher	ON	0.06867918513838	0.00875604728560555
ENSG00000223626	LINC01044	fisher	ON	0.0973399833435085	0.0124236965172349
ENSG00000248599	RP11-302J23.1	fisher	ON	0.0609794681435462	0.0338330602762222
ENSG00000259676	RP11-343B18.2	fisher	OFF	0.00710520407938857	0.153949931620091
ENSG00000226771	AP001136.2	fisher	OFF	0.000590645765950476	0.0484253529949566
ENSG00000244706	RP11-298O21.3	fisher	ON	0.0328017792158714	0.00657904526592315
ENSG00000228016	RAPGEF4-AS1	fisher	ON	0.0290331098468403	0.00710067311217668
ENSG00000260412	RP11-438B23.2	fisher	ON	0.027386446777286	0.0129689512826332
ENSG00000232650	RP5-834N19.1	fisher	ON	0.034360085432961	0.022331075534482
ENSG00000225936	RP11-501J20.5	fisher	ON	0.0919122324879533	0.054876876062158
ENSG00000225877	AC004603.4	fisher	ON	0.0121216177810264	0.00567282048478589
ENSG00000259123	RP11-76E17.2	fisher	ON	0.0381268672154067	0.013688160126332
ENSG00000226599	RP11-136K14.3	fisher	ON	0.0184070422295314	0.0204203619775832
ENSG00000231755	CHODL-AS1	fisher	ON	0.0195994938942449	0.0639444587845003
ENSG00000272050	RP13-379O24.3	fisher	OFF	0.000792625384067619	0.0147303629161772
ENSG00000236352	AC005220.3	fisher	ON	0.031013501611499	0.0240156596132401
ENSG00000248215	RP11-722M1.1	fisher	OFF	0.000180612777312095	0.00530715411200006
ENSG00000239265	CLRN1-AS1	fisher	OFF	0.00937446850412324	0.0682039029236409
ENSG00000267231	AC005786.5	fisher	OFF	0.00652639790571143	0.0259283762481217
ENSG00000236525	AC007278.2	fisher	ON	0.0239313497920454	0.0112605322973221
ENSG00000255778	RP4-765H13.1	fisher	ON	0.0341726139044905	0.0127501235410661
ENSG00000270071	AP001172.2	fisher	ON	0.184380630402758	0.180806138802496
ENSG00000261055	RP11-195M16.3	fisher	ON	0.0100008086934379	0.0100723900415534
ENSG00000230500	RP11-360I20.2	fisher	ON	0.0766762030683029	0.251270341982418
ENSG00000273471	RP13-1039J1.4	fisher	ON	0.00698079698168209	0.00303216987189927
ENSG00000260771	RP1-39J2.1	fisher	ON	0.0804084455795305	0.0362044773037408
ENSG00000268038	AC011516.2	fisher	ON	0.0589823134294256	0.0665464588754251
ENSG00000248949	RP11-661C8.2	fisher	OFF	0.00691432389596667	0.0291639804758465
ENSG00000198491	RP11-208N14.4	fisher	ON	0.0188654146561902	0.00614540574657836
ENSG00000262890	RP11-424M24.5	fisher	ON	0.0620724677146962	0.0800160270221786
ENSG00000258670	RP11-1042B17.3	fisher	ON	0.106031973060576	0.076070027105735
ENSG00000243583	RP4-669B10.3	fisher	ON	0.0163722833052305	0.00589117768799398
ENSG00000249725	RP11-469L4.1	fisher	OFF	0.000268974331400952	0.0105924181098978
ENSG00000250626	RP11-756P10.2	fisher	ON	0.0206376428292515	0.00228655029840604
ENSG00000259423	RP11-265N7.2	fisher	OFF	0.0114072538311891	0.0982596038052883
ENSG00000249201	CTD-3080P12.3	fisher	ON	0.057056604779619	0.0173725660867626
ENSG00000259478	RP11-753A21.1	fisher	ON	0.0127303350708457	0.0127776626806707
ENSG00000226520	KIRREL-IT1	fisher	ON	0.045667545533501	0.0529927636521206
ENSG00000268673	LLNLR-249E10.1	fisher	ON	0.0867951041732667	0.0197705122510945
ENSG00000236393	RP11-320G24.1	fisher	OFF	0.00810072616858724	0.0189243610156732
ENSG00000271216	LINC01050	fisher	OFF	0.0246499641728381	0.146860297383074
ENSG00000224239	AC090044.2	fisher	ON	0.593399856351778	0.131563936961431
ENSG00000231056	RP1-290I10.5	fisher	ON	2.29645416902798	0.817997779468604
ENSG00000223784	RP11-554I8.2	fisher	ON	0.415203179902963	0.510594213982353
ENSG00000254251	RP11-662G23.1	fisher	ON	0.234629151135691	0.265666846013693
ENSG00000260070	RP11-182J23.1	fisher	ON	0.0885407231719362	0.0398236475144467
ENSG00000253513	RP11-6D1.3	fisher	OFF	0.00833955129052476	0.0286479808246191
ENSG00000270947	AC025811.3	fisher	ON	0.389850094410923	0.314253662882343
ENSG00000259356	RP11-90E5.1	fisher	ON	0.00515530920220876	0.00966162993990194
ENSG00000236212	AC009262.2	fisher	OFF	0.0383890095813238	0.0646596143619962
ENSG00000231291	RP11-445O3.1	fisher	ON	0.157538857506843	0.0316714118815538
ENSG00000250001	CTD-2201E9.2	fisher	ON	0.0107247268531876	0.0217224638940918
ENSG00000236886	AC007563.5	fisher	ON	0.0443584001323609	0.0447565936499598
ENSG00000248969	CTD-2113L7.1	fisher	ON	0.0356462865987543	0.0297053956027041
ENSG00000234019	RP11-236P24.3	fisher	OFF	0.00354309312083238	0.0200975519250805
ENSG00000261780	CTD-2354A18.1	fisher	ON	0.00448760415676981	0.00663429267401986
ENSG00000238268	RP11-229P13.19	fisher	ON	0.0431484522567229	0.0274362328678515
ENSG00000226661	RP5-1139I1.2	fisher	ON	0.042625538331319	0.0200169216866495
ENSG00000257259	RP11-767I20.1	fisher	ON	0.041583697657929	0.0111367552601151
ENSG00000254632	RP11-21L23.4	fisher	ON	0.188496646729384	0.18734194795055
ENSG00000235123	DSCAM-AS1	fisher	OFF	0.188633415075218	9.85148194376258
ENSG00000271958	RP11-617D20.2	fisher	ON	0.0209089653078533	0.0152830739383033
ENSG00000246774	AC004051.2	fisher	ON	0.0264313283951275	0.00980890668314884
ENSG00000224269	AP000697.6	fisher	OFF	0.00470403613579905	0.0743152515424666
ENSG00000253593	RP11-157E21.1	fisher	OFF	0.00822676800155048	0.0418615183904966
ENSG00000263680	RP11-57A1.1	fisher	OFF	0.0117694984843686	0.061115672503921
ENSG00000271752	RP11-269M20.3	fisher	ON	0.0987390412538505	0.0593304333954327
ENSG00000272583	RP11-344P13.6	fisher	OFF	0.0727875589498981	0.447330653328046
ENSG00000259181	RP11-463I20.3	fisher	ON	0.0425622184709638	0.0259433241212989
ENSG00000236758	MTUS2-AS2	fisher	ON	0.0268905339432981	0.0100985954805486
ENSG00000227914	RP11-130C19.3	fisher	ON	0.0689424481822524	0.0211808969807393
ENSG00000257837	RP11-263K4.4	fisher	ON	0.0383368574208762	0.147555768985209
ENSG00000251511	RP11-171N4.1	fisher	ON	0.0259802975117238	0.0155298407711662
ENSG00000225107	AC092484.1	fisher	OFF	0.0144193920488133	0.250699996734047
ENSG00000258871	RP3-514A23.2	fisher	ON	0.0857742342868505	0.020192976646387
ENSG00000226846	LINC00348	fisher	ON	0.0477076694022143	0.0222859998848947
ENSG00000251370	CTD-2201E9.1	fisher	ON	0.0220890839956808	0.0217200441569436
ENSG00000255015	RP11-716H6.1	fisher	ON	0.0189739460924238	0.00631272493451555
ENSG00000230526	RP11-472G21.2	fisher	OFF	0.0409633417588933	0.127260174784608
ENSG00000232679	RP11-400N13.3	fisher	OFF	0.0217849887736143	1.20893384342767
ENSG00000226876	RP11-36N20.1	fisher	OFF	0.0257308005686457	0.517024406651182
ENSG00000272912	RP11-724N1.1	fisher	ON	0.042867647955101	0.0350368571956809
ENSG00000272071	RP11-332J15.4	fisher	OFF	0.0299519642132524	0.105623405929298
ENSG00000224739	AC016735.1	fisher	ON	1.39040209968495	0.736930761417421
ENSG00000231476	AC074389.5	fisher	ON	0.410720684834488	0.409203656218519
ENSG00000255020	AF131216.5	fisher	ON	0.0791285985808544	0.12125683927285
ENSG00000254460	RP11-939C17.4	fisher	ON	0.0692398877032667	0.0184488919269343
ENSG00000261292	RP11-389G6.3	fisher	ON	0.0749238389067208	0.0253893528433062
ENSG00000224985	RP11-297K8.2	fisher	OFF	0.028873608255379	0.0599201693275427
ENSG00000253398	RP11-775B15.2	fisher	ON	0.0441393506245981	0.0157072515598155
ENSG00000271390	RP11-89C3.3	fisher	ON	0.129522722133487	0.0457585324668928
ENSG00000224644	RP11-16L21.7	fisher	ON	0.0680893278380667	0.0516735398054873
ENSG00000254740	RP11-334E6.3	fisher	ON	0.00895813675302571	0.00414845893889009
ENSG00000234197	ETV5-AS1	fisher	ON	0.192795974025614	0.0861212559929928
ENSG00000232598	RP1-90K10.4	fisher	ON	0.137795282227881	0.158524903071221
ENSG00000263688	RP11-386P4.1	fisher	ON	0.0312484458852638	0.00837419649190065
ENSG00000234942	RP11-93H12.2	fisher	ON	0.00897789324578905	0.00657069715945415
ENSG00000245729	RP11-480D4.1	fisher	ON	0.011965325047869	0.00347762089540737
ENSG00000250049	RP11-348J24.2	fisher	ON	0.0129746200130028	0.00762380650813959
ENSG00000229404	LINC00858	fisher	OFF	0.00989718853410714	0.0927443903568164
ENSG00000236591	RP11-162J8.3	fisher	OFF	0.144734516085749	0.573426344643951
ENSG00000224467	AC009313.1	fisher	ON	0.0170773266622067	0.0199948843632064
ENSG00000250331	RP11-1E3.1	fisher	ON	0.178679450362625	0.0303026059683088
ENSG00000229495	RP11-173D14.3	fisher	ON	0.00626200096721829	0.00605411268417274
ENSG00000233661	SPIN4-AS1	fisher	ON	0.124546899975014	0.0639762510255299
ENSG00000259390	RP11-27M9.1	fisher	OFF	0.0180374580515857	0.31654851799439
ENSG00000236996	MLIP-IT1	fisher	ON	0.138885294756852	0.0674307058284944
ENSG00000225541	AC002480.5	fisher	ON	0.0700417583626059	0.0403126009924615
ENSG00000249815	RP11-269F21.3	fisher	OFF	0.00552444288871048	0.062754024673032
ENSG00000249091	RP11-733C7.1	fisher	ON	0.170368872087206	0.260172393035691
ENSG00000233569	RP11-500B12.1	fisher	ON	0.101751936248607	0.04818647713
ENSG00000255274	TMPRSS4-AS1	fisher	ON	0.148191003897633	0.0370747259945932
ENSG00000244502	HDAC11-AS1	fisher	OFF	0.0412809360392581	0.122841577258375
ENSG00000264066	MIR144	fisher	ON	0.00645430895342857	0.00336829640728222
ENSG00000223991	AC104809.2	fisher	ON	0.0173074172517734	0.0181851033300099
ENSG00000239498	AC114765.1	fisher	OFF	0.00247369234862	0.0223851276428397
ENSG00000256691	RP11-476M19.3	fisher	OFF	0.00153512265371143	0.0172233600188207
ENSG00000259188	CTD-2647E9.3	fisher	ON	0.0825381668530448	0.0302305982372243
ENSG00000203585	RP11-542B15.1	fisher	OFF	0.0103489350262565	0.108453397282057
ENSG00000233219	RP11-89N17.3	fisher	ON	0.0299820193018819	0.0327746303712552
ENSG00000267055	RP11-486P11.1	fisher	OFF	0.0469660427142191	0.042255813604398
ENSG00000238232	RP11-95P13.2	fisher	ON	0.193271670232033	0.139412860186874
ENSG00000266268	RP11-172F10.1	fisher	ON	0.0661249112405791	0.0313948289805109
ENSG00000250692	CTB-35F21.4	fisher	ON	0.200335150440353	0.0232342181907564
ENSG00000224795	AP003039.3	fisher	ON	0.0238392855927943	0.0271310280788925
ENSG00000261410	RP11-543N12.1	fisher	ON	0.0902591227915429	0.0110971005406126
ENSG00000228222	AC074363.1	fisher	ON	0.115634963960385	0.0140466906299816
ENSG00000250945	RP11-810P8.1	fisher	ON	0.0148467769349686	0.00567726423563472
ENSG00000231189	AC013448.1	fisher	OFF	0.00441723537424476	0.018405104874911
ENSG00000234177	AC068057.2	fisher	ON	0.0167574942003774	0.0148549860085196
ENSG00000204971	RP11-807H22.7	fisher	ON	0.14024494259215	0.0677768177349049
ENSG00000267729	AC010761.14	fisher	OFF	0.0866192232142076	0.239663963481024
ENSG00000227342	LINC00307	fisher	ON	0.0691965768409305	0.017664954527504
ENSG00000269916	RP11-193M21.1	fisher	ON	0.143965336901043	0.132102893394185
ENSG00000233399	RP11-111I12.1	fisher	OFF	0.002355144988654	0.0178413097050964
ENSG00000267243	AC005307.3	fisher	ON	0.0081914688170439	0.0129654877501829
ENSG00000223770	MIR1255B1	fisher	ON	0.0134799563816376	0.0181847715082863
ENSG00000254497	CTD-2560E9.5	fisher	OFF	0.00364232516251524	0.0284492091709058
ENSG00000249588	CTC-537E7.1	fisher	ON	0.0355004535318419	0.0246300343377362
ENSG00000229203	AC103564.7	fisher	OFF	0.0103586499785552	0.0321424536837231
ENSG00000254626	RP11-27G22.1	fisher	ON	0.194617562638324	0.304302589995187
ENSG00000254254	RP11-17A4.2	fisher	ON	0.0951019693433356	0.00879743914571369
ENSG00000254262	RP11-58O3.2	fisher	ON	0.0558917425879648	0.00353544755196954
ENSG00000272856	RP11-710E1.2	fisher	ON	0.111868748713494	0.0360746817193954
ENSG00000233906	RP11-315I14.2	fisher	OFF	0.0285735213346743	0.0635058694893098
ENSG00000232139	LINC00867	fisher	ON	0.0478472850510924	0.184103890192136
ENSG00000236385	RP11-114M1.2	fisher	OFF	0.0171897166773476	0.295558462398047
ENSG00000225376	RP11-490D19.6	fisher	ON	0.0487169829057971	0.00592570247272407
ENSG00000237845	RP5-940F7.2	fisher	OFF	0.00377174770730762	0.0171131612278629
ENSG00000232903	RP13-137A17.4	fisher	ON	0.0116155259255375	0.0126097718480495
ENSG00000260166	RP11-863P13.6	fisher	ON	0.278820814150353	0.0758736019243821
ENSG00000254489	RP5-1024C24.1	fisher	ON	0.130917509209197	0.087206248353344
ENSG00000233851	LATS2-AS1	fisher	ON	0.0115321843697743	0.0294850979030426
ENSG00000267299	CTB-66B24.1	fisher	ON	0.502928064534089	0.176560839427509
ENSG00000177369	RP1-62O9.3	fisher	ON	0.0157951871829163	0.013234061395903
ENSG00000242628	AC009228.1	fisher	ON	0.121523749151982	0.0525147076732024
ENSG00000254362	RP11-14I17.3	fisher	ON	0.109515453567686	0.069345407405418
ENSG00000248846	CTD-2016O11.1	fisher	ON	0.0726941755754248	0.082788447789367
ENSG00000256196	RP11-881M11.4	fisher	OFF	0.0274417583200514	0.117558842593423
ENSG00000258604	AL161668.5	fisher	ON	0.591384419074165	0.121963821949552
ENSG00000228174	RP11-244N9.6	fisher	ON	0.00588550749579476	0.00350503938259868
ENSG00000253574	RP11-284H18.1	fisher	OFF	0.00734486832115333	0.0341238819722696
ENSG00000265799	RP11-387H17.6	fisher	ON	0.0430614155698219	0.0249871779050202
ENSG00000230967	RP11-107I14.5	fisher	OFF	0.0116476769560486	0.0642360470528357
ENSG00000223834	RP11-472N13.2	fisher	ON	0.121831285763695	0.071304065198996
ENSG00000248975	CTD-2251F13.1	fisher	ON	0.0119265319745416	0.0073857656187722
ENSG00000235637	RP11-457D2.3	fisher	ON	0.0363251889633781	0.022591865306641
ENSG00000236036	LINC00445	fisher	ON	0.526814778046894	0.0427654158305596
ENSG00000251126	RP11-119H12.6	fisher	ON	0.0142123094798181	0.00458297247124676
ENSG00000226063	AC009531.2	fisher	OFF	0	0.0113701111120585
ENSG00000232680	AC002511.3	fisher	ON	0.0920979858472876	0.0789449282093357
ENSG00000231236	AP001604.3	fisher	ON	0.0409937077512283	0.0287538021375477
ENSG00000233342	RP11-235G24.3	fisher	OFF	0.00442511955725619	0.0557497133572132
ENSG00000259485	CTD-2147F2.1	fisher	ON	0.0132593829791724	0.163084283843067
ENSG00000257548	RP11-797M17.1	fisher	ON	0.0185997089142419	0.00790882817424232
ENSG00000258912	RP11-1079H9.1	fisher	ON	0.00881992527559905	0.00645552920079935
ENSG00000265091	RP11-835E18.5	fisher	ON	0.0302358692966806	0.0221069033489795
ENSG00000224190	RP11-442O18.2	fisher	ON	0.0199462160729895	0.00477863989352704
ENSG00000248222	CTB-174D11.1	fisher	ON	0.023805882081996	0.0359253260534022
ENSG00000230631	RP11-359N11.1	fisher	OFF	0.0180813446937171	0.05006160604815
ENSG00000258216	RP11-654D12.2	fisher	ON	0.0696517948656838	0.0586619626211605
ENSG00000253745	RP11-350F16.1	fisher	ON	0.0504772009343867	0.015150011398607
ENSG00000261757	AC005592.3	fisher	ON	0.0635808304119383	0.0330178075352832
ENSG00000255160	RP11-428C19.5	fisher	OFF	0.0173436140586676	0.0494015155806346
ENSG00000226709	FGF12-AS3	fisher	ON	0.266458640406209	0.102808560386116
ENSG00000239593	RP11-477J21.6	fisher	ON	0.142839682614145	0.059923782925381
ENSG00000256249	RP11-324E6.6	fisher	ON	0.0574226486862983	0.0162479149089195
ENSG00000255308	RP11-428C19.4	fisher	OFF	0.0222907684496467	0.0469130355034244
ENSG00000248428	CTC-551A13.1	fisher	ON	0.0677472544449248	0.0141886503639944
ENSG00000270321	RP11-2L8.2	fisher	ON	0.182562241896801	0.13128249983128
ENSG00000230257	NFE4	fisher	ON	0.0832644907229552	1.5972928522596
ENSG00000229766	RP5-971N18.3	fisher	ON	0.0134241639948963	0.00828055068731471
ENSG00000235899	RP11-345L23.1	fisher	ON	0.123961107941685	0.0640819866993899
ENSG00000226622	AC092155.4	fisher	ON	0.141391892022748	0.00968133992986702
ENSG00000267275	CTD-2562J15.6	fisher	ON	0.032644580339461	0.027705539207277
ENSG00000267440	CTC-501O10.1	fisher	ON	0.104444411501253	0.0604218523448267
ENSG00000267298	AC006116.19	fisher	ON	0.0879750129340638	0.0734943302098543
ENSG00000225111	AC083900.1	fisher	ON	0.136146712128984	0.0735227779036632
ENSG00000251443	RP11-113I22.1	fisher	ON	0.0336464143619876	0.00683014930202435
ENSG00000260600	RP11-109D24.1	fisher	ON	0.00408634991355667	0.00136953985874437
ENSG00000260192	RP11-756H20.1	fisher	ON	0.0500902970039309	0.0047004628428239
ENSG00000267577	CTD-2587H24.5	fisher	OFF	0.00441777916764305	0.031018005798788
ENSG00000267696	CTB-151G24.1	fisher	ON	0.0244409831434276	0.0130294376736926
ENSG00000235189	RP4-537K23.4	fisher	ON	0.0810756609356076	0.0448599478446409
ENSG00000237612	AP002856.7	fisher	ON	0.0628015158491267	0.00590601211763305
ENSG00000229271	AC091493.2	fisher	OFF	0.00832373528912857	0.0286428679328709
ENSG00000269707	RP11-13J10.1	fisher	ON	0.0566763262055286	0.0214211209629926
ENSG00000249743	RP11-60A8.1	fisher	ON	0.0465863791500314	0.0214140071238313
ENSG00000260660	RP11-69H7.2	fisher	ON	0.0404618712594771	0.0251473410036128
ENSG00000253673	CTC-436K13.1	fisher	ON	0.0148878206398181	0.00731398582491287
ENSG00000235434	RP11-91K11.2	fisher	ON	0.646158305085239	0.0356190405011233
ENSG00000253595	CTD-3064M3.1	fisher	ON	0.0316625851006971	0.0114812004333416
ENSG00000230970	HHATL-AS1	fisher	ON	0.0524494340100183	0.0324649911738304
ENSG00000267788	CTD-2534I21.9	fisher	ON	0.0306682747116152	0.0121817357604281
ENSG00000255479	RP11-672A2.6	fisher	ON	0.0543106387848581	0.0212947774776182
ENSG00000249094	RP1-7G5.6	fisher	ON	0.0252947492960314	0.0151689042313032
ENSG00000261540	RP11-281J9.2	fisher	OFF	0.00674456546994381	0.269676597192845
ENSG00000251497	RP11-197N18.7	fisher	ON	0.0184050228450842	0.0332207650542448
ENSG00000251324	RP11-79P5.5	fisher	OFF	0.0030522187805	0.0169827857401891
ENSG00000248300	RP11-74M11.2	fisher	ON	0.0221659294014048	0.00709505616708805
ENSG00000227673	RP11-243J18.2	fisher	OFF	0.0190543004560857	0.0799891940577643
ENSG00000260693	AC026150.8	fisher	ON	0.194195824169247	0.0509185859767518
ENSG00000230945	RP11-394O9.1	fisher	OFF	0.0149194682139743	0.0625555218068711
ENSG00000224853	LINC00393	fisher	ON	0.106562771827029	0.561989358009983
[truncated: 1,058 more rows]
