# Supplementary material for: Dysregulated lncRNA-miRNA-mRNA Network Reveals Patient Survival-Associated Modules and RNA Binding Proteins in Invasive Breast Carcinoma
Source: Front Genet. 2020 Jan 15;10:1284. doi: 10.3389/fgene.2019.01284 (PMC6975227; doi:10.3389/fgene.2019.01284)
Supplement: Supplementary file 1 [file DataSheet_1.zip › SupplementaryTables/tableS5_Differentially expressed miRNAs.txt]

miRNAId	mirBaseId	diffMethod	direction	AverExpNormal	AverExpCancer
hsa-let-7c	MIMAT0000064	t-test	DOWN	8117.02239184762	2441.32833903241
hsa-mir-1-1	MIMAT0031892	t-test	DOWN	222.782811514286	5.09109782037037
hsa-mir-1-2	MIMAT0000416	t-test	DOWN	237.934459419048	5.39875079166667
hsa-mir-100	MIMAT0000098	t-test	DOWN	10772.6132206286	3040.64365963797
hsa-mir-105-1	MIMAT0000102	fisher	OFF	0.248094361904762	18.8329233787037
hsa-mir-105-2	MIMAT0000102	fisher	OFF	0.257233380952381	19.0381234444444
hsa-mir-106a	MIMAT0000103	t-test	UP	11.1643314571429	25.7144130398148
hsa-mir-10b	MIMAT0000254	t-test	DOWN	266864.256257895	70517.7182714361
hsa-mir-1179	MIMAT0005824	fisher	OFF	0.339789561904762	0.21176499537037
hsa-mir-1197	MIMAT0005955	fisher	ON	0.191215133333333	0.0838984259259259
hsa-mir-1247	MIMAT0005899	t-test	DOWN	114.887453552381	39.5682761111111
hsa-mir-1248	MIMAT0005900	t-test	UP	1.32514268571429	3.02934681666667
hsa-mir-1250	MIMAT0005902	fisher	OFF	0.0289586952380952	0.166735400925926
hsa-mir-1254-1	MIMAT0005905	fisher	OFF	0.216444095238095	0.525746958333333
hsa-mir-1254-2	MIMAT0005905	fisher	OFF	0.129318104761905	0.561976637037036
hsa-mir-1258	MIMAT0005909	t-test	DOWN	6.09275411428571	1.24471497777778
hsa-mir-125b	MIMAT0000423	t-test	DOWN	1386.01398625714	375.898731325
hsa-mir-1262	MIMAT0005914	fisher	ON	1.73680766666667	0.69136346111111
hsa-mir-1269b	MIMAT0019059	fisher	OFF	0.128338123809524	12.9509475472222
hsa-mir-1276	MIMAT0005930	fisher	OFF	0.0507894666666667	0.219443417592593
hsa-mir-1277	MIMAT0022724	fisher	OFF	0.391661561904762	1.52876399444444
hsa-mir-1284	MIMAT0005941	fisher	OFF	0.149796276190476	0.415832609259259
hsa-mir-1292	MIMAT0005943	fisher	OFF	0.225108438095238	0.585685273148148
hsa-mir-1293	MIMAT0005883	fisher	OFF	0.0503128	0.207870932407407
hsa-mir-1295a	MIMAT0005885	t-test	DOWN	2.63768010476191	1.12981739351852
hsa-mir-1301	MIMAT0026639	t-test	UP	4.74345282857143	18.7012638777778
hsa-mir-1307	MIMAT0022727	t-test	UP	627.001312247619	1405.75501485
hsa-mir-130b	MIMAT0004680	t-test	UP	9.75735362857143	28.758598312037
hsa-mir-1323	MIMAT0005795	fisher	ON	0.186840085714286	0.133661681481481
hsa-mir-133a-1	MIMAT0026478	t-test	DOWN	188.191768866667	2.53761696574074
hsa-mir-133a-2	MIMAT0026478	t-test	DOWN	163.582101609524	2.25079108148148
hsa-mir-133b	MIMAT0000770	fisher	ON	72.3840871047619	0.909452525
hsa-mir-135b	MIMAT0000758	t-test	UP	4.772359	29.5021884925926
hsa-mir-137	MIMAT0037310	fisher	OFF	0.0823965714285714	0.586606486111111
hsa-mir-139	MIMAT0000250	t-test	DOWN	415.624731228571	50.2905518027777
hsa-mir-140	MIMAT0000431	t-test	DOWN	1576.72372186667	746.743812848148
hsa-mir-141	MIMAT0004598	t-test	UP	445.035089609524	2103.8760559963
hsa-mir-142	MIMAT0000433	t-test	UP	835.878705409524	3182.44792460278
hsa-mir-143	MIMAT0004599	t-test	DOWN	96835.4697819809	42982.3902394361
hsa-mir-144	MIMAT0004600	t-test	DOWN	525.159511980953	69.3007488564815
hsa-mir-145	MIMAT0000437	t-test	DOWN	7189.7034335619	1454.79300672963
hsa-mir-147b	MIMAT0037331	fisher	OFF	0.17531980952381	1.31494461574074
hsa-mir-148b	MIMAT0004699	t-test	UP	94.499842352381	229.479447365741
hsa-mir-1537	MIMAT0026765	fisher	OFF	0.0970286	0.293391155555556
hsa-mir-1538	MIMAT0007400	fisher	OFF	0.166447276190476	0.244246901851852
hsa-mir-155	MIMAT0000646	t-test	UP	164.198835133333	482.340809212037
hsa-mir-17	MIMAT0000070	t-test	UP	341.495459409524	752.653512481481
hsa-mir-181b-1	MIMAT0000257	t-test	UP	86.2160194095238	229.066441362963
hsa-mir-181b-2	MIMAT0000257	t-test	UP	81.579905552381	206.010339419444
hsa-mir-182	MIMAT0000259	t-test	UP	9796.82288575237	48475.5287729936
hsa-mir-183	MIMAT0000261	t-test	UP	2406.8594045619	18863.2412461269
hsa-mir-184	MIMAT0000454	t-test	UP	6.58607037142857	111.557199717593
hsa-mir-187	MIMAT0004561	t-test	UP	5.71414042857143	53.1267995268518
hsa-mir-188	MIMAT0000457	t-test	UP	1.13843977142857	3.31409459259259
hsa-mir-18a	MIMAT0000072	t-test	UP	5.36669998095238	15.4135754555556
hsa-mir-1908	MIMAT0007881	fisher	OFF	0.00188057142857143	0.0510927935185185
hsa-mir-190b	MIMAT0004929	t-test	UP	2.22231238095238	22.6050886444444
hsa-mir-191	MIMAT0000440	t-test	UP	521.479644133333	1272.08448643981
hsa-mir-1910	MIMAT0007884	fisher	OFF	0.139631504761905	0.428465124074074
hsa-mir-192	MIMAT0000222	t-test	UP	202.236245447619	589.482681761112
hsa-mir-193a	MIMAT0004614	t-test	DOWN	1056.15622453333	463.96562825
hsa-mir-195	MIMAT0000461	t-test	DOWN	125.235914780952	48.9376100296297
hsa-mir-196a-1	MIMAT0000226	t-test	UP	42.2425638190476	415.829987555556
hsa-mir-196a-2	MIMAT0000226	t-test	UP	54.1210973428572	483.310318584259
hsa-mir-19a	MIMAT0004490	t-test	UP	14.1087860380952	35.976654512963
hsa-mir-200a	MIMAT0001620	t-test	UP	240.362365390476	1028.32079659167
hsa-mir-200b	MIMAT0004571	t-test	UP	243.277843609524	778.470219053705
hsa-mir-200c	MIMAT0004657	t-test	UP	4318.48086463809	12446.8903060944
hsa-mir-202	MIMAT0002810	fisher	ON	1.80506882857143	1.53563137314815
hsa-mir-203a	MIMAT0031890	t-test	UP	1728.01638983809	7873.75955528981
hsa-mir-203b	MIMAT0019813	t-test	UP	12.2163950190476	74.7060010592592
hsa-mir-204	MIMAT0000265	t-test	DOWN	23.9616499714286	3.98415268055556
hsa-mir-205	MIMAT0000266	t-test	DOWN	6830.97355347619	2530.82600149907
hsa-mir-206	MIMAT0000462	fisher	ON	297.011503457143	26.4048232333333
hsa-mir-20b	MIMAT0001413	t-test	UP	20.2580273047619	47.8685297722222
hsa-mir-21	MIMAT0000076	t-test	UP	58392.1812376667	254242.207673181
hsa-mir-210	MIMAT0026475	t-test	UP	87.9528470285714	817.474853242594
hsa-mir-211	MIMAT0000268	fisher	ON	0.523372180952381	0.132856751851852
hsa-mir-2114	MIMAT0011156	fisher	OFF	0.169709352380952	1.197487
hsa-mir-215	MIMAT0000272	t-test	DOWN	13.5855923238095	6.36277247685184
hsa-mir-216b	MIMAT0004959	fisher	ON	0.154825457142857	0.0686833685185185
hsa-mir-219b	MIMAT0019747	fisher	OFF	0.230353076190476	0.432780754629629
hsa-mir-2276	MIMAT0026921	fisher	OFF	0.0437067142857143	0.216214398148148
hsa-mir-299	MIMAT0002890	t-test	DOWN	7.97980196190476	3.40562935925926
hsa-mir-301a	MIMAT0022696	t-test	UP	5.34530760952381	23.1591674981482
hsa-mir-301b	MIMAT0032026	fisher	OFF	0.206858676190476	2.06489333796296
hsa-mir-3065	MIMAT0015066	t-test	UP	14.1419090285714	65.4381576083334
hsa-mir-3115	MIMAT0014977	fisher	OFF	0.0131013142857143	0.0682474037037037
hsa-mir-3117	MIMAT0019197	fisher	OFF	0.169473685714286	0.587590888888888
hsa-mir-3127	MIMAT0014990	t-test	UP	4.3804938952381	10.1732449425926
hsa-mir-3129	MIMAT0014992	fisher	ON	0.809293504761905	0.49186858425926
hsa-mir-3133	MIMAT0014998	fisher	OFF	0.0039826380952381	0.0397187768518518
hsa-mir-3136	MIMAT0015003	fisher	OFF	0.325700904761905	0.632149606481481
hsa-mir-3150a	MIMAT0019206	fisher	OFF	0.0421184	0.198249108333333
hsa-mir-3150b	MIMAT0019226	t-test	UP	0.869611123809524	3.32686429259259
hsa-mir-3156-1	MIMAT0015030	fisher	OFF	0.0140810666666667	1.30395123240741
hsa-mir-3156-2	MIMAT0015030	fisher	OFF	0.0342441904761905	1.16428576574074
hsa-mir-3156-3	MIMAT0015030	fisher	OFF	0.00358749523809524	0.801919582407408
hsa-mir-3161	MIMAT0015035	fisher	OFF	0.0578995047619048	0.3742445
hsa-mir-3170	MIMAT0015045	t-test	UP	1.06582182857143	2.59194702407407
hsa-mir-3174	MIMAT0015051	fisher	OFF	0.0464148952380952	0.303010034259259
hsa-mir-3176	MIMAT0015053	fisher	OFF	0.0276255904761905	0.269890405555555
hsa-mir-3177	MIMAT0019215	fisher	OFF	0.0292486095238095	0.103350793518519
hsa-mir-3178	MIMAT0015055	fisher	OFF	0.0581061047619048	0.17138482962963
hsa-mir-3187	MIMAT0019216	fisher	OFF	0.146236847619048	0.491184652777778
hsa-mir-3193	MIMAT0015077	fisher	ON	0.2984276	0.149252285185185
hsa-mir-3194	MIMAT0015078	fisher	OFF	0.100610780952381	0.302491703703704
hsa-mir-3199	MIMAT0015084	t-test	DOWN	2.48405164761905	0.746360007407407
hsa-mir-32	MIMAT0000090	t-test	UP	12.0130246761905	31.4608495861111
hsa-mir-3200	MIMAT0017392	t-test	UP	1.77715917142857	5.71193807222223
hsa-mir-320c-1	MIMAT0005793	fisher	ON	0.9487306	0.589762361111111
hsa-mir-320d	MIMAT0006764	fisher	OFF	0.294609990476191	0.611647646296296
hsa-mir-326	MIMAT0000756	t-test	DOWN	24.7547057333333	10.5461902018518
hsa-mir-329-1	MIMAT0026555	fisher	ON	0.832378523809523	0.386350155555555
hsa-mir-329-2	MIMAT0026555	fisher	ON	0.9219736	0.388078754629629
hsa-mir-331	MIMAT0004700	t-test	UP	19.5960776952381	39.7580329203704
hsa-mir-335	MIMAT0000765	t-test	DOWN	371.657827780953	105.628142753704
hsa-mir-337	MIMAT0004695	t-test	DOWN	143.817506304762	35.755932737037
hsa-mir-33a	MIMAT0000091	t-test	UP	7.18370717142857	23.274762425926
hsa-mir-33b	MIMAT0003301	t-test	UP	1.38983904761905	9.78036840185184
hsa-mir-340	MIMAT0004692	t-test	UP	14.2905344095238	29.6694462425926
hsa-mir-342	MIMAT0004694	t-test	UP	180.747227085714	537.06187796574
hsa-mir-345	MIMAT0000772	t-test	UP	12.0775758952381	29.4593958444444
hsa-mir-346	MIMAT0000773	fisher	ON	0.327395428571429	0.172301112037037
hsa-mir-3610	MIMAT0017987	fisher	OFF	0.227932752380952	1.25431750648148
hsa-mir-3614	MIMAT0017992	t-test	UP	1.7967996952381	5.08091553981482
hsa-mir-3618	MIMAT0017998	fisher	OFF	0.017896380952381	0.0922000305555556
hsa-mir-3619	MIMAT0017999	fisher	OFF	0.104128352380952	0.538753549074074
hsa-mir-3622a	MIMAT0018003	fisher	ON	0.471810314285714	0.197975268518518
hsa-mir-3652	MIMAT0018072	fisher	OFF	0.258506704761905	0.891777277777777
hsa-mir-3654	MIMAT0018074	fisher	OFF	0.043438	0.193744574074074
hsa-mir-3655	MIMAT0018075	fisher	OFF	0.087322419047619	0.246980773148148
hsa-mir-365a	MIMAT0009199	t-test	DOWN	275.854924009524	103.289676937037
hsa-mir-365b	MIMAT0022833	t-test	DOWN	275.720813161905	102.902294114815
hsa-mir-3662	MIMAT0018083	fisher	OFF	0.0635263047619048	0.701789120370369
hsa-mir-3664	MIMAT0018086	fisher	OFF	0.160185180952381	1.21504531759259
hsa-mir-3677	MIMAT0019221	t-test	UP	3.16913903809524	14.8184517916667
hsa-mir-3690-1	MIMAT0018119	fisher	OFF	0.277277161904762	0.714026679629629
hsa-mir-3691	MIMAT0018120	fisher	OFF	0.106464333333333	0.245417340740741
hsa-mir-370	MIMAT0026483	t-test	DOWN	20.4182347142857	9.99342052685185
hsa-mir-375	MIMAT0037313	t-test	UP	3895.66732287619	24657.5989500945
hsa-mir-376a-2	MIMAT0022928	fisher	ON	1.00724722857143	0.515092189814815
hsa-mir-376c	MIMAT0022861	t-test	DOWN	10.6813276095238	4.95673326018519
hsa-mir-377	MIMAT0004689	t-test	DOWN	7.70941351428571	3.08200706666667
hsa-mir-378a	MIMAT0000731	t-test	DOWN	1296.26629501905	306.484957137963
hsa-mir-378c	MIMAT0016847	t-test	DOWN	16.0728915047619	4.49371496388889
hsa-mir-378d	MIMAT0018926	fisher	ON	0.876688314285714	0.200351305555556
hsa-mir-379	MIMAT0000733	t-test	DOWN	1666.42111768572	718.162340937963
hsa-mir-381	MIMAT0022862	t-test	DOWN	69.7268319333334	27.9320166259259
hsa-mir-383	MIMAT0000738	fisher	ON	4.32077423809524	1.6434958212963
hsa-mir-3911	MIMAT0018185	fisher	OFF	0.0447716952380952	0.156079831481482
hsa-mir-3922	MIMAT0019227	fisher	OFF	0.299680504761905	0.667625518518518
hsa-mir-3940	MIMAT0019229	fisher	OFF	0.568090342857143	1.25664930925926
hsa-mir-421	MIMAT0003339	t-test	UP	1.4290835047619	3.05318418703703
hsa-mir-425	MIMAT0003393	t-test	UP	250.762499314286	502.688389021296
hsa-mir-4286	MIMAT0016916	fisher	ON	0.345961714285714	0.131709712962963
hsa-mir-429	MIMAT0001536	t-test	UP	21.7724443714286	143.859345185185
hsa-mir-432	MIMAT0002814	t-test	DOWN	15.1900375047619	6.34455241111111
hsa-mir-4326	MIMAT0016888	t-test	UP	2.32424045714286	9.05534658425926
hsa-mir-433	MIMAT0026554	t-test	DOWN	3.20230639047619	1.17656925740741
hsa-mir-4421	MIMAT0018934	fisher	ON	0.149717	0.0339198722222222
hsa-mir-4433a	MIMAT0020956	fisher	ON	0.104193733333333	0.0478372009259259
hsa-mir-4433b	MIMAT0030413	fisher	ON	0.266887361904762	0.0672352685185185
hsa-mir-4434	MIMAT0018950	fisher	OFF	0.0289174952380952	0.159741800925926
hsa-mir-4442	MIMAT0018960	fisher	OFF	0.121125057142857	0.301157180555555
hsa-mir-4443	MIMAT0018961	fisher	OFF	0.145360304761905	0.366782156481482
hsa-mir-4444-1	MIMAT0018962	fisher	OFF	0.182637628571429	0.445970297222221
hsa-mir-4444-2	MIMAT0018962	fisher	OFF	0.291817990476191	0.748157289814815
hsa-mir-4446	MIMAT0019233	fisher	OFF	0.0677598952380953	0.605312901851852
hsa-mir-4491	MIMAT0019026	fisher	ON	0.811190590476191	0.395921102777778
hsa-mir-449a	MIMAT0001541	fisher	OFF	0.207055895238095	12.2745908342593
hsa-mir-449b	MIMAT0003327	fisher	OFF	0.0654694666666667	2.18925736018518
hsa-mir-449c	MIMAT0010251	fisher	OFF	0.00951750476190476	0.97210761388889
hsa-mir-4501	MIMAT0019037	fisher	OFF	0.0866598857142857	1.28334500555555
hsa-mir-4517	MIMAT0019054	fisher	OFF	0.0139239142857143	0.0816052157407407
hsa-mir-4519	MIMAT0019056	fisher	OFF	0.0106646095238095	0.109472207407407
hsa-mir-451a	MIMAT0001631	t-test	DOWN	2684.86921510476	269.815424278704
hsa-mir-452	MIMAT0001635	t-test	DOWN	188.343187619048	60.141901962037
hsa-mir-4522	MIMAT0019060	fisher	OFF	0.0636301428571429	0.197852
hsa-mir-4523	MIMAT0019061	fisher	OFF	0.0318761047619048	0.190050644444445
hsa-mir-4524a	MIMAT0019062	fisher	ON	0.484800980952381	0.109161610185185
hsa-mir-4526	MIMAT0019065	fisher	OFF	0.0067266380952381	0.111194263888889
hsa-mir-4529	MIMAT0019236	fisher	ON	0.1943268	0.0693614083333333
hsa-mir-454	MIMAT0003884	t-test	UP	4.45622852380952	13.0016883777778
hsa-mir-455	MIMAT0003150	t-test	UP	135.275913447619	308.218834243519
hsa-mir-4632	MIMAT0022977	fisher	ON	0.287557685714286	0.120122743518519
hsa-mir-4638	MIMAT0019695	fisher	OFF	0.389371876190476	1.65716023425926
hsa-mir-4640	MIMAT0019699	fisher	OFF	0.0627430285714286	0.36795277037037
hsa-mir-4649	MIMAT0019711	fisher	OFF	0.150967942857143	0.293377521296296
hsa-mir-4652	MIMAT0019716	fisher	OFF	0.0182423619047619	0.557719376851852
hsa-mir-4654	MIMAT0019720	fisher	OFF	0.0200004571428571	0.109468212037037
hsa-mir-4657	MIMAT0019724	fisher	OFF	0.024772	0.114856841666667
hsa-mir-4658	MIMAT0019725	fisher	OFF	0.0492384190476191	0.230500413888889
hsa-mir-4664	MIMAT0019737	fisher	OFF	0.0961800571428572	0.954347724074073
hsa-mir-4665	MIMAT0019739	fisher	OFF	0.0900399619047619	0.322523037962963
hsa-mir-4666a	MIMAT0019741	fisher	OFF	0.0168339142857143	0.0748161148148148
hsa-mir-4668	MIMAT0019745	t-test	UP	1.64645666666667	5.33553808055556
hsa-mir-4670	MIMAT0019750	fisher	ON	0.120787076190476	0.0373092398148148
hsa-mir-4675	MIMAT0019757	fisher	OFF	0.0301068857142857	0.319051484259259
hsa-mir-4677	MIMAT0019760	t-test	UP	5.0281363047619	11.3395867564815
hsa-mir-4678	MIMAT0019762	fisher	ON	0.255490761904762	0.0298801601851852
hsa-mir-4680	MIMAT0019764	fisher	OFF	0.0402435904761905	0.356031518518518
hsa-mir-4683	MIMAT0019768	fisher	ON	0.357084895238095	0.196927440740741
hsa-mir-4691	MIMAT0019781	fisher	OFF	0.0198871238095238	0.127066516666667
hsa-mir-4699	MIMAT0019794	fisher	ON	0.133066057142857	0.062125737037037
hsa-mir-4700	MIMAT0019796	fisher	OFF	0.0243298666666667	0.106749813888889
hsa-mir-4701	MIMAT0019798	fisher	ON	0.189731866666667	0.0739476472222222
hsa-mir-4724	MIMAT0019841	fisher	OFF	0.075639	2.05327770092593
hsa-mir-4726	MIMAT0019845	fisher	OFF	0.0647771904761905	0.362800294444444
hsa-mir-4732	MIMAT0019855	fisher	ON	2.91804045714286	0.173792772222222
hsa-mir-4736	MIMAT0019862	fisher	OFF	0.00180905714285714	0.0818107805555556
hsa-mir-4738	MIMAT0019866	fisher	OFF	0.0804656380952381	0.242339925
hsa-mir-4739	MIMAT0019868	fisher	OFF	0.00376952380952381	0.0714725564814815
hsa-mir-4740	MIMAT0019869	fisher	ON	0.201767428571428	0.0558263129629629
hsa-mir-4741	MIMAT0019871	fisher	OFF	0.0708691047619048	0.182769925
hsa-mir-4742	MIMAT0019872	fisher	OFF	0.626456142857143	1.15736774166667
hsa-mir-4745	MIMAT0019878	fisher	OFF	0.0817898285714286	0.264507348148148
hsa-mir-4746	MIMAT0019880	t-test	UP	1.13001769523809	3.27139801759259
hsa-mir-4756	MIMAT0019899	fisher	OFF	0.00224587619047619	0.279442887037037
hsa-mir-4758	MIMAT0019903	fisher	OFF	0.027225780952381	0.334075684259259
hsa-mir-4759	MIMAT0019905	fisher	ON	0.182473457142857	0.0449233305555556
hsa-mir-4766	MIMAT0019917	fisher	OFF	0.168541923809524	0.557244265740741
hsa-mir-4777	MIMAT0019934	fisher	OFF	0.0998903047619048	0.303861287962963
hsa-mir-4780	MIMAT0019939	fisher	ON	0.387739209523809	0.146089975925926
hsa-mir-4784	MIMAT0019948	fisher	OFF	0.158833638095238	1.0637016712963
hsa-mir-4788	MIMAT0019958	fisher	ON	0.457337028571429	0.229641458333333
hsa-mir-4791	MIMAT0019963	fisher	OFF	0.167610323809524	0.420875408333333
hsa-mir-4793	MIMAT0019965	fisher	OFF	0.00948582857142857	0.0704286231481482
hsa-mir-4802	MIMAT0019981	fisher	OFF	0.0400867428571429	0.208508059259259
hsa-mir-486	MIMAT0002177	t-test	DOWN	841.842766742857	33.4282382324074
hsa-mir-487a	MIMAT0026559	t-test	DOWN	2.93953197142857	1.42324535277778
hsa-mir-487b	MIMAT0026614	t-test	DOWN	9.52789477142857	4.7618640712963
hsa-mir-488	MIMAT0002804	fisher	ON	0.784708476190476	0.305434873148148
hsa-mir-492	MIMAT0002812	fisher	OFF	0.0027734380952381	0.0786327648148148
hsa-mir-493	MIMAT0002813	t-test	UP	5.56065714285714	14.1637364037037
hsa-mir-494	MIMAT0026607	t-test	DOWN	3.70841313333333	1.68840060185185
hsa-mir-495	MIMAT0022924	t-test	DOWN	19.7167205619048	7.09229699537037
hsa-mir-497	MIMAT0002820	t-test	DOWN	68.4664787333333	28.3624611546296
hsa-mir-5001	MIMAT0021021	fisher	OFF	0.245852428571428	0.573743125
hsa-mir-5003	MIMAT0021025	fisher	OFF	0.223168266666667	0.489785499074074
hsa-mir-5008	MIMAT0021039	fisher	OFF	0.0182815428571429	0.145783866666667
hsa-mir-503	MIMAT0002874	t-test	UP	7.21903397142857	18.7533926055555
hsa-mir-506	MIMAT0022701	fisher	OFF	0.0296823714285714	0.283637488888889
hsa-mir-5089	MIMAT0021081	fisher	OFF	0.0304459428571429	0.186486465740741
hsa-mir-5091	MIMAT0021083	fisher	OFF	0.176607828571429	0.296456588888889
hsa-mir-5092	MIMAT0021084	fisher	OFF	0.028922819047619	0.178711689814815
hsa-mir-511	MIMAT0002808	t-test	DOWN	28.9077088571429	8.40579443333334
hsa-mir-515-1	MIMAT0002826	fisher	ON	0.111816133333333	0.131438766666667
hsa-mir-517a	MIMAT0002851	fisher	ON	0.823100028571429	0.834167967592593
hsa-mir-517b	MIMAT0002851	fisher	ON	0.823100028571429	0.831990445370371
hsa-mir-518b	MIMAT0002844	fisher	ON	0.558471190476191	0.617936765740741
hsa-mir-518c	MIMAT0002847	fisher	ON	0.518525266666667	0.793362330555555
hsa-mir-519d	MIMAT0026610	fisher	ON	0.304921628571429	0.216053713888889
hsa-mir-520a	MIMAT0002833	fisher	ON	0.860486714285714	1.04320597407407
hsa-mir-520d	MIMAT0002855	fisher	ON	0.134082914285714	0.211948092592593
hsa-mir-520g	MIMAT0026611	fisher	ON	0.402250619047619	0.356034352777778
hsa-mir-520h	MIMAT0002867	fisher	ON	0.270628076190476	0.243153699074074
hsa-mir-525	MIMAT0002838	fisher	ON	0.30618540952381	0.677089264814815
hsa-mir-526b	MIMAT0002835	fisher	ON	1.85669121904762	2.74252278425926
hsa-mir-548ag-2	MIMAT0018969	fisher	ON	0.244020638095238	0.144823222222222
hsa-mir-548ao	MIMAT0021029	fisher	ON	0.146035771428571	0.0999750796296296
hsa-mir-548au	MIMAT0022291	fisher	OFF	0.0718342190476191	0.338879940740741
hsa-mir-548az	MIMAT0025456	fisher	OFF	0.0140480285714286	0.0916091037037037
hsa-mir-548d	MIMAT0004812	fisher	OFF	0.0508414857142857	0.20771125462963
hsa-mir-548e	MIMAT0026736	fisher	OFF	0.21671919047619	0.572461975000001
hsa-mir-548f-1	MIMAT0026739	fisher	OFF	0.0254536380952381	0.346548488888889
hsa-mir-548k	MIMAT0005882	fisher	OFF	0.1127116	0.248189575925926
hsa-mir-548o	MIMAT0005919	fisher	OFF	0.156878942857143	0.301611569444444
hsa-mir-548t	MIMAT0015009	fisher	OFF	0.0838695047619048	0.198474948148148
hsa-mir-548y	MIMAT0018354	fisher	ON	0.189611704761905	0.12033630462963
hsa-mir-549a	MIMAT0037328	fisher	OFF	0.00795054285714286	0.153173621296296
hsa-mir-551b	MIMAT0004794	t-test	DOWN	7.66401198095238	1.67796436203704
hsa-mir-556	MIMAT0003220	fisher	OFF	0.303538019047619	0.920944616666667
hsa-mir-5581	MIMAT0022275	fisher	OFF	0.1038236	0.321017394444444
hsa-mir-5586	MIMAT0022287	t-test	UP	1.80704549523809	3.9309032324074
hsa-mir-561	MIMAT0022706	fisher	ON	0.482365676190476	0.223620194444444
hsa-mir-5681b	MIMAT0022480	fisher	OFF	0.0133159333333333	0.145012934259259
hsa-mir-5683	MIMAT0022472	t-test	DOWN	54.9776131809524	10.9305871296297
hsa-mir-5684	MIMAT0022473	fisher	OFF	0.254329276190476	0.779511391666667
hsa-mir-5690	MIMAT0022482	fisher	OFF	0.106534533333333	0.271759209259259
hsa-mir-5691	MIMAT0022483	fisher	OFF	0.129173314285714	0.419718744444445
hsa-mir-5694	MIMAT0022487	fisher	OFF	0.263990123809524	1.03359780648148
hsa-mir-5695	MIMAT0022488	fisher	OFF	0.0923033047619048	0.385830517592593
hsa-mir-5699	MIMAT0027103	fisher	OFF	0.379956342857143	0.819159630555556
hsa-mir-5703	MIMAT0022496	fisher	OFF	0.104694219047619	0.204058890740741
hsa-mir-572	MIMAT0003237	fisher	OFF	0.00907382857142857	0.0428677972222222
hsa-mir-573	MIMAT0003238	fisher	OFF	0.00417305714285714	0.121379501851852
hsa-mir-579	MIMAT0026616	fisher	OFF	0.335188847619048	0.728441003703703
hsa-mir-584	MIMAT0003249	t-test	DOWN	118.624431304762	51.1811410500001
hsa-mir-585	MIMAT0026618	fisher	ON	2.02227710476191	0.536104175925926
hsa-mir-590	MIMAT0003258	t-test	UP	9.23709013333333	22.2736885120371
hsa-mir-592	MIMAT0003260	fisher	OFF	0.201122457142857	4.94811847685185
hsa-mir-597	MIMAT0003265	fisher	OFF	0.0350623142857143	0.112864607407407
hsa-mir-600	MIMAT0003268	fisher	OFF	0.0196710095238095	0.0920761907407407
hsa-mir-605	MIMAT0003273	fisher	ON	1.07627964761905	0.438433549074074
hsa-mir-607	MIMAT0003275	fisher	ON	0.812714190476191	0.244210322222222
hsa-mir-6087	MIMAT0023712	fisher	ON	0.192017028571429	0.0837320703703704
hsa-mir-6125	MIMAT0024598	fisher	OFF	0.0894512952380952	0.228535275
hsa-mir-615	MIMAT0004804	t-test	UP	5.38184231428571	13.3409792407407
hsa-mir-632	MIMAT0003302	fisher	OFF	0.162982133333333	0.37027967962963
hsa-mir-636	MIMAT0003306	fisher	OFF	0.171979476190476	0.398910357407407
hsa-mir-639	MIMAT0003309	fisher	OFF	0.164652152380952	0.579002562037037
hsa-mir-643	MIMAT0003313	fisher	OFF	0.355356704761905	0.768034037037037
hsa-mir-6499	MIMAT0025450	fisher	ON	0.788412295238095	0.410944851851852
hsa-mir-6503	MIMAT0025462	fisher	ON	0.66217539047619	0.389718312037037
hsa-mir-6507	MIMAT0025470	fisher	ON	1.2594509047619	0.174061772222222
hsa-mir-651	MIMAT0003321	t-test	UP	1.43600018095238	2.96229441111111
hsa-mir-6510	MIMAT0025476	t-test	DOWN	19.8351798952381	8.79018083888889
hsa-mir-6513	MIMAT0025482	fisher	ON	0.392856857142857	0.11695950462963
hsa-mir-6516	MIMAT0030417	fisher	OFF	0.214138533333333	0.458464216666667
hsa-mir-654	MIMAT0003330	t-test	DOWN	47.9015260952381	20.8139159064815
hsa-mir-656	MIMAT0026627	t-test	DOWN	1.48950588571428	0.705653615740741
hsa-mir-658	MIMAT0003336	fisher	OFF	0.0950575714285714	0.297515446296296
hsa-mir-665	MIMAT0004952	fisher	ON	1.5767102	0.429956412037038
hsa-mir-671	MIMAT0003880	t-test	UP	4.48575728571429	9.42494278981482
hsa-mir-6715a	MIMAT0025841	fisher	ON	1.61390581904762	0.291408827777778
hsa-mir-6715b	MIMAT0025842	fisher	ON	0.285400838095238	0.0562592805555556
hsa-mir-6716	MIMAT0025844	t-test	DOWN	2.01939945714286	0.768233409259259
hsa-mir-6717	MIMAT0025846	fisher	ON	0.23175919047619	0.0530940351851852
hsa-mir-6720	MIMAT0027345	fisher	ON	0.759806647619047	0.846649771296295
hsa-mir-6728	MIMAT0027357	fisher	OFF	0.0301006761904762	0.169884258333333
hsa-mir-6730	MIMAT0027361	fisher	ON	0.439929657142857	0.123929574074074
hsa-mir-6737	MIMAT0027375	fisher	OFF	0.102777638095238	0.276920213888889
hsa-mir-6742	MIMAT0027385	fisher	OFF	0.0192766666666667	0.0553743564814815
hsa-mir-6744	MIMAT0027389	fisher	OFF	0.0103836095238095	0.153189936111111
hsa-mir-6746	MIMAT0027392	fisher	ON	0.416968647619048	0.0725868611111112
hsa-mir-675	MIMAT0004284	t-test	DOWN	102.440547266667	46.8416574398148
hsa-mir-676	MIMAT0018203	t-test	DOWN	1.84776356190476	0.773349324999999
hsa-mir-6766	MIMAT0027432	fisher	ON	0.255091019047619	0.0771429601851852
hsa-mir-6773	MIMAT0027446	fisher	OFF	0.0115214285714286	0.141739128703704
hsa-mir-6779	MIMAT0027458	fisher	OFF	0.0214410666666667	0.102447909259259
hsa-mir-6781	MIMAT0027462	fisher	OFF	0.097138619047619	0.260537641666667
hsa-mir-6783	MIMAT0027466	fisher	OFF	0.10456679047619	0.398014552777777
hsa-mir-6802	MIMAT0027504	fisher	ON	0.800217980952381	0.50230707037037
hsa-mir-6809	MIMAT0027518	fisher	ON	0.194313285714286	0.0253466
hsa-mir-6810	MIMAT0027520	fisher	OFF	0.0364564285714286	0.102604775925926
hsa-mir-6811	MIMAT0027522	fisher	OFF	0.0126382666666667	0.0610112962962963
hsa-mir-6820	MIMAT0027540	fisher	ON	0.890380980952381	0.510103569444445
hsa-mir-6822	MIMAT0027544	fisher	OFF	0.00624454285714286	0.0716619527777778
hsa-mir-6827	MIMAT0027554	fisher	ON	0.198254685714286	0.075380363888889
hsa-mir-6844	MIMAT0027589	fisher	OFF	0.026339380952381	0.214694685185185
hsa-mir-6854	MIMAT0027608	fisher	OFF	0.370908171428571	0.954975970370371
hsa-mir-6874	MIMAT0027648	fisher	ON	0.586518142857143	0.332565982407407
hsa-mir-6883	MIMAT0027666	fisher	ON	0.197925314285714	0.0273024925925926
hsa-mir-6891	MIMAT0027682	fisher	OFF	0.0472929142857143	0.185850626851852
hsa-mir-6892	MIMAT0027684	t-test	DOWN	6.69293961904761	2.69030963888889
hsa-mir-7	MIMAT0000252	t-test	UP	0.123626009523809	1.25026458981481
hsa-mir-7156	MIMAT0028222	fisher	OFF	0.158784057142857	1.36212631666667
hsa-mir-758	MIMAT0022929	t-test	DOWN	37.4251537333333	18.4293559833333
hsa-mir-760	MIMAT0004957	t-test	UP	0.739115076190476	4.00699421944444
hsa-mir-767	MIMAT0003882	fisher	OFF	0.157120514285714	13.3978913148148
hsa-mir-770	MIMAT0003948	fisher	ON	0.2335602	0.0588190111111111
hsa-mir-7705	MIMAT0030020	fisher	OFF	0.122233085714286	1.23492148611111
hsa-mir-7706	MIMAT0030021	t-test	UP	0.801566504761905	2.44544264537037
hsa-mir-7974	MIMAT0031177	fisher	OFF	0.0303286952380952	0.275840619444444
hsa-mir-8072	MIMAT0030999	fisher	OFF	0.0518457619047619	0.157317249074074
hsa-mir-877	MIMAT0004949	t-test	UP	0.629651085714286	2.41446343611111
hsa-mir-891a	MIMAT0004902	t-test	DOWN	5.75722686666666	2.49721644351852
hsa-mir-92b	MIMAT0004792	t-test	UP	49.678752552381	138.012116758333
hsa-mir-93	MIMAT0000093	t-test	UP	2507.08368600952	5704.19870167408
hsa-mir-934	MIMAT0004977	fisher	ON	3.01456218095238	8.91261289722223
hsa-mir-937	MIMAT0022938	t-test	UP	0.750923333333333	4.66399632499999
hsa-mir-939	MIMAT0004982	t-test	UP	0.617491238095238	1.38551587777778
hsa-mir-940	MIMAT0004983	t-test	UP	1.39261678095238	6.24677155092593
hsa-mir-944	MIMAT0004987	t-test	DOWN	4.60128378095238	1.96181415462963
hsa-mir-96	MIMAT0000095	t-test	UP	4.5537902952381	42.5767317222222
hsa-mir-99a	MIMAT0000097	t-test	DOWN	2988.85635755238	720.878149862963
