# Supplementary material for: Dysregulated lncRNA-miRNA-mRNA Network Reveals Patient Survival-Associated Modules and RNA Binding Proteins in Invasive Breast Carcinoma
Source: Front Genet. 2020 Jan 15;10:1284. doi: 10.3389/fgene.2019.01284 (PMC6975227; doi:10.3389/fgene.2019.01284)
Supplement: Supplementary file 1 [file DataSheet_1.zip › SupplementaryTables/tableS6_lnRNAs-miRNA interactions.txt]

hsa-let-7a-2-3p	ENSG00000034063	UHRF1
hsa-let-7a-2-3p	ENSG00000104725	NEFL
hsa-let-7a-2-3p	ENSG00000105663	KMT2B
hsa-let-7a-2-3p	ENSG00000177853	ZNF518A
hsa-let-7a-2-3p	ENSG00000215769	hsa-mir-6080
hsa-let-7a-2-3p	ENSG00000223482	NUTM2A-AS1
hsa-let-7a-2-3p	ENSG00000226137	BAIAP2-AS1
hsa-let-7a-2-3p	ENSG00000229807	XIST
hsa-let-7a-2-3p	ENSG00000232956	SNHG15
hsa-let-7a-2-3p	ENSG00000247844	CCAT1
hsa-let-7a-2-3p	ENSG00000251136	RP11-37B2.1
hsa-let-7a-2-3p	ENSG00000259758	CASC7
hsa-let-7a-2-3p	ENSG00000260032	LINC00657
hsa-let-7a-2-3p	ENSG00000260404	RP11-384K6.6
hsa-let-7a-2-3p	ENSG00000260539	RP11-252A24.7
hsa-let-7a-2-3p	ENSG00000262880	RP11-104H15.7
hsa-let-7a-2-3p	ENSG00000263272	CTC-524C5.2
hsa-let-7a-2-3p	ENSG00000270066	SCARNA2
hsa-let-7a-2-3p	ENSG00000270696	RP11-342K6.1
hsa-let-7a-2-3p	ENSG00000272084	RP5-1126H10.2
hsa-let-7a-2-3p	ENSG00000272884	RP11-104H15.10
hsa-let-7a-2-3p	ENSG00000273301	RP11-314B1.2
hsa-let-7a-3p	ENSG00000177853	ZNF518A
hsa-let-7a-3p	ENSG00000179859	AC025335.1
hsa-let-7a-3p	ENSG00000235423	RP11-282O18.3
hsa-let-7a-3p	ENSG00000251562	MALAT1
hsa-let-7a-3p	ENSG00000253352	TUG1
hsa-let-7a-3p	ENSG00000258964	RP11-618G20.1
hsa-let-7a-3p	ENSG00000260032	LINC00657
hsa-let-7a-3p	ENSG00000260772	RP11-311C24.1
hsa-let-7a-3p	ENSG00000260852	FBXL19-AS1
hsa-let-7a-3p	ENSG00000273301	RP11-314B1.2
hsa-let-7a-5p	ENSG00000104691	UBXN8
hsa-let-7a-5p	ENSG00000105663	KMT2B
hsa-let-7a-5p	ENSG00000118412	CASP8AP2
hsa-let-7a-5p	ENSG00000130600	H19
hsa-let-7a-5p	ENSG00000163597	SNHG16
hsa-let-7a-5p	ENSG00000177853	ZNF518A
hsa-let-7a-5p	ENSG00000204054	LINC00963
hsa-let-7a-5p	ENSG00000215256	DHRS4-AS1
hsa-let-7a-5p	ENSG00000223380	SEC22B
hsa-let-7a-5p	ENSG00000223482	NUTM2A-AS1
hsa-let-7a-5p	ENSG00000227372	TP73-AS1
hsa-let-7a-5p	ENSG00000228794	RP11-206L10.11
hsa-let-7a-5p	ENSG00000229807	XIST
hsa-let-7a-5p	ENSG00000232006	AC005537.2
hsa-let-7a-5p	ENSG00000233631	RP11-457M11.2
hsa-let-7a-5p	ENSG00000234072	AC074117.10
hsa-let-7a-5p	ENSG00000235437	RP11-357C3.3
hsa-let-7a-5p	ENSG00000235703	LINC00894
hsa-let-7a-5p	ENSG00000235823	LINC00263
hsa-let-7a-5p	ENSG00000240498	CDKN2B-AS1
hsa-let-7a-5p	ENSG00000247556	OIP5-AS1
hsa-let-7a-5p	ENSG00000247844	CCAT1
hsa-let-7a-5p	ENSG00000250742	RP11-834C11.4
hsa-let-7a-5p	ENSG00000253352	TUG1
hsa-let-7a-5p	ENSG00000259758	CASC7
hsa-let-7a-5p	ENSG00000260566	RP11-20G6.3
hsa-let-7a-5p	ENSG00000260822	GS1-358P8.4
hsa-let-7a-5p	ENSG00000260920	RP1-228H13.5
hsa-let-7a-5p	ENSG00000261067	RP11-264B17.3
hsa-let-7a-5p	ENSG00000261098	RP11-819C21.1
hsa-let-7a-5p	ENSG00000261409	RP6-24A23.7
hsa-let-7a-5p	ENSG00000261864	RP11-67A1.2
hsa-let-7a-5p	ENSG00000263126	CTC-479C5.10
hsa-let-7a-5p	ENSG00000263244	RP11-473I1.10
hsa-let-7a-5p	ENSG00000268061	NAPA-AS1
hsa-let-7a-5p	ENSG00000269416	CTB-175P5.4
hsa-let-7a-5p	ENSG00000269994	RP11-276H19.2
hsa-let-7a-5p	ENSG00000270113	RP11-282O18.6
hsa-let-7a-5p	ENSG00000270696	RP11-342K6.1
hsa-let-7a-5p	ENSG00000272077	RP11-348P10.2
hsa-let-7a-5p	ENSG00000272452	RP11-391M1.4
hsa-let-7a-5p	ENSG00000273033	RP11-67L2.2
hsa-let-7a-5p	ENSG00000273046	RP11-834C11.14
hsa-let-7a-5p	ENSG00000273333	XXbac-BPG300A18.13
hsa-let-7a-5p	ENSG00000273341	RP5-899E9.1
hsa-let-7b-3p	ENSG00000179859	AC025335.1
hsa-let-7b-3p	ENSG00000235423	RP11-282O18.3
hsa-let-7b-3p	ENSG00000253352	TUG1
hsa-let-7b-3p	ENSG00000260032	LINC00657
hsa-let-7b-3p	ENSG00000260772	RP11-311C24.1
hsa-let-7b-3p	ENSG00000260852	FBXL19-AS1
hsa-let-7b-3p	ENSG00000273301	RP11-314B1.2
hsa-let-7b-5p	ENSG00000104691	UBXN8
hsa-let-7b-5p	ENSG00000105663	KMT2B
hsa-let-7b-5p	ENSG00000118412	CASP8AP2
hsa-let-7b-5p	ENSG00000163597	SNHG16
hsa-let-7b-5p	ENSG00000175061	C17orf76-AS1
hsa-let-7b-5p	ENSG00000177853	ZNF518A
hsa-let-7b-5p	ENSG00000196421	LINC00176
hsa-let-7b-5p	ENSG00000204054	LINC00963
hsa-let-7b-5p	ENSG00000215256	DHRS4-AS1
hsa-let-7b-5p	ENSG00000223482	NUTM2A-AS1
hsa-let-7b-5p	ENSG00000225733	FGD5-AS1
hsa-let-7b-5p	ENSG00000227372	TP73-AS1
hsa-let-7b-5p	ENSG00000228794	RP11-206L10.11
hsa-let-7b-5p	ENSG00000229807	XIST
hsa-let-7b-5p	ENSG00000232006	AC005537.2
hsa-let-7b-5p	ENSG00000233631	RP11-457M11.2
hsa-let-7b-5p	ENSG00000234072	AC074117.10
hsa-let-7b-5p	ENSG00000235437	RP11-357C3.3
hsa-let-7b-5p	ENSG00000235703	LINC00894
hsa-let-7b-5p	ENSG00000235823	LINC00263
hsa-let-7b-5p	ENSG00000247556	OIP5-AS1
hsa-let-7b-5p	ENSG00000247844	CCAT1
hsa-let-7b-5p	ENSG00000250742	RP11-834C11.4
hsa-let-7b-5p	ENSG00000253352	TUG1
hsa-let-7b-5p	ENSG00000255242	C14orf169
hsa-let-7b-5p	ENSG00000259758	CASC7
hsa-let-7b-5p	ENSG00000260566	RP11-20G6.3
hsa-let-7b-5p	ENSG00000260822	GS1-358P8.4
hsa-let-7b-5p	ENSG00000260920	RP1-228H13.5
hsa-let-7b-5p	ENSG00000261067	RP11-264B17.3
hsa-let-7b-5p	ENSG00000261098	RP11-819C21.1
hsa-let-7b-5p	ENSG00000261139	CTD-2517M14.5
hsa-let-7b-5p	ENSG00000263126	CTC-479C5.10
hsa-let-7b-5p	ENSG00000263244	RP11-473I1.10
hsa-let-7b-5p	ENSG00000268061	NAPA-AS1
hsa-let-7b-5p	ENSG00000269416	CTB-175P5.4
hsa-let-7b-5p	ENSG00000269983	RP11-497H16.9
hsa-let-7b-5p	ENSG00000270113	RP11-282O18.6
hsa-let-7b-5p	ENSG00000270123	VTRNA2-1
hsa-let-7b-5p	ENSG00000272077	RP11-348P10.2
hsa-let-7b-5p	ENSG00000272452	RP11-391M1.4
hsa-let-7b-5p	ENSG00000273033	RP11-67L2.2
hsa-let-7b-5p	ENSG00000273046	RP11-834C11.14
hsa-let-7b-5p	ENSG00000273333	XXbac-BPG300A18.13
hsa-let-7b-5p	ENSG00000273341	RP5-899E9.1
hsa-let-7c	ENSG00000105663	KMT2B
hsa-let-7c	ENSG00000206573	SETD5-AS1
hsa-let-7c	ENSG00000215256	DHRS4-AS1
hsa-let-7c	ENSG00000226816	AC005082.12
hsa-let-7c	ENSG00000228223	HCG11
hsa-let-7c	ENSG00000236709	DAPK1-IT1
hsa-let-7c	ENSG00000243107	AC000120.7
hsa-let-7c	ENSG00000251136	RP11-37B2.1
hsa-let-7c	ENSG00000260032	LINC00657
hsa-let-7c	ENSG00000260404	RP11-384K6.6
hsa-let-7c	ENSG00000264772	SNORA67
hsa-let-7c	ENSG00000265500	SENP3-EIF4A1
hsa-let-7c	ENSG00000268001	CTC-241F20.3
hsa-let-7c	ENSG00000268568	AC007228.9
hsa-let-7c	ENSG00000269728	RP11-145M9.4
hsa-let-7c	ENSG00000272565	RP11-485G4.2
hsa-let-7c	ENSG00000104691	UBXN8
hsa-let-7c	ENSG00000118412	CASP8AP2
hsa-let-7c	ENSG00000130600	H19
hsa-let-7c	ENSG00000163597	SNHG16
hsa-let-7c	ENSG00000175061	C17orf76-AS1
hsa-let-7c	ENSG00000177853	ZNF518A
hsa-let-7c	ENSG00000204054	LINC00963
hsa-let-7c	ENSG00000223380	SEC22B
hsa-let-7c	ENSG00000223482	NUTM2A-AS1
hsa-let-7c	ENSG00000227372	TP73-AS1
hsa-let-7c	ENSG00000228794	RP11-206L10.11
hsa-let-7c	ENSG00000229807	XIST
hsa-let-7c	ENSG00000232006	AC005537.2
hsa-let-7c	ENSG00000233237	LINC00472
hsa-let-7c	ENSG00000233631	RP11-457M11.2
hsa-let-7c	ENSG00000234072	AC074117.10
hsa-let-7c	ENSG00000235437	RP11-357C3.3
hsa-let-7c	ENSG00000235703	LINC00894
hsa-let-7c	ENSG00000235823	LINC00263
hsa-let-7c	ENSG00000247844	CCAT1
hsa-let-7c	ENSG00000250742	RP11-834C11.4
hsa-let-7c	ENSG00000253352	TUG1
hsa-let-7c	ENSG00000255242	C14orf169
hsa-let-7c	ENSG00000256028	RP11-197N18.2
hsa-let-7c	ENSG00000259758	CASC7
hsa-let-7c	ENSG00000260566	RP11-20G6.3
hsa-let-7c	ENSG00000260822	GS1-358P8.4
hsa-let-7c	ENSG00000260920	RP1-228H13.5
hsa-let-7c	ENSG00000261067	RP11-264B17.3
hsa-let-7c	ENSG00000261098	RP11-819C21.1
hsa-let-7c	ENSG00000261139	CTD-2517M14.5
hsa-let-7c	ENSG00000261409	RP6-24A23.7
hsa-let-7c	ENSG00000263126	CTC-479C5.10
hsa-let-7c	ENSG00000263244	RP11-473I1.10
hsa-let-7c	ENSG00000268061	NAPA-AS1
hsa-let-7c	ENSG00000269416	CTB-175P5.4
hsa-let-7c	ENSG00000270113	RP11-282O18.6
hsa-let-7c	ENSG00000272077	RP11-348P10.2
hsa-let-7c	ENSG00000272452	RP11-391M1.4
hsa-let-7c	ENSG00000273033	RP11-67L2.2
hsa-let-7c	ENSG00000273046	RP11-834C11.14
hsa-let-7c	ENSG00000273333	XXbac-BPG300A18.13
hsa-let-7c	ENSG00000273341	RP5-899E9.1
hsa-let-7d-3p	ENSG00000259932	CTD-2651B20.7
hsa-let-7d-3p	ENSG00000260035	CTD-2651B20.6
hsa-let-7d-3p	ENSG00000273033	RP11-67L2.2
hsa-let-7d-5p	ENSG00000104691	UBXN8
hsa-let-7d-5p	ENSG00000105663	KMT2B
hsa-let-7d-5p	ENSG00000118412	CASP8AP2
hsa-let-7d-5p	ENSG00000163597	SNHG16
hsa-let-7d-5p	ENSG00000175061	C17orf76-AS1
hsa-let-7d-5p	ENSG00000177853	ZNF518A
hsa-let-7d-5p	ENSG00000204054	LINC00963
hsa-let-7d-5p	ENSG00000215256	DHRS4-AS1
hsa-let-7d-5p	ENSG00000223380	SEC22B
hsa-let-7d-5p	ENSG00000223482	NUTM2A-AS1
hsa-let-7d-5p	ENSG00000227372	TP73-AS1
hsa-let-7d-5p	ENSG00000228794	RP11-206L10.11
hsa-let-7d-5p	ENSG00000229807	XIST
hsa-let-7d-5p	ENSG00000234072	AC074117.10
hsa-let-7d-5p	ENSG00000235437	RP11-357C3.3
hsa-let-7d-5p	ENSG00000235703	LINC00894
hsa-let-7d-5p	ENSG00000235823	LINC00263
hsa-let-7d-5p	ENSG00000240498	CDKN2B-AS1
hsa-let-7d-5p	ENSG00000247844	CCAT1
hsa-let-7d-5p	ENSG00000250742	RP11-834C11.4
hsa-let-7d-5p	ENSG00000251381	LINC00958
hsa-let-7d-5p	ENSG00000253352	TUG1
hsa-let-7d-5p	ENSG00000255242	C14orf169
hsa-let-7d-5p	ENSG00000259758	CASC7
hsa-let-7d-5p	ENSG00000260566	RP11-20G6.3
hsa-let-7d-5p	ENSG00000261067	RP11-264B17.3
hsa-let-7d-5p	ENSG00000261098	RP11-819C21.1
hsa-let-7d-5p	ENSG00000261409	RP6-24A23.7
hsa-let-7d-5p	ENSG00000261864	RP11-67A1.2
hsa-let-7d-5p	ENSG00000263126	CTC-479C5.10
hsa-let-7d-5p	ENSG00000263244	RP11-473I1.10
hsa-let-7d-5p	ENSG00000268061	NAPA-AS1
hsa-let-7d-5p	ENSG00000269416	CTB-175P5.4
hsa-let-7d-5p	ENSG00000269994	RP11-276H19.2
hsa-let-7d-5p	ENSG00000270113	RP11-282O18.6
hsa-let-7d-5p	ENSG00000272016	RP11-215G15.5
hsa-let-7d-5p	ENSG00000272077	RP11-348P10.2
hsa-let-7d-5p	ENSG00000272452	RP11-391M1.4
hsa-let-7d-5p	ENSG00000272780	RP11-822E23.8
hsa-let-7d-5p	ENSG00000273046	RP11-834C11.14
hsa-let-7d-5p	ENSG00000273333	XXbac-BPG300A18.13
hsa-let-7d-5p	ENSG00000273341	RP5-899E9.1
hsa-let-7e-3p	ENSG00000262880	RP11-104H15.7
hsa-let-7e-3p	ENSG00000272884	RP11-104H15.10
hsa-let-7e-5p	ENSG00000104691	UBXN8
hsa-let-7e-5p	ENSG00000105663	KMT2B
hsa-let-7e-5p	ENSG00000118412	CASP8AP2
hsa-let-7e-5p	ENSG00000130600	H19
hsa-let-7e-5p	ENSG00000163597	SNHG16
hsa-let-7e-5p	ENSG00000175061	C17orf76-AS1
hsa-let-7e-5p	ENSG00000177410	ZFAS1
hsa-let-7e-5p	ENSG00000177853	ZNF518A
hsa-let-7e-5p	ENSG00000181097	RP11-429J17.2
hsa-let-7e-5p	ENSG00000204054	LINC00963
hsa-let-7e-5p	ENSG00000213742	RP4-694B14.5
hsa-let-7e-5p	ENSG00000215068	AC025171.1
hsa-let-7e-5p	ENSG00000215256	DHRS4-AS1
hsa-let-7e-5p	ENSG00000223380	SEC22B
hsa-let-7e-5p	ENSG00000223482	NUTM2A-AS1
hsa-let-7e-5p	ENSG00000227372	TP73-AS1
hsa-let-7e-5p	ENSG00000228794	RP11-206L10.11
hsa-let-7e-5p	ENSG00000229807	XIST
hsa-let-7e-5p	ENSG00000232006	AC005537.2
hsa-let-7e-5p	ENSG00000233631	RP11-457M11.2
hsa-let-7e-5p	ENSG00000235437	RP11-357C3.3
hsa-let-7e-5p	ENSG00000235703	LINC00894
hsa-let-7e-5p	ENSG00000235823	LINC00263
hsa-let-7e-5p	ENSG00000240498	CDKN2B-AS1
hsa-let-7e-5p	ENSG00000247844	CCAT1
hsa-let-7e-5p	ENSG00000250742	RP11-834C11.4
hsa-let-7e-5p	ENSG00000259758	CASC7
hsa-let-7e-5p	ENSG00000260920	RP1-228H13.5
hsa-let-7e-5p	ENSG00000261067	RP11-264B17.3
hsa-let-7e-5p	ENSG00000261098	RP11-819C21.1
hsa-let-7e-5p	ENSG00000261409	RP6-24A23.7
hsa-let-7e-5p	ENSG00000263126	CTC-479C5.10
hsa-let-7e-5p	ENSG00000263244	RP11-473I1.10
hsa-let-7e-5p	ENSG00000269416	CTB-175P5.4
hsa-let-7e-5p	ENSG00000269983	RP11-497H16.9
hsa-let-7e-5p	ENSG00000270113	RP11-282O18.6
hsa-let-7e-5p	ENSG00000272016	RP11-215G15.5
hsa-let-7e-5p	ENSG00000272077	RP11-348P10.2
hsa-let-7e-5p	ENSG00000272452	RP11-391M1.4
hsa-let-7e-5p	ENSG00000272473	AC006273.4
hsa-let-7e-5p	ENSG00000273046	RP11-834C11.14
hsa-let-7e-5p	ENSG00000273333	XXbac-BPG300A18.13
hsa-let-7e-5p	ENSG00000273341	RP5-899E9.1
hsa-let-7f-1-3p	ENSG00000179859	AC025335.1
hsa-let-7f-1-3p	ENSG00000235423	RP11-282O18.3
hsa-let-7f-1-3p	ENSG00000253352	TUG1
hsa-let-7f-1-3p	ENSG00000258964	RP11-618G20.1
hsa-let-7f-1-3p	ENSG00000260032	LINC00657
hsa-let-7f-1-3p	ENSG00000260772	RP11-311C24.1
hsa-let-7f-1-3p	ENSG00000260852	FBXL19-AS1
hsa-let-7f-1-3p	ENSG00000261087	KB-1460A1.5
hsa-let-7f-1-3p	ENSG00000273301	RP11-314B1.2
hsa-let-7f-2-3p	ENSG00000034063	UHRF1
hsa-let-7f-2-3p	ENSG00000177410	ZFAS1
hsa-let-7f-2-3p	ENSG00000177853	ZNF518A
hsa-let-7f-2-3p	ENSG00000188660	LINC00319
hsa-let-7f-2-3p	ENSG00000204860	FAM201A
hsa-let-7f-2-3p	ENSG00000223380	SEC22B
hsa-let-7f-2-3p	ENSG00000228223	HCG11
hsa-let-7f-2-3p	ENSG00000229989	MIR181A1HG
hsa-let-7f-2-3p	ENSG00000243107	AC000120.7
hsa-let-7f-2-3p	ENSG00000247271	ZBED5-AS1
hsa-let-7f-2-3p	ENSG00000248027	CTD-2383M3.1
hsa-let-7f-2-3p	ENSG00000253352	TUG1
hsa-let-7f-2-3p	ENSG00000255717	SNHG1
hsa-let-7f-2-3p	ENSG00000258964	RP11-618G20.1
hsa-let-7f-2-3p	ENSG00000260032	LINC00657
hsa-let-7f-2-3p	ENSG00000260852	FBXL19-AS1
hsa-let-7f-2-3p	ENSG00000262880	RP11-104H15.7
hsa-let-7f-2-3p	ENSG00000267520	RP11-373L24.1
hsa-let-7f-2-3p	ENSG00000270172	RP5-1024G6.8
hsa-let-7f-2-3p	ENSG00000272780	RP11-822E23.8
hsa-let-7f-2-3p	ENSG00000272884	RP11-104H15.10
hsa-let-7f-2-3p	ENSG00000273015	LINC00938
hsa-let-7f-2-3p	ENSG00000273301	RP11-314B1.2
hsa-let-7f-5p	ENSG00000104691	UBXN8
hsa-let-7f-5p	ENSG00000105663	KMT2B
hsa-let-7f-5p	ENSG00000118412	CASP8AP2
hsa-let-7f-5p	ENSG00000163597	SNHG16
hsa-let-7f-5p	ENSG00000177853	ZNF518A
hsa-let-7f-5p	ENSG00000204054	LINC00963
hsa-let-7f-5p	ENSG00000215256	DHRS4-AS1
hsa-let-7f-5p	ENSG00000223482	NUTM2A-AS1
hsa-let-7f-5p	ENSG00000229807	XIST
hsa-let-7f-5p	ENSG00000232006	AC005537.2
hsa-let-7f-5p	ENSG00000233237	LINC00472
hsa-let-7f-5p	ENSG00000233631	RP11-457M11.2
hsa-let-7f-5p	ENSG00000235437	RP11-357C3.3
hsa-let-7f-5p	ENSG00000235703	LINC00894
hsa-let-7f-5p	ENSG00000235823	LINC00263
hsa-let-7f-5p	ENSG00000240498	CDKN2B-AS1
hsa-let-7f-5p	ENSG00000247844	CCAT1
hsa-let-7f-5p	ENSG00000250742	RP11-834C11.4
hsa-let-7f-5p	ENSG00000253352	TUG1
hsa-let-7f-5p	ENSG00000259758	CASC7
hsa-let-7f-5p	ENSG00000260766	RP11-226L15.5
hsa-let-7f-5p	ENSG00000260920	RP1-228H13.5
hsa-let-7f-5p	ENSG00000261067	RP11-264B17.3
hsa-let-7f-5p	ENSG00000261098	RP11-819C21.1
hsa-let-7f-5p	ENSG00000261864	RP11-67A1.2
hsa-let-7f-5p	ENSG00000263244	RP11-473I1.10
hsa-let-7f-5p	ENSG00000268061	NAPA-AS1
hsa-let-7f-5p	ENSG00000269416	CTB-175P5.4
hsa-let-7f-5p	ENSG00000269994	RP11-276H19.2
hsa-let-7f-5p	ENSG00000270113	RP11-282O18.6
hsa-let-7f-5p	ENSG00000270696	RP11-342K6.1
hsa-let-7f-5p	ENSG00000272016	RP11-215G15.5
hsa-let-7f-5p	ENSG00000272077	RP11-348P10.2
hsa-let-7f-5p	ENSG00000272452	RP11-391M1.4
hsa-let-7f-5p	ENSG00000272473	AC006273.4
hsa-let-7f-5p	ENSG00000273033	RP11-67L2.2
hsa-let-7f-5p	ENSG00000273046	RP11-834C11.14
hsa-let-7f-5p	ENSG00000273333	XXbac-BPG300A18.13
hsa-let-7f-5p	ENSG00000273341	RP5-899E9.1
hsa-let-7g-3p	ENSG00000034063	UHRF1
hsa-let-7g-3p	ENSG00000105663	KMT2B
hsa-let-7g-3p	ENSG00000177853	ZNF518A
hsa-let-7g-3p	ENSG00000215769	hsa-mir-6080
hsa-let-7g-3p	ENSG00000223482	NUTM2A-AS1
hsa-let-7g-3p	ENSG00000226137	BAIAP2-AS1
hsa-let-7g-3p	ENSG00000229807	XIST
hsa-let-7g-3p	ENSG00000247844	CCAT1
hsa-let-7g-3p	ENSG00000255717	SNHG1
hsa-let-7g-3p	ENSG00000259758	CASC7
hsa-let-7g-3p	ENSG00000260032	LINC00657
hsa-let-7g-3p	ENSG00000260539	RP11-252A24.7
hsa-let-7g-3p	ENSG00000262880	RP11-104H15.7
hsa-let-7g-3p	ENSG00000263272	CTC-524C5.2
hsa-let-7g-3p	ENSG00000270696	RP11-342K6.1
hsa-let-7g-3p	ENSG00000271590	RP11-181E10.3
hsa-let-7g-3p	ENSG00000272084	RP5-1126H10.2
hsa-let-7g-3p	ENSG00000272884	RP11-104H15.10
hsa-let-7g-3p	ENSG00000273301	RP11-314B1.2
hsa-let-7g-5p	ENSG00000104691	UBXN8
hsa-let-7g-5p	ENSG00000105663	KMT2B
hsa-let-7g-5p	ENSG00000118412	CASP8AP2
hsa-let-7g-5p	ENSG00000130600	H19
hsa-let-7g-5p	ENSG00000163597	SNHG16
hsa-let-7g-5p	ENSG00000177853	ZNF518A
hsa-let-7g-5p	ENSG00000204054	LINC00963
hsa-let-7g-5p	ENSG00000215068	AC025171.1
hsa-let-7g-5p	ENSG00000215256	DHRS4-AS1
hsa-let-7g-5p	ENSG00000215424	MCM3AP-AS1
hsa-let-7g-5p	ENSG00000223380	SEC22B
hsa-let-7g-5p	ENSG00000223482	NUTM2A-AS1
hsa-let-7g-5p	ENSG00000228794	RP11-206L10.11
hsa-let-7g-5p	ENSG00000229807	XIST
hsa-let-7g-5p	ENSG00000232006	AC005537.2
hsa-let-7g-5p	ENSG00000235437	RP11-357C3.3
hsa-let-7g-5p	ENSG00000235703	LINC00894
hsa-let-7g-5p	ENSG00000235823	LINC00263
hsa-let-7g-5p	ENSG00000240553	RP1-184J9.2
hsa-let-7g-5p	ENSG00000250742	RP11-834C11.4
hsa-let-7g-5p	ENSG00000251381	LINC00958
hsa-let-7g-5p	ENSG00000253352	TUG1
hsa-let-7g-5p	ENSG00000255242	C14orf169
hsa-let-7g-5p	ENSG00000259758	CASC7
hsa-let-7g-5p	ENSG00000261067	RP11-264B17.3
hsa-let-7g-5p	ENSG00000261098	RP11-819C21.1
hsa-let-7g-5p	ENSG00000261409	RP6-24A23.7
hsa-let-7g-5p	ENSG00000261864	RP11-67A1.2
hsa-let-7g-5p	ENSG00000263244	RP11-473I1.10
hsa-let-7g-5p	ENSG00000263272	CTC-524C5.2
hsa-let-7g-5p	ENSG00000268061	NAPA-AS1
hsa-let-7g-5p	ENSG00000269416	CTB-175P5.4
hsa-let-7g-5p	ENSG00000269994	RP11-276H19.2
hsa-let-7g-5p	ENSG00000270113	RP11-282O18.6
hsa-let-7g-5p	ENSG00000270123	VTRNA2-1
hsa-let-7g-5p	ENSG00000272077	RP11-348P10.2
hsa-let-7g-5p	ENSG00000272452	RP11-391M1.4
hsa-let-7g-5p	ENSG00000273033	RP11-67L2.2
hsa-let-7g-5p	ENSG00000273046	RP11-834C11.14
hsa-let-7g-5p	ENSG00000273333	XXbac-BPG300A18.13
hsa-let-7g-5p	ENSG00000273341	RP5-899E9.1
hsa-let-7i-3p	ENSG00000215417	MIR17HG
hsa-let-7i-3p	ENSG00000267350	RP1-178F10.3
hsa-let-7i-5p	ENSG00000104691	UBXN8
hsa-let-7i-5p	ENSG00000105663	KMT2B
hsa-let-7i-5p	ENSG00000118412	CASP8AP2
hsa-let-7i-5p	ENSG00000163597	SNHG16
hsa-let-7i-5p	ENSG00000177853	ZNF518A
hsa-let-7i-5p	ENSG00000204054	LINC00963
hsa-let-7i-5p	ENSG00000215424	MCM3AP-AS1
hsa-let-7i-5p	ENSG00000223380	SEC22B
hsa-let-7i-5p	ENSG00000223482	NUTM2A-AS1
hsa-let-7i-5p	ENSG00000225733	FGD5-AS1
hsa-let-7i-5p	ENSG00000227960	RP5-837I24.6
hsa-let-7i-5p	ENSG00000228794	RP11-206L10.11
hsa-let-7i-5p	ENSG00000229807	XIST
hsa-let-7i-5p	ENSG00000232006	AC005537.2
hsa-let-7i-5p	ENSG00000234072	AC074117.10
hsa-let-7i-5p	ENSG00000235437	RP11-357C3.3
hsa-let-7i-5p	ENSG00000235703	LINC00894
hsa-let-7i-5p	ENSG00000235823	LINC00263
hsa-let-7i-5p	ENSG00000250742	RP11-834C11.4
hsa-let-7i-5p	ENSG00000251381	LINC00958
hsa-let-7i-5p	ENSG00000253352	TUG1
hsa-let-7i-5p	ENSG00000255242	C14orf169
hsa-let-7i-5p	ENSG00000259758	CASC7
hsa-let-7i-5p	ENSG00000260566	RP11-20G6.3
hsa-let-7i-5p	ENSG00000261067	RP11-264B17.3
hsa-let-7i-5p	ENSG00000261098	RP11-819C21.1
hsa-let-7i-5p	ENSG00000263244	RP11-473I1.10
hsa-let-7i-5p	ENSG00000268061	NAPA-AS1
hsa-let-7i-5p	ENSG00000269416	CTB-175P5.4
hsa-let-7i-5p	ENSG00000270113	RP11-282O18.6
hsa-let-7i-5p	ENSG00000270123	VTRNA2-1
hsa-let-7i-5p	ENSG00000272077	RP11-348P10.2
hsa-let-7i-5p	ENSG00000272452	RP11-391M1.4
hsa-let-7i-5p	ENSG00000272473	AC006273.4
hsa-let-7i-5p	ENSG00000273033	RP11-67L2.2
hsa-let-7i-5p	ENSG00000273046	RP11-834C11.14
hsa-let-7i-5p	ENSG00000273333	XXbac-BPG300A18.13
hsa-let-7i-5p	ENSG00000273341	RP5-899E9.1
hsa-mir-1	ENSG00000034063	UHRF1
hsa-mir-1	ENSG00000104725	NEFL
hsa-mir-1	ENSG00000175061	C17orf76-AS1
hsa-mir-1	ENSG00000204272	RP11-622K12.1
hsa-mir-1	ENSG00000223380	SEC22B
hsa-mir-1	ENSG00000223546	LINC00630
hsa-mir-1	ENSG00000230124	RP5-1180C10.2
hsa-mir-1	ENSG00000243155	RP11-46A10.5
hsa-mir-1	ENSG00000244733	RP11-506M13.3
hsa-mir-1	ENSG00000245532	NEAT1
hsa-mir-1	ENSG00000247556	OIP5-AS1
hsa-mir-1	ENSG00000251562	MALAT1
hsa-mir-1	ENSG00000261069	SNORD116-20
hsa-mir-1	ENSG00000267701	RP11-28F1.2
hsa-mir-1	ENSG00000269900	RMRP
hsa-mir-100	ENSG00000182310	LINC00085
hsa-mir-100	ENSG00000186594	MIR22HG
hsa-mir-100	ENSG00000223482	NUTM2A-AS1
hsa-mir-100	ENSG00000224189	HOXD-AS1
hsa-mir-100	ENSG00000225733	FGD5-AS1
hsa-mir-100	ENSG00000227189	AC092535.3
hsa-mir-100	ENSG00000231025	RP11-175O19.4
hsa-mir-100	ENSG00000233137	RP11-220I1.1
hsa-mir-100	ENSG00000251562	MALAT1
hsa-mir-100	ENSG00000260073	RP11-488I20.9
hsa-mir-100	ENSG00000261373	VPS9D1-AS1
hsa-mir-100	ENSG00000261409	RP6-24A23.7
hsa-mir-100	ENSG00000270172	RP5-1024G6.8
hsa-mir-100	ENSG00000270696	RP11-342K6.1
hsa-mir-100	ENSG00000273036	RP11-392E22.12
hsa-mir-100	ENSG00000104725	NEFL
hsa-mir-100	ENSG00000227372	TP73-AS1
hsa-mir-100	ENSG00000247556	OIP5-AS1
hsa-mir-101-3p	ENSG00000177853	ZNF518A
hsa-mir-101-3p	ENSG00000204860	FAM201A
hsa-mir-101-3p	ENSG00000228106	RP11-452F19.3
hsa-mir-101-3p	ENSG00000229807	XIST
hsa-mir-101-3p	ENSG00000233137	RP11-220I1.1
hsa-mir-101-3p	ENSG00000245532	NEAT1
hsa-mir-101-3p	ENSG00000247556	OIP5-AS1
hsa-mir-101-3p	ENSG00000251562	MALAT1
hsa-mir-101-3p	ENSG00000255717	SNHG1
hsa-mir-101-3p	ENSG00000260032	LINC00657
hsa-mir-101-3p	ENSG00000260231	JHDM1D-AS1
hsa-mir-101-3p	ENSG00000261409	RP6-24A23.7
hsa-mir-101-3p	ENSG00000263731	RP11-498C9.15
hsa-mir-101-3p	ENSG00000264112	RP11-159D12.2
hsa-mir-101-3p	ENSG00000269163	CTB-25J19.9
hsa-mir-101-3p	ENSG00000272077	RP11-348P10.2
hsa-mir-101-3p	ENSG00000272440	RP11-379F4.6
hsa-mir-101-5p	ENSG00000093100	XXbac-B461K10.4
hsa-mir-101-5p	ENSG00000118412	CASP8AP2
hsa-mir-101-5p	ENSG00000188206	HNRNPU-AS1
hsa-mir-101-5p	ENSG00000229619	MBNL1-AS1
hsa-mir-101-5p	ENSG00000229807	XIST
hsa-mir-101-5p	ENSG00000241073	RP4-714D9.2
hsa-mir-101-5p	ENSG00000253948	RP11-410L14.2
hsa-mir-101-5p	ENSG00000254341	SNORD87
hsa-mir-101-5p	ENSG00000268205	CTC-444N24.11
hsa-mir-101-5p	ENSG00000268333	RP4-806M20.3
hsa-mir-103a-2-5p	ENSG00000093100	XXbac-B461K10.4
hsa-mir-103a-2-5p	ENSG00000104691	UBXN8
hsa-mir-103a-2-5p	ENSG00000104725	NEFL
hsa-mir-103a-2-5p	ENSG00000179523	EIF3J-AS1
hsa-mir-103a-2-5p	ENSG00000188206	HNRNPU-AS1
hsa-mir-103a-2-5p	ENSG00000203709	C1orf132
hsa-mir-103a-2-5p	ENSG00000203999	RP11-290F20.1
hsa-mir-103a-2-5p	ENSG00000224687	RASAL2-AS1
hsa-mir-103a-2-5p	ENSG00000225733	FGD5-AS1
hsa-mir-103a-2-5p	ENSG00000226237	RP11-276H19.1
hsa-mir-103a-2-5p	ENSG00000229807	XIST
hsa-mir-103a-2-5p	ENSG00000232445	RP11-132A1.4
hsa-mir-103a-2-5p	ENSG00000233429	HOTAIRM1
hsa-mir-103a-2-5p	ENSG00000245532	NEAT1
hsa-mir-103a-2-5p	ENSG00000247516	MIR4458HG
hsa-mir-103a-2-5p	ENSG00000247556	OIP5-AS1
hsa-mir-103a-2-5p	ENSG00000249007	RP11-510N19.5
hsa-mir-103a-2-5p	ENSG00000251381	LINC00958
hsa-mir-103a-2-5p	ENSG00000251562	MALAT1
hsa-mir-103a-2-5p	ENSG00000254615	RP11-395G23.3
hsa-mir-103a-2-5p	ENSG00000256028	RP11-197N18.2
hsa-mir-103a-2-5p	ENSG00000257524	RP11-203J24.9
hsa-mir-103a-2-5p	ENSG00000257698	RP11-620J15.3
hsa-mir-103a-2-5p	ENSG00000258964	RP11-618G20.1
hsa-mir-103a-2-5p	ENSG00000259053	RP11-33N16.3
hsa-mir-103a-2-5p	ENSG00000259953	RP11-4O1.2
hsa-mir-103a-2-5p	ENSG00000260566	RP11-20G6.3
hsa-mir-103a-2-5p	ENSG00000261408	TEN1-CDK3
hsa-mir-103a-2-5p	ENSG00000261771	DYX1C1-CCPG1
hsa-mir-103a-2-5p	ENSG00000263212	LA16c-306E5.3
hsa-mir-103a-2-5p	ENSG00000265794	RP11-227G15.3
hsa-mir-103a-2-5p	ENSG00000267242	AC069278.4
hsa-mir-103a-2-5p	ENSG00000269728	RP11-145M9.4
hsa-mir-103a-2-5p	ENSG00000269821	KCNQ1OT1
hsa-mir-103a-2-5p	ENSG00000269900	RMRP
hsa-mir-103a-2-5p	ENSG00000272934	RP11-392E22.10
hsa-mir-103a-2-5p	ENSG00000273066	RP11-216L13.19
hsa-mir-103a-3p	ENSG00000093100	XXbac-B461K10.4
hsa-mir-103a-3p	ENSG00000130600	H19
hsa-mir-103a-3p	ENSG00000186019	AC084219.4
hsa-mir-103a-3p	ENSG00000197558	SSPO
hsa-mir-103a-3p	ENSG00000204054	LINC00963
hsa-mir-103a-3p	ENSG00000223546	LINC00630
hsa-mir-103a-3p	ENSG00000223814	RP11-543D5.2
hsa-mir-103a-3p	ENSG00000224597	PTCHD3P1
hsa-mir-103a-3p	ENSG00000225135	RP11-361F15.2
hsa-mir-103a-3p	ENSG00000225733	FGD5-AS1
hsa-mir-103a-3p	ENSG00000227372	TP73-AS1
hsa-mir-103a-3p	ENSG00000229807	XIST
hsa-mir-103a-3p	ENSG00000230061	AP001065.2
hsa-mir-103a-3p	ENSG00000230551	CTB-89H12.4
hsa-mir-103a-3p	ENSG00000231764	DLX6-AS1
hsa-mir-103a-3p	ENSG00000233429	HOTAIRM1
hsa-mir-103a-3p	ENSG00000235954	TTC28-AS1
hsa-mir-103a-3p	ENSG00000238266	LINC00707
hsa-mir-103a-3p	ENSG00000245532	NEAT1
hsa-mir-103a-3p	ENSG00000253352	TUG1
hsa-mir-103a-3p	ENSG00000258644	SYNJ2BP-COX16
hsa-mir-103a-3p	ENSG00000259758	CASC7
hsa-mir-103a-3p	ENSG00000260566	RP11-20G6.3
hsa-mir-103a-3p	ENSG00000261409	RP6-24A23.7
hsa-mir-103a-3p	ENSG00000264772	SNORA67
hsa-mir-103a-3p	ENSG00000265500	SENP3-EIF4A1
hsa-mir-103a-3p	ENSG00000270170	NCBP2-AS2
hsa-mir-103a-3p	ENSG00000272016	RP11-215G15.5
hsa-mir-103a-3p	ENSG00000272679	RP11-216L13.18
hsa-mir-103a-3p	ENSG00000272752	STAG3L5P-PVRIG2P-PILRB
hsa-mir-103a-3p	ENSG00000273033	RP11-67L2.2
hsa-mir-103b	ENSG00000203709	C1orf132
hsa-mir-103b	ENSG00000228223	HCG11
hsa-mir-103b	ENSG00000229807	XIST
hsa-mir-103b	ENSG00000231889	TRAF3IP2-AS1
hsa-mir-103b	ENSG00000232956	SNHG15
hsa-mir-103b	ENSG00000237943	PRKCQ-AS1
hsa-mir-103b	ENSG00000271122	RP11-379H18.1
hsa-mir-103b	ENSG00000272515	RP11-29P20.1
hsa-mir-105-3p	ENSG00000093100	XXbac-B461K10.4
hsa-mir-105-3p	ENSG00000245532	NEAT1
hsa-mir-105-3p	ENSG00000247556	OIP5-AS1
hsa-mir-105-3p	ENSG00000273066	RP11-216L13.19
hsa-mir-105-3p	ENSG00000273117	AC144652.1
hsa-mir-105-5p	ENSG00000188070	C11orf95
hsa-mir-105-5p	ENSG00000229807	XIST
hsa-mir-105-5p	ENSG00000230551	CTB-89H12.4
hsa-mir-105-5p	ENSG00000231721	MKLN1-AS1
hsa-mir-105-5p	ENSG00000247556	OIP5-AS1
hsa-mir-105-5p	ENSG00000251562	MALAT1
hsa-mir-105-5p	ENSG00000260032	LINC00657
hsa-mir-105-5p	ENSG00000261355	RP11-698N11.4
hsa-mir-105-5p	ENSG00000262050	RP11-74E22.3
hsa-mir-105-5p	ENSG00000268713	CTC-444N24.8
hsa-mir-105-5p	ENSG00000269751	CTC-273B12.8
hsa-mir-105-5p	ENSG00000270696	RP11-342K6.1
hsa-mir-106a	ENSG00000215417	MIR17HG
hsa-mir-106a	ENSG00000226674	TEX41
hsa-mir-106a	ENSG00000229807	XIST
hsa-mir-106a	ENSG00000235106	LINC00094
hsa-mir-106a	ENSG00000245532	NEAT1
hsa-mir-106a	ENSG00000251381	LINC00958
hsa-mir-106a	ENSG00000251562	MALAT1
hsa-mir-106a	ENSG00000255717	SNHG1
hsa-mir-106a	ENSG00000260917	RP11-57H14.4
hsa-mir-106a	ENSG00000261452	RP11-509E16.1
hsa-mir-106a	ENSG00000264575	LINC00526
hsa-mir-106a	ENSG00000006062	MAP3K14
hsa-mir-106a	ENSG00000105663	KMT2B
hsa-mir-106a	ENSG00000118412	CASP8AP2
hsa-mir-106a	ENSG00000130600	H19
hsa-mir-106a	ENSG00000163597	SNHG16
hsa-mir-106a	ENSG00000175701	LINC00116
hsa-mir-106a	ENSG00000177822	AC108142.1
hsa-mir-106a	ENSG00000177853	ZNF518A
hsa-mir-106a	ENSG00000186019	AC084219.4
hsa-mir-106a	ENSG00000188070	C11orf95
hsa-mir-106a	ENSG00000196559	LINC00610
hsa-mir-106a	ENSG00000215908	CROCCP2
hsa-mir-106a	ENSG00000224032	EPB41L4A-AS1
hsa-mir-106a	ENSG00000224189	HOXD-AS1
hsa-mir-106a	ENSG00000225733	FGD5-AS1
hsa-mir-106a	ENSG00000226137	BAIAP2-AS1
hsa-mir-106a	ENSG00000228630	HOTAIR
hsa-mir-106a	ENSG00000230551	CTB-89H12.4
hsa-mir-106a	ENSG00000231074	HCG18
hsa-mir-106a	ENSG00000232301	RP11-132A1.3
hsa-mir-106a	ENSG00000233834	AC005083.1
hsa-mir-106a	ENSG00000234912	LINC00338
hsa-mir-106a	ENSG00000240553	RP1-184J9.2
hsa-mir-106a	ENSG00000245248	USP2-AS1
hsa-mir-106a	ENSG00000247572	CKMT2-AS1
hsa-mir-106a	ENSG00000259758	CASC7
hsa-mir-106a	ENSG00000260032	LINC00657
hsa-mir-106a	ENSG00000260108	RP11-140H17.1
hsa-mir-106a	ENSG00000260566	RP11-20G6.3
hsa-mir-106a	ENSG00000260822	GS1-358P8.4
hsa-mir-106a	ENSG00000260912	RP11-363E7.4
hsa-mir-106a	ENSG00000261094	RP11-355O1.11
hsa-mir-106a	ENSG00000261553	RP11-29G8.3
hsa-mir-106a	ENSG00000263731	RP11-498C9.15
hsa-mir-106a	ENSG00000267254	CTD-2162K18.5
hsa-mir-106a	ENSG00000268205	CTC-444N24.11
hsa-mir-106a	ENSG00000269728	RP11-145M9.4
hsa-mir-106a	ENSG00000269958	RP11-73M18.8
hsa-mir-106a	ENSG00000272016	RP11-215G15.5
hsa-mir-106a	ENSG00000273036	RP11-392E22.12
hsa-mir-106a	ENSG00000273290	CTC-297N7.8
hsa-mir-106b-3p	ENSG00000215417	MIR17HG
hsa-mir-106b-3p	ENSG00000230551	CTB-89H12.4
hsa-mir-106b-3p	ENSG00000251562	MALAT1
hsa-mir-106b-3p	ENSG00000261409	RP6-24A23.7
hsa-mir-106b-3p	ENSG00000269821	KCNQ1OT1
hsa-mir-106b-3p	ENSG00000269900	RMRP
hsa-mir-106b-5p	ENSG00000006062	MAP3K14
hsa-mir-106b-5p	ENSG00000105663	KMT2B
hsa-mir-106b-5p	ENSG00000130600	H19
hsa-mir-106b-5p	ENSG00000163597	SNHG16
hsa-mir-106b-5p	ENSG00000175701	LINC00116
hsa-mir-106b-5p	ENSG00000177822	AC108142.1
hsa-mir-106b-5p	ENSG00000177853	ZNF518A
hsa-mir-106b-5p	ENSG00000185904	LINC00839
hsa-mir-106b-5p	ENSG00000186019	AC084219.4
hsa-mir-106b-5p	ENSG00000196559	LINC00610
hsa-mir-106b-5p	ENSG00000215417	MIR17HG
hsa-mir-106b-5p	ENSG00000215769	hsa-mir-6080
hsa-mir-106b-5p	ENSG00000215908	CROCCP2
hsa-mir-106b-5p	ENSG00000224032	EPB41L4A-AS1
hsa-mir-106b-5p	ENSG00000224189	HOXD-AS1
hsa-mir-106b-5p	ENSG00000225210	AL589743.1
hsa-mir-106b-5p	ENSG00000225733	FGD5-AS1
hsa-mir-106b-5p	ENSG00000226200	RP11-50E11.3
hsa-mir-106b-5p	ENSG00000228223	HCG11
hsa-mir-106b-5p	ENSG00000228630	HOTAIR
hsa-mir-106b-5p	ENSG00000229807	XIST
hsa-mir-106b-5p	ENSG00000230551	CTB-89H12.4
hsa-mir-106b-5p	ENSG00000231074	HCG18
hsa-mir-106b-5p	ENSG00000233834	AC005083.1
hsa-mir-106b-5p	ENSG00000234912	LINC00338
hsa-mir-106b-5p	ENSG00000240553	RP1-184J9.2
hsa-mir-106b-5p	ENSG00000245248	USP2-AS1
hsa-mir-106b-5p	ENSG00000247572	CKMT2-AS1
hsa-mir-106b-5p	ENSG00000251562	MALAT1
hsa-mir-106b-5p	ENSG00000254837	AP001372.2
hsa-mir-106b-5p	ENSG00000258924	CTB-96E2.3
hsa-mir-106b-5p	ENSG00000259758	CASC7
hsa-mir-106b-5p	ENSG00000260032	LINC00657
hsa-mir-106b-5p	ENSG00000260566	RP11-20G6.3
hsa-mir-106b-5p	ENSG00000260822	GS1-358P8.4
hsa-mir-106b-5p	ENSG00000260912	RP11-363E7.4
hsa-mir-106b-5p	ENSG00000261094	RP11-355O1.11
hsa-mir-106b-5p	ENSG00000261553	RP11-29G8.3
hsa-mir-106b-5p	ENSG00000267254	CTD-2162K18.5
hsa-mir-106b-5p	ENSG00000268713	CTC-444N24.8
hsa-mir-106b-5p	ENSG00000269728	RP11-145M9.4
hsa-mir-106b-5p	ENSG00000272016	RP11-215G15.5
hsa-mir-106b-5p	ENSG00000272899	RP11-309L24.9
hsa-mir-106b-5p	ENSG00000273290	CTC-297N7.8
hsa-mir-107	ENSG00000093100	XXbac-B461K10.4
hsa-mir-107	ENSG00000130600	H19
hsa-mir-107	ENSG00000186019	AC084219.4
hsa-mir-107	ENSG00000197558	SSPO
hsa-mir-107	ENSG00000204054	LINC00963
hsa-mir-107	ENSG00000223546	LINC00630
hsa-mir-107	ENSG00000223814	RP11-543D5.2
hsa-mir-107	ENSG00000224597	PTCHD3P1
hsa-mir-107	ENSG00000225135	RP11-361F15.2
hsa-mir-107	ENSG00000225733	FGD5-AS1
hsa-mir-107	ENSG00000227372	TP73-AS1
hsa-mir-107	ENSG00000229807	XIST
hsa-mir-107	ENSG00000230061	AP001065.2
hsa-mir-107	ENSG00000230551	CTB-89H12.4
hsa-mir-107	ENSG00000231764	DLX6-AS1
hsa-mir-107	ENSG00000233429	HOTAIRM1
hsa-mir-107	ENSG00000235954	TTC28-AS1
hsa-mir-107	ENSG00000238266	LINC00707
hsa-mir-107	ENSG00000245532	NEAT1
hsa-mir-107	ENSG00000253352	TUG1
hsa-mir-107	ENSG00000258644	SYNJ2BP-COX16
hsa-mir-107	ENSG00000259758	CASC7
hsa-mir-107	ENSG00000260566	RP11-20G6.3
hsa-mir-107	ENSG00000261409	RP6-24A23.7
hsa-mir-107	ENSG00000264772	SNORA67
hsa-mir-107	ENSG00000265500	SENP3-EIF4A1
hsa-mir-107	ENSG00000270170	NCBP2-AS2
hsa-mir-107	ENSG00000272016	RP11-215G15.5
hsa-mir-107	ENSG00000272679	RP11-216L13.18
hsa-mir-107	ENSG00000272752	STAG3L5P-PVRIG2P-PILRB
hsa-mir-107	ENSG00000273033	RP11-67L2.2
hsa-mir-10a-3p	ENSG00000118412	CASP8AP2
hsa-mir-10a-3p	ENSG00000224189	HOXD-AS1
hsa-mir-10a-3p	ENSG00000229807	XIST
hsa-mir-10a-3p	ENSG00000245532	NEAT1
hsa-mir-10a-3p	ENSG00000253352	TUG1
hsa-mir-10a-3p	ENSG00000257178	MIR10A
hsa-mir-10a-3p	ENSG00000272016	RP11-215G15.5
hsa-mir-10a-5p	ENSG00000229807	XIST
hsa-mir-10a-5p	ENSG00000245532	NEAT1
hsa-mir-10a-5p	ENSG00000259001	RPPH1
hsa-mir-10a-5p	ENSG00000260257	RP5-1085F17.3
hsa-mir-10a-5p	ENSG00000261409	RP6-24A23.7
hsa-mir-10a-5p	ENSG00000270081	RP5-935K16.1
hsa-mir-10a-5p	ENSG00000272888	AC013394.2
hsa-mir-10b	ENSG00000197989	SNHG12
hsa-mir-10b	ENSG00000227372	TP73-AS1
hsa-mir-10b	ENSG00000229807	XIST
hsa-mir-10b	ENSG00000231074	HCG18
hsa-mir-10b	ENSG00000243107	AC000120.7
hsa-mir-10b	ENSG00000254635	WAC-AS1
hsa-mir-10b	ENSG00000257178	MIR10A
hsa-mir-10b	ENSG00000259583	RP11-66B24.4
hsa-mir-10b	ENSG00000260852	FBXL19-AS1
hsa-mir-10b	ENSG00000261553	RP11-29G8.3
hsa-mir-10b	ENSG00000264772	SNORA67
hsa-mir-10b	ENSG00000267321	RP11-1094M14.11
hsa-mir-10b	ENSG00000268333	RP4-806M20.3
hsa-mir-10b	ENSG00000269821	KCNQ1OT1
hsa-mir-10b	ENSG00000269825	CTD-3099C6.9
hsa-mir-10b	ENSG00000245532	NEAT1
hsa-mir-10b	ENSG00000259001	RPPH1
hsa-mir-10b	ENSG00000260257	RP5-1085F17.3
hsa-mir-10b	ENSG00000261409	RP6-24A23.7
hsa-mir-10b	ENSG00000272888	AC013394.2
hsa-mir-1178-3p	ENSG00000188206	HNRNPU-AS1
hsa-mir-1178-3p	ENSG00000229807	XIST
hsa-mir-1178-3p	ENSG00000247556	OIP5-AS1
hsa-mir-1178-3p	ENSG00000251562	MALAT1
hsa-mir-1178-3p	ENSG00000260032	LINC00657
hsa-mir-1178-3p	ENSG00000261409	RP6-24A23.7
hsa-mir-1178-3p	ENSG00000263276	RP11-96D1.10
hsa-mir-1178-3p	ENSG00000267197	CTC-429L19.3
hsa-mir-1178-3p	ENSG00000269821	KCNQ1OT1
hsa-mir-1178-5p	ENSG00000146666	LINC00525
hsa-mir-1178-5p	ENSG00000182310	LINC00085
hsa-mir-1178-5p	ENSG00000227372	TP73-AS1
hsa-mir-1178-5p	ENSG00000229807	XIST
hsa-mir-1178-5p	ENSG00000230551	CTB-89H12.4
hsa-mir-1178-5p	ENSG00000230699	RP11-54O7.1
hsa-mir-1178-5p	ENSG00000231298	LINC00704
hsa-mir-1178-5p	ENSG00000231335	AC107072.2
hsa-mir-1178-5p	ENSG00000232931	LINC00342
hsa-mir-1178-5p	ENSG00000232956	SNHG15
hsa-mir-1178-5p	ENSG00000250404	AC090587.2
hsa-mir-1178-5p	ENSG00000251562	MALAT1
hsa-mir-1178-5p	ENSG00000253352	TUG1
hsa-mir-1178-5p	ENSG00000261487	AC135048.13
hsa-mir-1178-5p	ENSG00000264215	RP11-283C24.1
hsa-mir-1178-5p	ENSG00000264772	SNORA67
hsa-mir-1178-5p	ENSG00000265500	SENP3-EIF4A1
hsa-mir-1178-5p	ENSG00000267121	CTD-2020K17.1
hsa-mir-1178-5p	ENSG00000267427	CTC-503J8.6
hsa-mir-1178-5p	ENSG00000270123	VTRNA2-1
hsa-mir-1178-5p	ENSG00000272752	STAG3L5P-PVRIG2P-PILRB
hsa-mir-1179	ENSG00000175061	C17orf76-AS1
hsa-mir-1179	ENSG00000188206	HNRNPU-AS1
hsa-mir-1179	ENSG00000196810	CTBP1-AS2
hsa-mir-1179	ENSG00000197558	SSPO
hsa-mir-1179	ENSG00000223797	ENTPD3-AS1
hsa-mir-1179	ENSG00000223814	RP11-543D5.2
hsa-mir-1179	ENSG00000229807	XIST
hsa-mir-1179	ENSG00000231177	LINC00852
hsa-mir-1179	ENSG00000237523	LINC00857
hsa-mir-1179	ENSG00000247556	OIP5-AS1
hsa-mir-1179	ENSG00000247844	CCAT1
hsa-mir-1179	ENSG00000251562	MALAT1
hsa-mir-1179	ENSG00000263715	RP11-105N13.4
hsa-mir-1179	ENSG00000269958	RP11-73M18.8
hsa-mir-1179	ENSG00000270041	LL22NC03-N27C7.1
hsa-mir-1179	ENSG00000272198	RP11-309G3.3
hsa-mir-1180-3p	ENSG00000163597	SNHG16
hsa-mir-1180-3p	ENSG00000225280	RP11-227D2.3
hsa-mir-1180-3p	ENSG00000229807	XIST
hsa-mir-1180-3p	ENSG00000248101	AC002116.8
hsa-mir-1180-3p	ENSG00000258486	RN7SL1
hsa-mir-1180-3p	ENSG00000260032	LINC00657
hsa-mir-1180-3p	ENSG00000267427	CTC-503J8.6
hsa-mir-1180-3p	ENSG00000267745	RP11-686D22.8
hsa-mir-1180-3p	ENSG00000269044	CTC-429P9.3
hsa-mir-1180-3p	ENSG00000272016	RP11-215G15.5
hsa-mir-1180-3p	ENSG00000273066	RP11-216L13.19
hsa-mir-1180-5p	ENSG00000198221	MLLT4-AS1
hsa-mir-1180-5p	ENSG00000227195	MIR663A
hsa-mir-1180-5p	ENSG00000227372	TP73-AS1
hsa-mir-1180-5p	ENSG00000229807	XIST
hsa-mir-1180-5p	ENSG00000234996	RP11-480I12.7
hsa-mir-1180-5p	ENSG00000251562	MALAT1
hsa-mir-1180-5p	ENSG00000260276	RP11-77H9.2
hsa-mir-1180-5p	ENSG00000273033	RP11-67L2.2
hsa-mir-1181	ENSG00000225733	FGD5-AS1
hsa-mir-1181	ENSG00000272679	RP11-216L13.18
hsa-mir-1182	ENSG00000104725	NEFL
hsa-mir-1182	ENSG00000177410	ZFAS1
hsa-mir-1182	ENSG00000188971	RP11-427H3.3
hsa-mir-1182	ENSG00000204623	ZNRD1-AS1
hsa-mir-1182	ENSG00000223380	SEC22B
hsa-mir-1182	ENSG00000227372	TP73-AS1
hsa-mir-1182	ENSG00000228109	MFI2-AS1
hsa-mir-1182	ENSG00000228544	KIAA1984-AS1
hsa-mir-1182	ENSG00000229807	XIST
hsa-mir-1182	ENSG00000230551	CTB-89H12.4
hsa-mir-1182	ENSG00000245532	NEAT1
hsa-mir-1182	ENSG00000247556	OIP5-AS1
hsa-mir-1182	ENSG00000251562	MALAT1
hsa-mir-1182	ENSG00000259053	RP11-33N16.3
hsa-mir-1182	ENSG00000260032	LINC00657
hsa-mir-1182	ENSG00000261139	CTD-2517M14.5
hsa-mir-1182	ENSG00000261889	RP11-473M20.16
hsa-mir-1182	ENSG00000264772	SNORA67
hsa-mir-1182	ENSG00000267225	WDR7-UT1
hsa-mir-1182	ENSG00000272016	RP11-215G15.5
hsa-mir-1182	ENSG00000272780	RP11-822E23.8
hsa-mir-1183	ENSG00000196810	CTBP1-AS2
hsa-mir-1183	ENSG00000213742	RP4-694B14.5
hsa-mir-1183	ENSG00000215417	MIR17HG
hsa-mir-1183	ENSG00000229807	XIST
hsa-mir-1183	ENSG00000232093	RP11-307C12.11
hsa-mir-1183	ENSG00000233602	ERI3-IT1
hsa-mir-1183	ENSG00000234996	RP11-480I12.7
hsa-mir-1183	ENSG00000238266	LINC00707
hsa-mir-1183	ENSG00000248008	DYNLL1-AS1
hsa-mir-1183	ENSG00000251562	MALAT1
hsa-mir-1183	ENSG00000253352	TUG1
hsa-mir-1183	ENSG00000254911	SCARNA9
hsa-mir-1183	ENSG00000255717	SNHG1
hsa-mir-1183	ENSG00000257499	RP11-571M6.8
hsa-mir-1183	ENSG00000259976	RP11-553L6.5
hsa-mir-1183	ENSG00000260257	RP5-1085F17.3
hsa-mir-1183	ENSG00000260772	RP11-311C24.1
hsa-mir-1183	ENSG00000261139	CTD-2517M14.5
hsa-mir-1183	ENSG00000261455	LINC01003
hsa-mir-1183	ENSG00000261824	LINC00662
hsa-mir-1183	ENSG00000262074	SNORD3B-2
hsa-mir-1183	ENSG00000263244	RP11-473I1.10
hsa-mir-1183	ENSG00000263934	SNORD3A
hsa-mir-1183	ENSG00000264247	LINC00909
hsa-mir-1183	ENSG00000264940	SNORD3C
hsa-mir-1183	ENSG00000266962	RP11-400F19.6
hsa-mir-1183	ENSG00000267225	WDR7-UT1
hsa-mir-1183	ENSG00000273301	RP11-314B1.2
hsa-mir-1183	ENSG00000273344	PAXIP1-AS1
hsa-mir-1184	ENSG00000093100	XXbac-B461K10.4
hsa-mir-1184	ENSG00000105663	KMT2B
hsa-mir-1184	ENSG00000175611	LINC00476
hsa-mir-1184	ENSG00000188971	RP11-427H3.3
hsa-mir-1184	ENSG00000196421	LINC00176
hsa-mir-1184	ENSG00000223477	LINC00842
hsa-mir-1184	ENSG00000223546	LINC00630
hsa-mir-1184	ENSG00000227372	TP73-AS1
hsa-mir-1184	ENSG00000229807	XIST
hsa-mir-1184	ENSG00000230454	U73166.2
hsa-mir-1184	ENSG00000238266	LINC00707
hsa-mir-1184	ENSG00000245532	NEAT1
hsa-mir-1184	ENSG00000253352	TUG1
hsa-mir-1184	ENSG00000254635	WAC-AS1
hsa-mir-1184	ENSG00000260772	RP11-311C24.1
hsa-mir-1184	ENSG00000261409	RP6-24A23.7
hsa-mir-1184	ENSG00000261452	RP11-509E16.1
hsa-mir-1184	ENSG00000265688	MAFG-AS1
hsa-mir-1184	ENSG00000267080	ASB16-AS1
hsa-mir-1184	ENSG00000269821	KCNQ1OT1
hsa-mir-1184	ENSG00000272016	RP11-215G15.5
hsa-mir-1184	ENSG00000272752	STAG3L5P-PVRIG2P-PILRB
hsa-mir-1184	ENSG00000273000	KB-1572G7.2
hsa-mir-1185-1-3p	ENSG00000034063	UHRF1
hsa-mir-1185-1-3p	ENSG00000177410	ZFAS1
hsa-mir-1185-1-3p	ENSG00000177853	ZNF518A
hsa-mir-1185-1-3p	ENSG00000188660	LINC00319
hsa-mir-1185-1-3p	ENSG00000204860	FAM201A
hsa-mir-1185-1-3p	ENSG00000228223	HCG11
hsa-mir-1185-1-3p	ENSG00000229989	MIR181A1HG
hsa-mir-1185-1-3p	ENSG00000235423	RP11-282O18.3
hsa-mir-1185-1-3p	ENSG00000243107	AC000120.7
hsa-mir-1185-1-3p	ENSG00000247271	ZBED5-AS1
hsa-mir-1185-1-3p	ENSG00000247556	OIP5-AS1
hsa-mir-1185-1-3p	ENSG00000251562	MALAT1
hsa-mir-1185-1-3p	ENSG00000253352	TUG1
hsa-mir-1185-1-3p	ENSG00000255717	SNHG1
hsa-mir-1185-1-3p	ENSG00000260032	LINC00657
hsa-mir-1185-1-3p	ENSG00000262880	RP11-104H15.7
hsa-mir-1185-1-3p	ENSG00000267520	RP11-373L24.1
hsa-mir-1185-1-3p	ENSG00000269974	RP11-932O9.10
hsa-mir-1185-1-3p	ENSG00000270696	RP11-342K6.1
hsa-mir-1185-1-3p	ENSG00000272884	RP11-104H15.10
hsa-mir-1185-1-3p	ENSG00000273015	LINC00938
hsa-mir-1185-1-3p	ENSG00000273301	RP11-314B1.2
hsa-mir-1185-2-3p	ENSG00000034063	UHRF1
hsa-mir-1185-2-3p	ENSG00000177410	ZFAS1
hsa-mir-1185-2-3p	ENSG00000177853	ZNF518A
hsa-mir-1185-2-3p	ENSG00000179859	AC025335.1
hsa-mir-1185-2-3p	ENSG00000188660	LINC00319
hsa-mir-1185-2-3p	ENSG00000204860	FAM201A
hsa-mir-1185-2-3p	ENSG00000228223	HCG11
hsa-mir-1185-2-3p	ENSG00000229989	MIR181A1HG
hsa-mir-1185-2-3p	ENSG00000235423	RP11-282O18.3
hsa-mir-1185-2-3p	ENSG00000243107	AC000120.7
hsa-mir-1185-2-3p	ENSG00000247271	ZBED5-AS1
hsa-mir-1185-2-3p	ENSG00000247556	OIP5-AS1
hsa-mir-1185-2-3p	ENSG00000253352	TUG1
hsa-mir-1185-2-3p	ENSG00000255717	SNHG1
hsa-mir-1185-2-3p	ENSG00000260032	LINC00657
hsa-mir-1185-2-3p	ENSG00000262880	RP11-104H15.7
hsa-mir-1185-2-3p	ENSG00000267520	RP11-373L24.1
hsa-mir-1185-2-3p	ENSG00000269974	RP11-932O9.10
hsa-mir-1185-2-3p	ENSG00000270696	RP11-342K6.1
hsa-mir-1185-2-3p	ENSG00000272884	RP11-104H15.10
hsa-mir-1185-2-3p	ENSG00000273015	LINC00938
hsa-mir-1185-2-3p	ENSG00000273301	RP11-314B1.2
hsa-mir-1185-5p	ENSG00000215769	hsa-mir-6080
hsa-mir-1185-5p	ENSG00000229807	XIST
hsa-mir-1185-5p	ENSG00000243107	AC000120.7
hsa-mir-1185-5p	ENSG00000245532	NEAT1
hsa-mir-1185-5p	ENSG00000260404	RP11-384K6.6
hsa-mir-1185-5p	ENSG00000260852	FBXL19-AS1
hsa-mir-1185-5p	ENSG00000263731	RP11-498C9.15
hsa-mir-1185-5p	ENSG00000267759	CTB-25B13.13
hsa-mir-1185-5p	ENSG00000273038	RP11-479G22.8
hsa-mir-1193	ENSG00000215447	BX322557.10
hsa-mir-1193	ENSG00000224972	RP11-403H13.1
hsa-mir-1193	ENSG00000229807	XIST
hsa-mir-1193	ENSG00000234616	JRK
hsa-mir-1193	ENSG00000237187	NR2F1-AS1
hsa-mir-1193	ENSG00000243766	HOTTIP
hsa-mir-1193	ENSG00000247498	RP11-392P7.6
hsa-mir-1193	ENSG00000257379	RP11-793H13.8
hsa-mir-1193	ENSG00000262001	DLGAP1-AS2
hsa-mir-1193	ENSG00000273213	RP5-998N21.10
hsa-mir-1197	ENSG00000203497	PDCD4-AS1
hsa-mir-1197	ENSG00000204272	RP11-622K12.1
hsa-mir-1197	ENSG00000224597	PTCHD3P1
hsa-mir-1197	ENSG00000229807	XIST
hsa-mir-1197	ENSG00000235703	LINC00894
hsa-mir-1197	ENSG00000254682	RP11-660L16.2
hsa-mir-1197	ENSG00000259115	CTD-2540L5.5
hsa-mir-1197	ENSG00000260803	Z84812.4
hsa-mir-1197	ENSG00000262944	RP11-473I1.9
hsa-mir-1197	ENSG00000263276	RP11-96D1.10
hsa-mir-1197	ENSG00000264112	RP11-159D12.2
hsa-mir-1197	ENSG00000270726	AJ271736.10
hsa-mir-1197	ENSG00000272373	ZNF33B
hsa-mir-1199-3p	ENSG00000104725	NEFL
hsa-mir-1199-3p	ENSG00000105663	KMT2B
hsa-mir-1199-3p	ENSG00000163597	SNHG16
hsa-mir-1199-3p	ENSG00000188070	C11orf95
hsa-mir-1199-3p	ENSG00000215417	MIR17HG
hsa-mir-1199-3p	ENSG00000267121	CTD-2020K17.1
hsa-mir-1199-3p	ENSG00000272016	RP11-215G15.5
hsa-mir-1199-3p	ENSG00000273066	RP11-216L13.19
hsa-mir-1199-5p	ENSG00000175061	C17orf76-AS1
hsa-mir-1199-5p	ENSG00000182109	RP11-69E11.4
hsa-mir-1199-5p	ENSG00000188971	RP11-427H3.3
hsa-mir-1199-5p	ENSG00000229807	XIST
hsa-mir-1199-5p	ENSG00000233429	HOTAIRM1
hsa-mir-1199-5p	ENSG00000243766	HOTTIP
hsa-mir-1199-5p	ENSG00000259932	CTD-2651B20.7
hsa-mir-1199-5p	ENSG00000260404	RP11-384K6.6
hsa-mir-1199-5p	ENSG00000260669	AL136419.6
hsa-mir-1199-5p	ENSG00000261067	RP11-264B17.3
hsa-mir-1199-5p	ENSG00000269821	KCNQ1OT1
hsa-mir-1199-5p	ENSG00000270066	SCARNA2
hsa-mir-1199-5p	ENSG00000272473	AC006273.4
hsa-mir-1200	ENSG00000006062	MAP3K14
hsa-mir-1200	ENSG00000104725	NEFL
hsa-mir-1200	ENSG00000179406	LINC00174
hsa-mir-1200	ENSG00000188070	C11orf95
hsa-mir-1200	ENSG00000227372	TP73-AS1
hsa-mir-1200	ENSG00000228630	HOTAIR
hsa-mir-1200	ENSG00000229807	XIST
hsa-mir-1200	ENSG00000245532	NEAT1
hsa-mir-1200	ENSG00000248473	CTC-338M12.2
hsa-mir-1200	ENSG00000251562	MALAT1
hsa-mir-1200	ENSG00000259053	RP11-33N16.3
hsa-mir-1200	ENSG00000261837	RP11-264L1.3
hsa-mir-1200	ENSG00000266709	RP11-214O1.2
hsa-mir-1200	ENSG00000269609	RP11-18I14.10
hsa-mir-1200	ENSG00000269821	KCNQ1OT1
hsa-mir-1200	ENSG00000272016	RP11-215G15.5
hsa-mir-1200	ENSG00000273033	RP11-67L2.2
hsa-mir-1202	ENSG00000105663	KMT2B
hsa-mir-1202	ENSG00000205885	C1RL-AS1
hsa-mir-1202	ENSG00000215769	hsa-mir-6080
hsa-mir-1202	ENSG00000228544	KIAA1984-AS1
hsa-mir-1202	ENSG00000230699	RP11-54O7.1
hsa-mir-1202	ENSG00000235437	RP11-357C3.3
hsa-mir-1202	ENSG00000251562	MALAT1
hsa-mir-1202	ENSG00000257379	RP11-793H13.8
hsa-mir-1202	ENSG00000258441	LINC00641
hsa-mir-1202	ENSG00000260772	RP11-311C24.1
hsa-mir-1202	ENSG00000260899	RP11-2C24.4
hsa-mir-1202	ENSG00000261067	RP11-264B17.3
hsa-mir-1202	ENSG00000267427	CTC-503J8.6
hsa-mir-1202	ENSG00000269821	KCNQ1OT1
hsa-mir-1202	ENSG00000269958	RP11-73M18.8
hsa-mir-1202	ENSG00000272016	RP11-215G15.5
hsa-mir-1203	ENSG00000105663	KMT2B
hsa-mir-1203	ENSG00000178977	LINC00324
hsa-mir-1203	ENSG00000182310	LINC00085
hsa-mir-1203	ENSG00000203709	C1orf132
hsa-mir-1203	ENSG00000204272	RP11-622K12.1
hsa-mir-1203	ENSG00000215769	hsa-mir-6080
hsa-mir-1203	ENSG00000229807	XIST
hsa-mir-1203	ENSG00000231074	HCG18
hsa-mir-1203	ENSG00000235703	LINC00894
hsa-mir-1203	ENSG00000256028	RP11-197N18.2
hsa-mir-1203	ENSG00000259001	RPPH1
hsa-mir-1203	ENSG00000259580	RP11-37C7.1
hsa-mir-1203	ENSG00000260899	RP11-2C24.4
hsa-mir-1203	ENSG00000265257	RP11-21J18.1
hsa-mir-1203	ENSG00000272884	RP11-104H15.10
hsa-mir-1203	ENSG00000273066	RP11-216L13.19
hsa-mir-1204	ENSG00000163597	SNHG16
hsa-mir-1204	ENSG00000215458	AP001053.11
hsa-mir-1204	ENSG00000229807	XIST
hsa-mir-1204	ENSG00000233016	SNHG7
hsa-mir-1204	ENSG00000247556	OIP5-AS1
hsa-mir-1204	ENSG00000259001	RPPH1
hsa-mir-1204	ENSG00000267080	ASB16-AS1
hsa-mir-1204	ENSG00000269751	CTC-273B12.8
hsa-mir-1204	ENSG00000272752	STAG3L5P-PVRIG2P-PILRB
hsa-mir-1205	ENSG00000118412	CASP8AP2
hsa-mir-1205	ENSG00000177853	ZNF518A
hsa-mir-1205	ENSG00000182310	LINC00085
hsa-mir-1205	ENSG00000206573	SETD5-AS1
hsa-mir-1205	ENSG00000227602	RP3-445N2.1
hsa-mir-1205	ENSG00000229807	XIST
hsa-mir-1205	ENSG00000230438	RP11-420G6.4
hsa-mir-1205	ENSG00000232093	RP11-307C12.11
hsa-mir-1205	ENSG00000232995	RP11-267N12.3
hsa-mir-1205	ENSG00000233016	SNHG7
hsa-mir-1205	ENSG00000233184	RP11-421L21.3
hsa-mir-1205	ENSG00000234996	RP11-480I12.7
hsa-mir-1205	ENSG00000235703	LINC00894
hsa-mir-1205	ENSG00000245532	NEAT1
hsa-mir-1205	ENSG00000249007	RP11-510N19.5
hsa-mir-1205	ENSG00000251562	MALAT1
hsa-mir-1205	ENSG00000257621	RP11-349A22.5
hsa-mir-1205	ENSG00000259580	RP11-37C7.1
hsa-mir-1205	ENSG00000260803	Z84812.4
hsa-mir-1205	ENSG00000260822	GS1-358P8.4
hsa-mir-1205	ENSG00000261139	CTD-2517M14.5
hsa-mir-1205	ENSG00000261455	LINC01003
hsa-mir-1205	ENSG00000263126	CTC-479C5.10
hsa-mir-1205	ENSG00000263276	RP11-96D1.10
hsa-mir-1205	ENSG00000268333	RP4-806M20.3
hsa-mir-1205	ENSG00000269821	KCNQ1OT1
hsa-mir-1205	ENSG00000270066	SCARNA2
hsa-mir-1205	ENSG00000270081	RP5-935K16.1
hsa-mir-1205	ENSG00000270726	AJ271736.10
hsa-mir-1205	ENSG00000272679	RP11-216L13.18
hsa-mir-1205	ENSG00000272947	RP11-71H17.9
hsa-mir-1206	ENSG00000104725	NEFL
hsa-mir-1206	ENSG00000175061	C17orf76-AS1
hsa-mir-1206	ENSG00000229807	XIST
hsa-mir-1206	ENSG00000230551	CTB-89H12.4
hsa-mir-1206	ENSG00000234129	RP11-120D5.1
hsa-mir-1206	ENSG00000235423	RP11-282O18.3
hsa-mir-1206	ENSG00000245532	NEAT1
hsa-mir-1206	ENSG00000247844	CCAT1
hsa-mir-1206	ENSG00000255717	SNHG1
hsa-mir-1206	ENSG00000261408	TEN1-CDK3
hsa-mir-1206	ENSG00000268205	CTC-444N24.11
hsa-mir-1206	ENSG00000270681	RP11-372K14.2
hsa-mir-1206	ENSG00000273213	RP5-998N21.10
hsa-mir-1207-3p	ENSG00000006062	MAP3K14
hsa-mir-1207-3p	ENSG00000093100	XXbac-B461K10.4
hsa-mir-1207-3p	ENSG00000105663	KMT2B
hsa-mir-1207-3p	ENSG00000163597	SNHG16
hsa-mir-1207-3p	ENSG00000204054	LINC00963
hsa-mir-1207-3p	ENSG00000215417	MIR17HG
hsa-mir-1207-3p	ENSG00000225470	JPX
hsa-mir-1207-3p	ENSG00000228315	GUSBP11
hsa-mir-1207-3p	ENSG00000228544	KIAA1984-AS1
hsa-mir-1207-3p	ENSG00000229807	XIST
hsa-mir-1207-3p	ENSG00000230124	RP5-1180C10.2
hsa-mir-1207-3p	ENSG00000230438	RP11-420G6.4
hsa-mir-1207-3p	ENSG00000234616	JRK
hsa-mir-1207-3p	ENSG00000245532	NEAT1
hsa-mir-1207-3p	ENSG00000245937	CTC-228N24.3
hsa-mir-1207-3p	ENSG00000246228	CASC8
hsa-mir-1207-3p	ENSG00000247556	OIP5-AS1
hsa-mir-1207-3p	ENSG00000247844	CCAT1
hsa-mir-1207-3p	ENSG00000251562	MALAT1
hsa-mir-1207-3p	ENSG00000254341	SNORD87
hsa-mir-1207-3p	ENSG00000265142	MIR133A1
hsa-mir-1207-3p	ENSG00000272902	RP11-299H21.1
hsa-mir-1207-5p	ENSG00000006062	MAP3K14
hsa-mir-1207-5p	ENSG00000104725	NEFL
hsa-mir-1207-5p	ENSG00000105663	KMT2B
hsa-mir-1207-5p	ENSG00000130600	H19
hsa-mir-1207-5p	ENSG00000163597	SNHG16
hsa-mir-1207-5p	ENSG00000175061	C17orf76-AS1
hsa-mir-1207-5p	ENSG00000182310	LINC00085
hsa-mir-1207-5p	ENSG00000188825	LINC00910
hsa-mir-1207-5p	ENSG00000188971	RP11-427H3.3
hsa-mir-1207-5p	ENSG00000189229	AC069277.2
hsa-mir-1207-5p	ENSG00000196421	LINC00176
hsa-mir-1207-5p	ENSG00000203999	RP11-290F20.1
hsa-mir-1207-5p	ENSG00000212978	AC016747.3
hsa-mir-1207-5p	ENSG00000224281	SLC25A5-AS1
hsa-mir-1207-5p	ENSG00000225062	AC021016.6
hsa-mir-1207-5p	ENSG00000228109	MFI2-AS1
hsa-mir-1207-5p	ENSG00000228794	RP11-206L10.11
hsa-mir-1207-5p	ENSG00000229807	XIST
hsa-mir-1207-5p	ENSG00000231074	HCG18
hsa-mir-1207-5p	ENSG00000231711	LINC00899
hsa-mir-1207-5p	ENSG00000233016	SNHG7
hsa-mir-1207-5p	ENSG00000235437	RP11-357C3.3
hsa-mir-1207-5p	ENSG00000236901	MIR600HG
hsa-mir-1207-5p	ENSG00000237149	ZNF503-AS2
hsa-mir-1207-5p	ENSG00000237940	AC093642.3
hsa-mir-1207-5p	ENSG00000240553	RP1-184J9.2
hsa-mir-1207-5p	ENSG00000243960	RP11-552M11.4
hsa-mir-1207-5p	ENSG00000247844	CCAT1
hsa-mir-1207-5p	ENSG00000250404	AC090587.2
hsa-mir-1207-5p	ENSG00000250742	RP11-834C11.4
hsa-mir-1207-5p	ENSG00000250917	RP4-785G19.5
hsa-mir-1207-5p	ENSG00000251562	MALAT1
hsa-mir-1207-5p	ENSG00000257379	RP11-793H13.8
hsa-mir-1207-5p	ENSG00000258920	FOXN3-AS1
hsa-mir-1207-5p	ENSG00000259901	RP5-991G20.4
hsa-mir-1207-5p	ENSG00000260114	CTD-2574D22.4
hsa-mir-1207-5p	ENSG00000260329	RP11-412D9.4
hsa-mir-1207-5p	ENSG00000260669	AL136419.6
hsa-mir-1207-5p	ENSG00000260899	RP11-2C24.4
hsa-mir-1207-5p	ENSG00000261067	RP11-264B17.3
hsa-mir-1207-5p	ENSG00000261139	CTD-2517M14.5
hsa-mir-1207-5p	ENSG00000261409	RP6-24A23.7
hsa-mir-1207-5p	ENSG00000261487	AC135048.13
hsa-mir-1207-5p	ENSG00000262766	RP11-196G11.4
hsa-mir-1207-5p	ENSG00000265500	SENP3-EIF4A1
hsa-mir-1207-5p	ENSG00000266929	RP11-400F19.8
hsa-mir-1207-5p	ENSG00000267350	RP1-178F10.3
hsa-mir-1207-5p	ENSG00000267702	RP11-53B2.2
hsa-mir-1207-5p	ENSG00000268266	AC003005.2
hsa-mir-1207-5p	ENSG00000269751	CTC-273B12.8
hsa-mir-1207-5p	ENSG00000269821	KCNQ1OT1
hsa-mir-1207-5p	ENSG00000270604	HCG17
hsa-mir-1207-5p	ENSG00000272016	RP11-215G15.5
hsa-mir-1207-5p	ENSG00000272145	RP4-739H11.4
hsa-mir-1207-5p	ENSG00000272752	STAG3L5P-PVRIG2P-PILRB
hsa-mir-1207-5p	ENSG00000273420	CTD-2540B15.13
hsa-mir-1207-5p	ENSG00000273466	RP11-548H3.1
hsa-mir-1208	ENSG00000006062	MAP3K14
hsa-mir-1208	ENSG00000175061	C17orf76-AS1
hsa-mir-1208	ENSG00000177853	ZNF518A
hsa-mir-1208	ENSG00000203875	SNHG5
hsa-mir-1208	ENSG00000215039	CD27-AS1
hsa-mir-1208	ENSG00000215447	BX322557.10
hsa-mir-1208	ENSG00000228485	RP11-567J24.4
hsa-mir-1208	ENSG00000229807	XIST
hsa-mir-1208	ENSG00000232956	SNHG15
hsa-mir-1208	ENSG00000259115	CTD-2540L5.5
hsa-mir-1208	ENSG00000260032	LINC00657
hsa-mir-1208	ENSG00000267427	CTC-503J8.6
hsa-mir-1208	ENSG00000269044	CTC-429P9.3
hsa-mir-1208	ENSG00000269821	KCNQ1OT1
hsa-mir-1208	ENSG00000269959	hsa-mir-125a
hsa-mir-122-3p	ENSG00000229807	XIST
hsa-mir-122-3p	ENSG00000235590	GNAS-AS1
hsa-mir-122-3p	ENSG00000246095	AC006445.8
hsa-mir-122-3p	ENSG00000268713	CTC-444N24.8
hsa-mir-1224-3p	ENSG00000012171	SEMA3B
hsa-mir-1224-3p	ENSG00000105663	KMT2B
hsa-mir-1224-3p	ENSG00000188206	HNRNPU-AS1
hsa-mir-1224-3p	ENSG00000226328	CTA-217C2.1
hsa-mir-1224-3p	ENSG00000228544	KIAA1984-AS1
hsa-mir-1224-3p	ENSG00000229807	XIST
hsa-mir-1224-3p	ENSG00000245532	NEAT1
hsa-mir-1224-3p	ENSG00000251562	MALAT1
hsa-mir-1224-3p	ENSG00000254615	RP11-395G23.3
hsa-mir-1224-3p	ENSG00000254911	SCARNA9
hsa-mir-1224-3p	ENSG00000260032	LINC00657
hsa-mir-1224-3p	ENSG00000261408	TEN1-CDK3
hsa-mir-1224-3p	ENSG00000264772	SNORA67
hsa-mir-1224-3p	ENSG00000265500	SENP3-EIF4A1
hsa-mir-1224-3p	ENSG00000267427	CTC-503J8.6
hsa-mir-1224-3p	ENSG00000269821	KCNQ1OT1
hsa-mir-1224-5p	ENSG00000104725	NEFL
hsa-mir-1224-5p	ENSG00000227372	TP73-AS1
hsa-mir-1224-5p	ENSG00000228544	KIAA1984-AS1
hsa-mir-1224-5p	ENSG00000229807	XIST
hsa-mir-1224-5p	ENSG00000231711	LINC00899
hsa-mir-1224-5p	ENSG00000234616	JRK
hsa-mir-1224-5p	ENSG00000245532	NEAT1
hsa-mir-1224-5p	ENSG00000250312	ZNF718
hsa-mir-1224-5p	ENSG00000259634	RP11-529H20.5
hsa-mir-1224-5p	ENSG00000267427	CTC-503J8.6
hsa-mir-1224-5p	ENSG00000268516	CTD-3138B18.5
hsa-mir-1224-5p	ENSG00000269751	CTC-273B12.8
hsa-mir-1224-5p	ENSG00000269825	CTD-3099C6.9
hsa-mir-1225-3p	ENSG00000105663	KMT2B
hsa-mir-1225-3p	ENSG00000175898	CTD-2369P2.2
hsa-mir-1225-3p	ENSG00000179523	EIF3J-AS1
hsa-mir-1225-3p	ENSG00000185186	LINC00313
hsa-mir-1225-3p	ENSG00000188825	LINC00910
hsa-mir-1225-3p	ENSG00000196421	LINC00176
hsa-mir-1225-3p	ENSG00000215447	BX322557.10
hsa-mir-1225-3p	ENSG00000223546	LINC00630
hsa-mir-1225-3p	ENSG00000229807	XIST
hsa-mir-1225-3p	ENSG00000247556	OIP5-AS1
hsa-mir-1225-3p	ENSG00000251562	MALAT1
hsa-mir-1225-3p	ENSG00000251660	AC007036.5
hsa-mir-1225-3p	ENSG00000259001	RPPH1
hsa-mir-1225-3p	ENSG00000259932	CTD-2651B20.7
hsa-mir-1225-3p	ENSG00000260102	LINC01070
hsa-mir-1225-3p	ENSG00000261373	VPS9D1-AS1
hsa-mir-1225-3p	ENSG00000267427	CTC-503J8.6
hsa-mir-1225-3p	ENSG00000269821	KCNQ1OT1
hsa-mir-1225-3p	ENSG00000269900	RMRP
hsa-mir-1225-5p	ENSG00000175061	C17orf76-AS1
hsa-mir-1225-5p	ENSG00000186056	MATN1-AS1
hsa-mir-1225-5p	ENSG00000204588	AC013268.5
hsa-mir-1225-5p	ENSG00000214783	POLR2J4
hsa-mir-1225-5p	ENSG00000229807	XIST
hsa-mir-1225-5p	ENSG00000260032	LINC00657
hsa-mir-1225-5p	ENSG00000260772	RP11-311C24.1
hsa-mir-1225-5p	ENSG00000267575	CTC-459F4.3
hsa-mir-1225-5p	ENSG00000269821	KCNQ1OT1
hsa-mir-1225-5p	ENSG00000271738	RP11-137H2.6
hsa-mir-1225-5p	ENSG00000273432	RP5-1165K10.2
hsa-mir-122-5p	ENSG00000006062	MAP3K14
hsa-mir-122-5p	ENSG00000186019	AC084219.4
hsa-mir-122-5p	ENSG00000203999	RP11-290F20.1
hsa-mir-122-5p	ENSG00000229807	XIST
hsa-mir-122-5p	ENSG00000230124	RP5-1180C10.2
hsa-mir-122-5p	ENSG00000230551	CTB-89H12.4
hsa-mir-122-5p	ENSG00000237686	RP5-1120P11.1
hsa-mir-122-5p	ENSG00000240963	RP11-518L10.5
hsa-mir-122-5p	ENSG00000259758	CASC7
hsa-mir-122-5p	ENSG00000261409	RP6-24A23.7
hsa-mir-122-5p	ENSG00000267080	ASB16-AS1
hsa-mir-122-5p	ENSG00000267427	CTC-503J8.6
hsa-mir-122-5p	ENSG00000269903	RP11-571M6.18
hsa-mir-122-5p	ENSG00000271122	RP11-379H18.1
hsa-mir-122-5p	ENSG00000272016	RP11-215G15.5
hsa-mir-122-5p	ENSG00000273000	KB-1572G7.2
hsa-mir-1226-3p	ENSG00000005206	SPPL2B
hsa-mir-1226-3p	ENSG00000105663	KMT2B
hsa-mir-1226-3p	ENSG00000186019	AC084219.4
hsa-mir-1226-3p	ENSG00000196421	LINC00176
hsa-mir-1226-3p	ENSG00000197558	SSPO
hsa-mir-1226-3p	ENSG00000215447	BX322557.10
hsa-mir-1226-3p	ENSG00000229807	XIST
hsa-mir-1226-3p	ENSG00000233016	SNHG7
hsa-mir-1226-3p	ENSG00000251562	MALAT1
hsa-mir-1226-3p	ENSG00000261409	RP6-24A23.7
hsa-mir-1226-3p	ENSG00000261452	RP11-509E16.1
hsa-mir-1226-3p	ENSG00000269751	CTC-273B12.8
hsa-mir-1226-3p	ENSG00000269821	KCNQ1OT1
hsa-mir-1226-3p	ENSG00000270103	RNU11
hsa-mir-1226-3p	ENSG00000272780	RP11-822E23.8
hsa-mir-1226-3p	ENSG00000273420	CTD-2540B15.13
hsa-mir-1226-5p	ENSG00000105663	KMT2B
hsa-mir-1226-5p	ENSG00000130600	H19
hsa-mir-1226-5p	ENSG00000175898	CTD-2369P2.2
hsa-mir-1226-5p	ENSG00000182310	LINC00085
hsa-mir-1226-5p	ENSG00000215447	BX322557.10
hsa-mir-1226-5p	ENSG00000227372	TP73-AS1
hsa-mir-1226-5p	ENSG00000228544	KIAA1984-AS1
hsa-mir-1226-5p	ENSG00000228623	ZNF883
hsa-mir-1226-5p	ENSG00000229807	XIST
hsa-mir-1226-5p	ENSG00000231074	HCG18
hsa-mir-1226-5p	ENSG00000231711	LINC00899
hsa-mir-1226-5p	ENSG00000245532	NEAT1
hsa-mir-1226-5p	ENSG00000248092	NNT-AS1
hsa-mir-1226-5p	ENSG00000260032	LINC00657
hsa-mir-1226-5p	ENSG00000261139	CTD-2517M14.5
hsa-mir-1226-5p	ENSG00000261487	AC135048.13
hsa-mir-1226-5p	ENSG00000263244	RP11-473I1.10
hsa-mir-1226-5p	ENSG00000263276	RP11-96D1.10
hsa-mir-1226-5p	ENSG00000264772	SNORA67
hsa-mir-1226-5p	ENSG00000267197	CTC-429L19.3
hsa-mir-1226-5p	ENSG00000267427	CTC-503J8.6
hsa-mir-1226-5p	ENSG00000269653	CTB-102L5.7
hsa-mir-1226-5p	ENSG00000269821	KCNQ1OT1
hsa-mir-1226-5p	ENSG00000270022	RNU12
hsa-mir-1227-3p	ENSG00000203875	SNHG5
hsa-mir-1227-3p	ENSG00000229807	XIST
hsa-mir-1227-3p	ENSG00000248473	CTC-338M12.2
hsa-mir-1227-3p	ENSG00000255343	RP11-299M14.2
hsa-mir-1227-3p	ENSG00000260822	GS1-358P8.4
hsa-mir-1227-3p	ENSG00000261409	RP6-24A23.7
hsa-mir-1227-3p	ENSG00000268713	CTC-444N24.8
hsa-mir-1227-3p	ENSG00000272679	RP11-216L13.18
hsa-mir-1227-5p	ENSG00000105663	KMT2B
hsa-mir-1227-5p	ENSG00000163597	SNHG16
hsa-mir-1227-5p	ENSG00000196421	LINC00176
hsa-mir-1227-5p	ENSG00000196756	SNHG17
hsa-mir-1227-5p	ENSG00000204272	RP11-622K12.1
hsa-mir-1227-5p	ENSG00000229807	XIST
hsa-mir-1227-5p	ENSG00000250404	AC090587.2
hsa-mir-1227-5p	ENSG00000256028	RP11-197N18.2
hsa-mir-1227-5p	ENSG00000260852	FBXL19-AS1
hsa-mir-1227-5p	ENSG00000269751	CTC-273B12.8
hsa-mir-1227-5p	ENSG00000272752	STAG3L5P-PVRIG2P-PILRB
hsa-mir-1228-3p	ENSG00000223745	RP4-717I23.3
hsa-mir-1228-3p	ENSG00000229807	XIST
hsa-mir-1228-3p	ENSG00000245532	NEAT1
hsa-mir-1228-3p	ENSG00000255717	SNHG1
hsa-mir-1228-3p	ENSG00000272016	RP11-215G15.5
hsa-mir-1228-3p	ENSG00000272752	STAG3L5P-PVRIG2P-PILRB
hsa-mir-1228-5p	ENSG00000093100	XXbac-B461K10.4
hsa-mir-1228-5p	ENSG00000130600	H19
hsa-mir-1228-5p	ENSG00000175772	AC112229.7
hsa-mir-1228-5p	ENSG00000175898	CTD-2369P2.2
hsa-mir-1228-5p	ENSG00000182310	LINC00085
hsa-mir-1228-5p	ENSG00000196421	LINC00176
hsa-mir-1228-5p	ENSG00000204588	AC013268.5
hsa-mir-1228-5p	ENSG00000215769	hsa-mir-6080
hsa-mir-1228-5p	ENSG00000223482	NUTM2A-AS1
hsa-mir-1228-5p	ENSG00000227372	TP73-AS1
hsa-mir-1228-5p	ENSG00000228109	MFI2-AS1
hsa-mir-1228-5p	ENSG00000229807	XIST
hsa-mir-1228-5p	ENSG00000230454	U73166.2
hsa-mir-1228-5p	ENSG00000230699	RP11-54O7.1
hsa-mir-1228-5p	ENSG00000235703	LINC00894
hsa-mir-1228-5p	ENSG00000236499	LINC00896
hsa-mir-1228-5p	ENSG00000237886	RP11-611D20.2
hsa-mir-1228-5p	ENSG00000250135	RP4-622L5.2
hsa-mir-1228-5p	ENSG00000250742	RP11-834C11.4
hsa-mir-1228-5p	ENSG00000254615	RP11-395G23.3
hsa-mir-1228-5p	ENSG00000259001	RPPH1
hsa-mir-1228-5p	ENSG00000260032	LINC00657
hsa-mir-1228-5p	ENSG00000272752	STAG3L5P-PVRIG2P-PILRB
hsa-mir-1228-5p	ENSG00000272906	RP11-533E19.7
hsa-mir-1229-3p	ENSG00000175061	C17orf76-AS1
hsa-mir-1229-3p	ENSG00000188206	HNRNPU-AS1
hsa-mir-1229-3p	ENSG00000228485	RP11-567J24.4
hsa-mir-1229-3p	ENSG00000228630	HOTAIR
hsa-mir-1229-3p	ENSG00000229807	XIST
hsa-mir-1229-3p	ENSG00000234171	AC108488.3
hsa-mir-1229-3p	ENSG00000245532	NEAT1
hsa-mir-1229-3p	ENSG00000251562	MALAT1
hsa-mir-1229-3p	ENSG00000259001	RPPH1
hsa-mir-1229-3p	ENSG00000264772	SNORA67
hsa-mir-1229-3p	ENSG00000269751	CTC-273B12.8
hsa-mir-1229-3p	ENSG00000269821	KCNQ1OT1
hsa-mir-1229-3p	ENSG00000272752	STAG3L5P-PVRIG2P-PILRB
hsa-mir-1229-3p	ENSG00000272947	RP11-71H17.9
hsa-mir-1229-5p	ENSG00000006062	MAP3K14
hsa-mir-1229-5p	ENSG00000105663	KMT2B
hsa-mir-1229-5p	ENSG00000142396	ERVK3-1
hsa-mir-1229-5p	ENSG00000175898	CTD-2369P2.2
hsa-mir-1229-5p	ENSG00000188338	SLC38A3
hsa-mir-1229-5p	ENSG00000196421	LINC00176
hsa-mir-1229-5p	ENSG00000223797	ENTPD3-AS1
hsa-mir-1229-5p	ENSG00000228223	HCG11
hsa-mir-1229-5p	ENSG00000228544	KIAA1984-AS1
hsa-mir-1229-5p	ENSG00000229807	XIST
hsa-mir-1229-5p	ENSG00000230061	AP001065.2
hsa-mir-1229-5p	ENSG00000234072	AC074117.10
hsa-mir-1229-5p	ENSG00000238266	LINC00707
hsa-mir-1229-5p	ENSG00000242125	SNHG3
hsa-mir-1229-5p	ENSG00000245532	NEAT1
hsa-mir-1229-5p	ENSG00000246350	RP5-1186N24.3
hsa-mir-1229-5p	ENSG00000247844	CCAT1
hsa-mir-1229-5p	ENSG00000250312	ZNF718
hsa-mir-1229-5p	ENSG00000250742	RP11-834C11.4
hsa-mir-1229-5p	ENSG00000257702	LBX2-AS1
hsa-mir-1229-5p	ENSG00000260032	LINC00657
hsa-mir-1229-5p	ENSG00000260852	FBXL19-AS1
hsa-mir-1229-5p	ENSG00000260966	RP11-690D19.3
hsa-mir-1229-5p	ENSG00000261409	RP6-24A23.7
hsa-mir-1229-5p	ENSG00000261455	LINC01003
hsa-mir-1229-5p	ENSG00000261771	DYX1C1-CCPG1
hsa-mir-1229-5p	ENSG00000263753	LINC00667
hsa-mir-1229-5p	ENSG00000265500	SENP3-EIF4A1
hsa-mir-1229-5p	ENSG00000268568	AC007228.9
hsa-mir-1229-5p	ENSG00000269821	KCNQ1OT1
hsa-mir-1229-5p	ENSG00000272801	RP1-170O19.23
hsa-mir-1229-5p	ENSG00000273433	RP1-170O19.22
hsa-mir-1231	ENSG00000105663	KMT2B
hsa-mir-1231	ENSG00000177406	RP11-218M22.1
hsa-mir-1231	ENSG00000196559	LINC00610
hsa-mir-1231	ENSG00000204054	LINC00963
hsa-mir-1231	ENSG00000215769	hsa-mir-6080
hsa-mir-1231	ENSG00000228544	KIAA1984-AS1
hsa-mir-1231	ENSG00000229807	XIST
hsa-mir-1231	ENSG00000230002	ALMS1-IT1
hsa-mir-1231	ENSG00000245532	NEAT1
hsa-mir-1231	ENSG00000269821	KCNQ1OT1
hsa-mir-1231	ENSG00000272780	RP11-822E23.8
hsa-mir-1233-3p	ENSG00000215769	hsa-mir-6080
hsa-mir-1233-3p	ENSG00000225138	CTD-2228K2.7
hsa-mir-1233-3p	ENSG00000229807	XIST
hsa-mir-1233-3p	ENSG00000259001	RPPH1
hsa-mir-1233-3p	ENSG00000261067	RP11-264B17.3
hsa-mir-1233-3p	ENSG00000267427	CTC-503J8.6
hsa-mir-1233-3p	ENSG00000269751	CTC-273B12.8
hsa-mir-1233-3p	ENSG00000269821	KCNQ1OT1
hsa-mir-1233-3p	ENSG00000272780	RP11-822E23.8
hsa-mir-1233-3p	ENSG00000272888	AC013394.2
hsa-mir-1233-3p	ENSG00000273213	RP5-998N21.10
hsa-mir-1233-3p	ENSG00000273301	RP11-314B1.2
hsa-mir-1233-5p	ENSG00000104725	NEFL
hsa-mir-1233-5p	ENSG00000105663	KMT2B
hsa-mir-1233-5p	ENSG00000130600	H19
hsa-mir-1233-5p	ENSG00000196421	LINC00176
hsa-mir-1233-5p	ENSG00000197989	SNHG12
hsa-mir-1233-5p	ENSG00000204272	RP11-622K12.1
hsa-mir-1233-5p	ENSG00000206417	H1FX-AS1
hsa-mir-1233-5p	ENSG00000225032	RP11-228B15.4
hsa-mir-1233-5p	ENSG00000226891	RP11-182I10.3
hsa-mir-1233-5p	ENSG00000227372	TP73-AS1
hsa-mir-1233-5p	ENSG00000229807	XIST
hsa-mir-1233-5p	ENSG00000233930	KRTAP5-AS1
hsa-mir-1233-5p	ENSG00000238266	LINC00707
hsa-mir-1233-5p	ENSG00000242759	LINC00882
hsa-mir-1233-5p	ENSG00000243960	RP11-552M11.4
hsa-mir-1233-5p	ENSG00000245532	NEAT1
hsa-mir-1233-5p	ENSG00000253352	TUG1
hsa-mir-1233-5p	ENSG00000258199	RP11-977G19.5
hsa-mir-1233-5p	ENSG00000260032	LINC00657
hsa-mir-1233-5p	ENSG00000262691	CTC-277H1.7
hsa-mir-1233-5p	ENSG00000262944	RP11-473I1.9
hsa-mir-1233-5p	ENSG00000267427	CTC-503J8.6
hsa-mir-1233-5p	ENSG00000268266	AC003005.2
hsa-mir-1233-5p	ENSG00000269821	KCNQ1OT1
hsa-mir-1233-5p	ENSG00000269900	RMRP
hsa-mir-1233-5p	ENSG00000270066	SCARNA2
hsa-mir-1233-5p	ENSG00000270726	AJ271736.10
hsa-mir-1233-5p	ENSG00000271590	RP11-181E10.3
hsa-mir-1233-5p	ENSG00000272145	RP4-739H11.4
hsa-mir-1233-5p	ENSG00000272752	STAG3L5P-PVRIG2P-PILRB
hsa-mir-1233-5p	ENSG00000273000	KB-1572G7.2
hsa-mir-1234-3p	ENSG00000012171	SEMA3B
hsa-mir-1234-3p	ENSG00000232677	LINC00665
hsa-mir-1234-3p	ENSG00000233016	SNHG7
hsa-mir-1234-3p	ENSG00000245532	NEAT1
hsa-mir-1234-3p	ENSG00000251381	LINC00958
hsa-mir-1234-3p	ENSG00000260807	RP11-161M6.2
hsa-mir-1234-3p	ENSG00000261408	TEN1-CDK3
hsa-mir-1234-3p	ENSG00000267080	ASB16-AS1
hsa-mir-1234-3p	ENSG00000268670	CTD-2622I13.3
hsa-mir-1234-3p	ENSG00000269821	KCNQ1OT1
hsa-mir-1234-3p	ENSG00000272752	STAG3L5P-PVRIG2P-PILRB
hsa-mir-1236-3p	ENSG00000104725	NEFL
hsa-mir-1236-3p	ENSG00000105663	KMT2B
hsa-mir-1236-3p	ENSG00000177853	ZNF518A
hsa-mir-1236-3p	ENSG00000182310	LINC00085
hsa-mir-1236-3p	ENSG00000188206	HNRNPU-AS1
hsa-mir-1236-3p	ENSG00000213468	RP11-453F18__B.1
hsa-mir-1236-3p	ENSG00000215424	MCM3AP-AS1
hsa-mir-1236-3p	ENSG00000215458	AP001053.11
hsa-mir-1236-3p	ENSG00000223764	RP11-54O7.3
hsa-mir-1236-3p	ENSG00000227372	TP73-AS1
hsa-mir-1236-3p	ENSG00000228544	KIAA1984-AS1
hsa-mir-1236-3p	ENSG00000229807	XIST
hsa-mir-1236-3p	ENSG00000230513	THAP7-AS1
hsa-mir-1236-3p	ENSG00000231485	RP4-535B20.1
hsa-mir-1236-3p	ENSG00000234233	KCNH1-IT1
hsa-mir-1236-3p	ENSG00000235703	LINC00894
hsa-mir-1236-3p	ENSG00000244879	GABPB1-AS1
hsa-mir-1236-3p	ENSG00000245532	NEAT1
hsa-mir-1236-3p	ENSG00000251562	MALAT1
hsa-mir-1236-3p	ENSG00000255717	SNHG1
hsa-mir-1236-3p	ENSG00000257524	RP11-203J24.9
hsa-mir-1236-3p	ENSG00000260032	LINC00657
hsa-mir-1236-3p	ENSG00000262074	SNORD3B-2
hsa-mir-1236-3p	ENSG00000262202	SNORD3D
hsa-mir-1236-3p	ENSG00000263934	SNORD3A
hsa-mir-1236-3p	ENSG00000264772	SNORA67
hsa-mir-1236-3p	ENSG00000264940	SNORD3C
hsa-mir-1236-3p	ENSG00000265185	SNORD3B-1
hsa-mir-1236-3p	ENSG00000265500	SENP3-EIF4A1
hsa-mir-1236-3p	ENSG00000267660	CTC-479C5.17
hsa-mir-1236-3p	ENSG00000269751	CTC-273B12.8
hsa-mir-1236-3p	ENSG00000269821	KCNQ1OT1
hsa-mir-1236-3p	ENSG00000272368	RP4-605O3.4
hsa-mir-1236-3p	ENSG00000272947	RP11-71H17.9
hsa-mir-1236-3p	ENSG00000273046	RP11-834C11.14
hsa-mir-1236-5p	ENSG00000117242	PINK1-AS
hsa-mir-1236-5p	ENSG00000225791	TRAM2-AS1
hsa-mir-1236-5p	ENSG00000229807	XIST
hsa-mir-1236-5p	ENSG00000242125	SNHG3
hsa-mir-1236-5p	ENSG00000253352	TUG1
hsa-mir-1236-5p	ENSG00000254615	RP11-395G23.3
hsa-mir-1236-5p	ENSG00000259001	RPPH1
hsa-mir-1236-5p	ENSG00000260032	LINC00657
hsa-mir-1236-5p	ENSG00000260359	RP11-4F5.2
hsa-mir-1236-5p	ENSG00000263244	RP11-473I1.10
hsa-mir-1236-5p	ENSG00000272016	RP11-215G15.5
hsa-mir-1237-3p	ENSG00000005206	SPPL2B
hsa-mir-1237-3p	ENSG00000178977	LINC00324
hsa-mir-1237-3p	ENSG00000182310	LINC00085
hsa-mir-1237-3p	ENSG00000226328	CTA-217C2.1
hsa-mir-1237-3p	ENSG00000227372	TP73-AS1
hsa-mir-1237-3p	ENSG00000229807	XIST
hsa-mir-1237-3p	ENSG00000230124	RP5-1180C10.2
hsa-mir-1237-3p	ENSG00000241772	AC092620.2
hsa-mir-1237-3p	ENSG00000245532	NEAT1
hsa-mir-1237-3p	ENSG00000247157	RP11-434C1.1
hsa-mir-1237-3p	ENSG00000247556	OIP5-AS1
hsa-mir-1237-3p	ENSG00000250135	RP4-622L5.2
hsa-mir-1237-3p	ENSG00000251562	MALAT1
hsa-mir-1237-3p	ENSG00000255717	SNHG1
hsa-mir-1237-3p	ENSG00000263126	CTC-479C5.10
hsa-mir-1237-3p	ENSG00000264772	SNORA67
hsa-mir-1237-3p	ENSG00000265500	SENP3-EIF4A1
hsa-mir-1237-5p	ENSG00000105663	KMT2B
hsa-mir-1237-5p	ENSG00000170846	AC093323.3
hsa-mir-1237-5p	ENSG00000215769	hsa-mir-6080
hsa-mir-1237-5p	ENSG00000223482	NUTM2A-AS1
hsa-mir-1237-5p	ENSG00000228109	MFI2-AS1
hsa-mir-1237-5p	ENSG00000229807	XIST
hsa-mir-1237-5p	ENSG00000230454	U73166.2
hsa-mir-1237-5p	ENSG00000231160	RP11-617D20.1
hsa-mir-1237-5p	ENSG00000235590	GNAS-AS1
hsa-mir-1237-5p	ENSG00000236943	RP11-640M9.1
hsa-mir-1237-5p	ENSG00000250135	RP4-622L5.2
hsa-mir-1237-5p	ENSG00000260899	RP11-2C24.4
hsa-mir-1237-5p	ENSG00000261487	AC135048.13
hsa-mir-1237-5p	ENSG00000263244	RP11-473I1.10
hsa-mir-1237-5p	ENSG00000265500	SENP3-EIF4A1
hsa-mir-1237-5p	ENSG00000270141	TERC
hsa-mir-1237-5p	ENSG00000272752	STAG3L5P-PVRIG2P-PILRB
hsa-mir-1237-5p	ENSG00000273420	CTD-2540B15.13
hsa-mir-1238-3p	ENSG00000105663	KMT2B
hsa-mir-1238-3p	ENSG00000214922	HLA-F-AS1
hsa-mir-1238-3p	ENSG00000215417	MIR17HG
hsa-mir-1238-3p	ENSG00000232485	AC098820.3
hsa-mir-1238-3p	ENSG00000236144	AD000090.2
hsa-mir-1238-3p	ENSG00000251562	MALAT1
hsa-mir-1238-3p	ENSG00000262468	RP11-95P2.1
hsa-mir-1238-3p	ENSG00000263934	SNORD3A
hsa-mir-1238-3p	ENSG00000264940	SNORD3C
hsa-mir-1238-3p	ENSG00000267575	CTC-459F4.3
hsa-mir-1238-3p	ENSG00000269821	KCNQ1OT1
hsa-mir-1238-3p	ENSG00000273213	RP5-998N21.10
hsa-mir-1238-5p	ENSG00000170846	AC093323.3
hsa-mir-1238-5p	ENSG00000186615	KTN1-AS1
hsa-mir-1238-5p	ENSG00000204054	LINC00963
hsa-mir-1238-5p	ENSG00000223797	ENTPD3-AS1
hsa-mir-1238-5p	ENSG00000229807	XIST
hsa-mir-1238-5p	ENSG00000231298	LINC00704
hsa-mir-1238-5p	ENSG00000233137	RP11-220I1.1
hsa-mir-1238-5p	ENSG00000234912	LINC00338
hsa-mir-1238-5p	ENSG00000268333	RP4-806M20.3
hsa-mir-1238-5p	ENSG00000269821	KCNQ1OT1
hsa-mir-1238-5p	ENSG00000273420	CTD-2540B15.13
hsa-mir-1243	ENSG00000034063	UHRF1
hsa-mir-1243	ENSG00000118412	CASP8AP2
hsa-mir-1243	ENSG00000226816	AC005082.12
hsa-mir-1243	ENSG00000228223	HCG11
hsa-mir-1243	ENSG00000229807	XIST
hsa-mir-1243	ENSG00000231764	DLX6-AS1
hsa-mir-1243	ENSG00000232021	LEF1-AS1
hsa-mir-1243	ENSG00000240498	CDKN2B-AS1
hsa-mir-1243	ENSG00000250742	RP11-834C11.4
hsa-mir-1243	ENSG00000251562	MALAT1
hsa-mir-1243	ENSG00000255717	SNHG1
hsa-mir-1243	ENSG00000260032	LINC00657
hsa-mir-1243	ENSG00000261409	RP6-24A23.7
hsa-mir-1243	ENSG00000267225	WDR7-UT1
hsa-mir-1243	ENSG00000269728	RP11-145M9.4
hsa-mir-1243	ENSG00000272016	RP11-215G15.5
hsa-mir-1243	ENSG00000272145	RP4-739H11.4
hsa-mir-1243	ENSG00000272780	RP11-822E23.8
hsa-mir-124-3p	ENSG00000163597	SNHG16
hsa-mir-124-3p	ENSG00000170846	AC093323.3
hsa-mir-124-3p	ENSG00000179818	PCBP1-AS1
hsa-mir-124-3p	ENSG00000188971	RP11-427H3.3
hsa-mir-124-3p	ENSG00000225733	FGD5-AS1
hsa-mir-124-3p	ENSG00000229587	RP11-197P3.5
hsa-mir-124-3p	ENSG00000229692	SOS1-IT1
hsa-mir-124-3p	ENSG00000229807	XIST
hsa-mir-124-3p	ENSG00000245532	NEAT1
hsa-mir-124-3p	ENSG00000251562	MALAT1
hsa-mir-124-3p	ENSG00000259758	CASC7
hsa-mir-124-3p	ENSG00000261409	RP6-24A23.7
hsa-mir-124-3p	ENSG00000261534	RP11-244O19.1
hsa-mir-124-3p	ENSG00000269821	KCNQ1OT1
hsa-mir-124-3p	ENSG00000272604	RP11-251G23.5
hsa-mir-124-3p	ENSG00000272859	RP11-352E8.2
hsa-mir-1244	ENSG00000105663	KMT2B
hsa-mir-1244	ENSG00000118412	CASP8AP2
hsa-mir-1244	ENSG00000177853	ZNF518A
hsa-mir-1244	ENSG00000204588	AC013268.5
hsa-mir-1244	ENSG00000226953	AC010890.1
hsa-mir-1244	ENSG00000229807	XIST
hsa-mir-1244	ENSG00000231865	SIK3-IT1
hsa-mir-1244	ENSG00000245532	NEAT1
hsa-mir-1244	ENSG00000246089	RP11-115C21.2
hsa-mir-1244	ENSG00000247516	MIR4458HG
hsa-mir-1244	ENSG00000247844	CCAT1
hsa-mir-1244	ENSG00000248138	RP11-446J8.1
hsa-mir-1244	ENSG00000250742	RP11-834C11.4
hsa-mir-1244	ENSG00000251562	MALAT1
hsa-mir-1244	ENSG00000253352	TUG1
hsa-mir-1244	ENSG00000255448	RP1-59M18.2
hsa-mir-1244	ENSG00000255717	SNHG1
hsa-mir-1244	ENSG00000259001	RPPH1
hsa-mir-1244	ENSG00000259943	RP1-39G22.7
hsa-mir-1244	ENSG00000260023	RP11-49C24.1
hsa-mir-1244	ENSG00000260032	LINC00657
hsa-mir-1244	ENSG00000268061	NAPA-AS1
hsa-mir-1244	ENSG00000268205	CTC-444N24.11
hsa-mir-1244	ENSG00000269994	RP11-276H19.2
hsa-mir-1244	ENSG00000273033	RP11-67L2.2
hsa-mir-1245a	ENSG00000034063	UHRF1
hsa-mir-1245a	ENSG00000163597	SNHG16
hsa-mir-1245a	ENSG00000229807	XIST
hsa-mir-1245a	ENSG00000245532	NEAT1
hsa-mir-1245a	ENSG00000259115	CTD-2540L5.5
hsa-mir-1245a	ENSG00000268575	RP1-283E3.8
hsa-mir-1245a	ENSG00000273211	RP13-131K19.7
hsa-mir-1245b-3p	ENSG00000034063	UHRF1
hsa-mir-1245b-3p	ENSG00000203497	PDCD4-AS1
hsa-mir-1245b-3p	ENSG00000215424	MCM3AP-AS1
hsa-mir-1245b-3p	ENSG00000223546	LINC00630
hsa-mir-1245b-3p	ENSG00000225733	FGD5-AS1
hsa-mir-1245b-3p	ENSG00000229807	XIST
hsa-mir-1245b-3p	ENSG00000251095	RP11-115D19.1
hsa-mir-1245b-3p	ENSG00000251562	MALAT1
hsa-mir-1245b-3p	ENSG00000259758	CASC7
hsa-mir-1245b-3p	ENSG00000263753	LINC00667
hsa-mir-1245b-3p	ENSG00000264772	SNORA67
hsa-mir-1245b-3p	ENSG00000265500	SENP3-EIF4A1
hsa-mir-1245b-5p	ENSG00000185186	LINC00313
hsa-mir-1245b-5p	ENSG00000229807	XIST
hsa-mir-1245b-5p	ENSG00000232445	RP11-132A1.4
hsa-mir-1245b-5p	ENSG00000234616	JRK
hsa-mir-1245b-5p	ENSG00000250135	RP4-622L5.2
hsa-mir-1245b-5p	ENSG00000251562	MALAT1
hsa-mir-1245b-5p	ENSG00000256028	RP11-197N18.2
hsa-mir-1245b-5p	ENSG00000264772	SNORA67
hsa-mir-1245b-5p	ENSG00000269821	KCNQ1OT1
hsa-mir-1245b-5p	ENSG00000269900	RMRP
hsa-mir-1245b-5p	ENSG00000271894	RP11-482H16.1
hsa-mir-1245b-5p	ENSG00000272084	RP5-1126H10.2
hsa-mir-1245b-5p	ENSG00000272752	STAG3L5P-PVRIG2P-PILRB
hsa-mir-124-5p	ENSG00000006062	MAP3K14
hsa-mir-124-5p	ENSG00000177853	ZNF518A
hsa-mir-124-5p	ENSG00000197989	SNHG12
hsa-mir-124-5p	ENSG00000229807	XIST
hsa-mir-124-5p	ENSG00000232884	AF127936.3
hsa-mir-124-5p	ENSG00000235423	RP11-282O18.3
hsa-mir-124-5p	ENSG00000235703	LINC00894
hsa-mir-124-5p	ENSG00000253352	TUG1
hsa-mir-124-5p	ENSG00000255717	SNHG1
hsa-mir-124-5p	ENSG00000259330	LINC00984
hsa-mir-124-5p	ENSG00000261837	RP11-264L1.3
hsa-mir-124-5p	ENSG00000268205	CTC-444N24.11
hsa-mir-124-5p	ENSG00000269728	RP11-145M9.4
hsa-mir-124-5p	ENSG00000269821	KCNQ1OT1
hsa-mir-1246	ENSG00000204272	RP11-622K12.1
hsa-mir-1246	ENSG00000215417	MIR17HG
hsa-mir-1246	ENSG00000228223	HCG11
hsa-mir-1246	ENSG00000229807	XIST
hsa-mir-1246	ENSG00000245532	NEAT1
hsa-mir-1246	ENSG00000247516	MIR4458HG
hsa-mir-1246	ENSG00000247556	OIP5-AS1
hsa-mir-1246	ENSG00000247844	CCAT1
hsa-mir-1246	ENSG00000251562	MALAT1
hsa-mir-1246	ENSG00000257379	RP11-793H13.8
hsa-mir-1246	ENSG00000259623	RP11-156E6.1
hsa-mir-1246	ENSG00000259758	CASC7
hsa-mir-1246	ENSG00000260032	LINC00657
hsa-mir-1246	ENSG00000263272	CTC-524C5.2
hsa-mir-1246	ENSG00000264772	SNORA67
hsa-mir-1246	ENSG00000268205	CTC-444N24.11
hsa-mir-1246	ENSG00000269821	KCNQ1OT1
hsa-mir-1247-3p	ENSG00000104725	NEFL
hsa-mir-1247-3p	ENSG00000105663	KMT2B
hsa-mir-1247-3p	ENSG00000178977	LINC00324
hsa-mir-1247-3p	ENSG00000215769	hsa-mir-6080
hsa-mir-1247-3p	ENSG00000228549	U1
hsa-mir-1247-3p	ENSG00000233421	U1
hsa-mir-1247-3p	ENSG00000254635	WAC-AS1
hsa-mir-1247-3p	ENSG00000257524	RP11-203J24.9
hsa-mir-1247-3p	ENSG00000258486	RN7SL1
hsa-mir-1247-3p	ENSG00000260464	RP4-561L24.3
hsa-mir-1247-3p	ENSG00000267427	CTC-503J8.6
hsa-mir-1247-3p	ENSG00000269751	CTC-273B12.8
hsa-mir-1247-3p	ENSG00000270103	RNU11
hsa-mir-1247-3p	ENSG00000270141	TERC
hsa-mir-1247-5p	ENSG00000105663	KMT2B
hsa-mir-1247-5p	ENSG00000198221	MLLT4-AS1
hsa-mir-1247-5p	ENSG00000223380	SEC22B
hsa-mir-1247-5p	ENSG00000228109	MFI2-AS1
hsa-mir-1247-5p	ENSG00000228544	KIAA1984-AS1
hsa-mir-1247-5p	ENSG00000235106	LINC00094
hsa-mir-1247-5p	ENSG00000235703	LINC00894
hsa-mir-1247-5p	ENSG00000236901	MIR600HG
hsa-mir-1247-5p	ENSG00000245532	NEAT1
hsa-mir-1248	ENSG00000104725	NEFL
hsa-mir-1248	ENSG00000153363	LINC00467
hsa-mir-1248	ENSG00000197989	SNHG12
hsa-mir-1248	ENSG00000204054	LINC00963
hsa-mir-1248	ENSG00000215417	MIR17HG
hsa-mir-1248	ENSG00000223396	RPS10P7
hsa-mir-1248	ENSG00000223797	ENTPD3-AS1
hsa-mir-1248	ENSG00000225733	FGD5-AS1
hsa-mir-1248	ENSG00000229807	XIST
hsa-mir-1248	ENSG00000235703	LINC00894
hsa-mir-1248	ENSG00000238266	LINC00707
hsa-mir-1248	ENSG00000245532	NEAT1
hsa-mir-1248	ENSG00000250135	RP4-622L5.2
hsa-mir-1248	ENSG00000251562	MALAT1
hsa-mir-1248	ENSG00000254615	RP11-395G23.3
hsa-mir-1248	ENSG00000257379	RP11-793H13.8
hsa-mir-1248	ENSG00000258964	RP11-618G20.1
hsa-mir-1248	ENSG00000259953	RP11-4O1.2
hsa-mir-1248	ENSG00000260803	Z84812.4
hsa-mir-1248	ENSG00000264247	LINC00909
hsa-mir-1248	ENSG00000264772	SNORA67
hsa-mir-1248	ENSG00000265500	SENP3-EIF4A1
hsa-mir-1248	ENSG00000267575	CTC-459F4.3
hsa-mir-1248	ENSG00000269821	KCNQ1OT1
hsa-mir-1248	ENSG00000270726	AJ271736.10
hsa-mir-1248	ENSG00000273000	KB-1572G7.2
hsa-mir-1249	ENSG00000105663	KMT2B
hsa-mir-1249	ENSG00000223380	SEC22B
hsa-mir-1249	ENSG00000229807	XIST
hsa-mir-1249	ENSG00000230699	RP11-54O7.1
hsa-mir-1249	ENSG00000234233	KCNH1-IT1
hsa-mir-1249	ENSG00000235703	LINC00894
hsa-mir-1249	ENSG00000251562	MALAT1
hsa-mir-1249	ENSG00000255343	RP11-299M14.2
hsa-mir-1249	ENSG00000260032	LINC00657
hsa-mir-1249	ENSG00000264772	SNORA67
hsa-mir-1249	ENSG00000265500	SENP3-EIF4A1
hsa-mir-1249	ENSG00000270141	TERC
hsa-mir-1250-3p	ENSG00000093100	XXbac-B461K10.4
hsa-mir-1250-3p	ENSG00000182310	LINC00085
hsa-mir-1250-3p	ENSG00000188206	HNRNPU-AS1
hsa-mir-1250-3p	ENSG00000196668	LINC00173
hsa-mir-1250-3p	ENSG00000223380	SEC22B
hsa-mir-1250-3p	ENSG00000223745	RP4-717I23.3
hsa-mir-1250-3p	ENSG00000223768	LINC00205
hsa-mir-1250-3p	ENSG00000225135	RP11-361F15.2
hsa-mir-1250-3p	ENSG00000229807	XIST
hsa-mir-1250-3p	ENSG00000235703	LINC00894
hsa-mir-1250-3p	ENSG00000244701	RP5-894A10.2
hsa-mir-1250-3p	ENSG00000246339	EXTL3-AS1
hsa-mir-1250-3p	ENSG00000247556	OIP5-AS1
hsa-mir-1250-3p	ENSG00000251562	MALAT1
hsa-mir-1250-3p	ENSG00000257379	RP11-793H13.8
hsa-mir-1250-3p	ENSG00000260822	GS1-358P8.4
hsa-mir-1250-3p	ENSG00000261824	LINC00662
hsa-mir-1250-3p	ENSG00000264772	SNORA67
hsa-mir-1250-3p	ENSG00000269397	CTB-92J24.2
hsa-mir-1250-3p	ENSG00000272589	ZSWIM8-AS1
hsa-mir-1250-3p	ENSG00000273015	LINC00938
hsa-mir-1250-3p	ENSG00000273301	RP11-314B1.2
hsa-mir-1250-5p	ENSG00000105663	KMT2B
hsa-mir-1250-5p	ENSG00000203709	C1orf132
hsa-mir-1250-5p	ENSG00000223396	RPS10P7
hsa-mir-1250-5p	ENSG00000236943	RP11-640M9.1
hsa-mir-1250-5p	ENSG00000245532	NEAT1
hsa-mir-1250-5p	ENSG00000258057	BCDIN3D-AS1
hsa-mir-1250-5p	ENSG00000263934	SNORD3A
hsa-mir-1250-5p	ENSG00000264940	SNORD3C
hsa-mir-1250-5p	ENSG00000265794	RP11-227G15.3
hsa-mir-1250-5p	ENSG00000267288	RP13-890H12.2
hsa-mir-1251-3p	ENSG00000034063	UHRF1
hsa-mir-1251-3p	ENSG00000163597	SNHG16
hsa-mir-1251-3p	ENSG00000197332	ZNF833P
hsa-mir-1251-3p	ENSG00000229807	XIST
hsa-mir-1251-3p	ENSG00000232485	AC098820.3
hsa-mir-1251-3p	ENSG00000246323	RP11-325L7.1
hsa-mir-1251-3p	ENSG00000250312	ZNF718
hsa-mir-1251-3p	ENSG00000251562	MALAT1
hsa-mir-1251-3p	ENSG00000265794	RP11-227G15.3
hsa-mir-1251-3p	ENSG00000269821	KCNQ1OT1
hsa-mir-1251-3p	ENSG00000270113	RP11-282O18.6
hsa-mir-1251-3p	ENSG00000272801	RP1-170O19.23
hsa-mir-1251-5p	ENSG00000205885	C1RL-AS1
hsa-mir-1251-5p	ENSG00000229807	XIST
hsa-mir-1251-5p	ENSG00000260032	LINC00657
hsa-mir-1252-3p	ENSG00000093100	XXbac-B461K10.4
hsa-mir-1252-3p	ENSG00000104691	UBXN8
hsa-mir-1252-3p	ENSG00000117242	PINK1-AS
hsa-mir-1252-3p	ENSG00000118412	CASP8AP2
hsa-mir-1252-3p	ENSG00000160336	ZNF761
hsa-mir-1252-3p	ENSG00000215256	DHRS4-AS1
hsa-mir-1252-3p	ENSG00000223380	SEC22B
hsa-mir-1252-3p	ENSG00000226816	AC005082.12
hsa-mir-1252-3p	ENSG00000228223	HCG11
hsa-mir-1252-3p	ENSG00000229807	XIST
hsa-mir-1252-3p	ENSG00000230551	CTB-89H12.4
hsa-mir-1252-3p	ENSG00000232021	LEF1-AS1
hsa-mir-1252-3p	ENSG00000241073	RP4-714D9.2
hsa-mir-1252-3p	ENSG00000245532	NEAT1
hsa-mir-1252-3p	ENSG00000247556	OIP5-AS1
hsa-mir-1252-3p	ENSG00000250988	RP11-752G15.6
hsa-mir-1252-3p	ENSG00000251562	MALAT1
hsa-mir-1252-3p	ENSG00000259834	RP11-284N8.3
hsa-mir-1252-3p	ENSG00000260032	LINC00657
hsa-mir-1252-3p	ENSG00000260244	RP11-588K22.2
hsa-mir-1252-3p	ENSG00000260772	RP11-311C24.1
hsa-mir-1252-3p	ENSG00000262251	RP11-199F11.2
hsa-mir-1252-3p	ENSG00000263272	CTC-524C5.2
hsa-mir-1252-3p	ENSG00000268333	RP4-806M20.3
hsa-mir-1252-3p	ENSG00000269728	RP11-145M9.4
hsa-mir-1252-3p	ENSG00000270041	LL22NC03-N27C7.1
hsa-mir-1252-3p	ENSG00000272077	RP11-348P10.2
hsa-mir-1252-3p	ENSG00000272084	RP5-1126H10.2
hsa-mir-1252-3p	ENSG00000272994	RP11-332H14.2
hsa-mir-1252-3p	ENSG00000273301	RP11-314B1.2
hsa-mir-1252-5p	ENSG00000104725	NEFL
hsa-mir-1252-5p	ENSG00000177853	ZNF518A
hsa-mir-1252-5p	ENSG00000204054	LINC00963
hsa-mir-1252-5p	ENSG00000206337	HCP5
hsa-mir-1252-5p	ENSG00000215256	DHRS4-AS1
hsa-mir-1252-5p	ENSG00000227199	ST7-AS1
hsa-mir-1252-5p	ENSG00000228794	RP11-206L10.11
hsa-mir-1252-5p	ENSG00000229807	XIST
hsa-mir-1252-5p	ENSG00000232956	SNHG15
hsa-mir-1252-5p	ENSG00000233137	RP11-220I1.1
hsa-mir-1252-5p	ENSG00000237036	ZEB1-AS1
hsa-mir-1252-5p	ENSG00000242125	SNHG3
hsa-mir-1252-5p	ENSG00000245532	NEAT1
hsa-mir-1252-5p	ENSG00000246095	AC006445.8
hsa-mir-1252-5p	ENSG00000247556	OIP5-AS1
hsa-mir-1252-5p	ENSG00000251562	MALAT1
hsa-mir-1252-5p	ENSG00000259758	CASC7
hsa-mir-1252-5p	ENSG00000260196	RP1-239B22.5
hsa-mir-1252-5p	ENSG00000260766	RP11-226L15.5
hsa-mir-1252-5p	ENSG00000260852	FBXL19-AS1
hsa-mir-1252-5p	ENSG00000261409	RP6-24A23.7
hsa-mir-1252-5p	ENSG00000263126	CTC-479C5.10
hsa-mir-1252-5p	ENSG00000265185	SNORD3B-1
hsa-mir-1252-5p	ENSG00000268205	CTC-444N24.11
hsa-mir-1252-5p	ENSG00000272899	RP11-309L24.9
hsa-mir-1253	ENSG00000006062	MAP3K14
hsa-mir-1253	ENSG00000175701	LINC00116
hsa-mir-1253	ENSG00000185186	LINC00313
hsa-mir-1253	ENSG00000223768	LINC00205
hsa-mir-1253	ENSG00000224113	RP5-837J1.2
hsa-mir-1253	ENSG00000227375	DLG1-AS1
hsa-mir-1253	ENSG00000229807	XIST
hsa-mir-1253	ENSG00000247844	CCAT1
hsa-mir-1253	ENSG00000250404	AC090587.2
hsa-mir-1253	ENSG00000251562	MALAT1
hsa-mir-1253	ENSG00000257702	LBX2-AS1
hsa-mir-1253	ENSG00000258210	RP11-478C19.2
hsa-mir-1253	ENSG00000262074	SNORD3B-2
hsa-mir-1253	ENSG00000262202	SNORD3D
hsa-mir-1253	ENSG00000263934	SNORD3A
hsa-mir-1253	ENSG00000264772	SNORA67
hsa-mir-1253	ENSG00000264940	SNORD3C
hsa-mir-1253	ENSG00000265185	SNORD3B-1
hsa-mir-1253	ENSG00000265257	RP11-21J18.1
hsa-mir-1253	ENSG00000265500	SENP3-EIF4A1
hsa-mir-1253	ENSG00000269163	CTB-25J19.9
hsa-mir-1253	ENSG00000272899	RP11-309L24.9
hsa-mir-1253	ENSG00000272906	RP11-533E19.7
hsa-mir-1253	ENSG00000273036	RP11-392E22.12
hsa-mir-1253	ENSG00000273352	RP11-61L19.3
hsa-mir-1254	ENSG00000104725	NEFL
hsa-mir-1254	ENSG00000197558	SSPO
hsa-mir-1254	ENSG00000215769	hsa-mir-6080
hsa-mir-1254	ENSG00000218510	LINC00339
hsa-mir-1254	ENSG00000223380	SEC22B
hsa-mir-1254	ENSG00000225135	RP11-361F15.2
hsa-mir-1254	ENSG00000225791	TRAM2-AS1
hsa-mir-1254	ENSG00000228315	GUSBP11
hsa-mir-1254	ENSG00000229807	XIST
hsa-mir-1254	ENSG00000231074	HCG18
hsa-mir-1254	ENSG00000235106	LINC00094
hsa-mir-1254	ENSG00000237424	FOXD2-AS1
hsa-mir-1254	ENSG00000239653	PSMD6-AS2
hsa-mir-1254	ENSG00000242861	RP11-285F7.2
hsa-mir-1254	ENSG00000245532	NEAT1
hsa-mir-1254	ENSG00000246763	RGMB-AS1
hsa-mir-1254	ENSG00000247556	OIP5-AS1
hsa-mir-1254	ENSG00000247844	CCAT1
hsa-mir-1254	ENSG00000251562	MALAT1
hsa-mir-1254	ENSG00000255717	SNHG1
hsa-mir-1254	ENSG00000260032	LINC00657
hsa-mir-1254	ENSG00000264772	SNORA67
hsa-mir-1254	ENSG00000265500	SENP3-EIF4A1
hsa-mir-1254	ENSG00000267080	ASB16-AS1
hsa-mir-1254	ENSG00000268670	CTD-2622I13.3
hsa-mir-1254	ENSG00000269821	KCNQ1OT1
hsa-mir-1254	ENSG00000270170	NCBP2-AS2
hsa-mir-1254	ENSG00000272473	AC006273.4
hsa-mir-1254	ENSG00000272565	RP11-485G4.2
hsa-mir-1255a	ENSG00000205861	C1QTNF9B-AS1
hsa-mir-1255a	ENSG00000205885	C1RL-AS1
hsa-mir-1255a	ENSG00000206337	HCP5
hsa-mir-1255a	ENSG00000215256	DHRS4-AS1
hsa-mir-1255a	ENSG00000223573	TINCR
hsa-mir-1255a	ENSG00000228315	GUSBP11
hsa-mir-1255a	ENSG00000228506	RP11-98I9.4
hsa-mir-1255a	ENSG00000229807	XIST
hsa-mir-1255a	ENSG00000230061	AP001065.2
hsa-mir-1255a	ENSG00000232021	LEF1-AS1
hsa-mir-1255a	ENSG00000239353	RP11-492E3.51
hsa-mir-1255a	ENSG00000242125	SNHG3
hsa-mir-1255a	ENSG00000243155	RP11-46A10.5
hsa-mir-1255a	ENSG00000247556	OIP5-AS1
hsa-mir-1255a	ENSG00000254837	AP001372.2
hsa-mir-1255a	ENSG00000256028	RP11-197N18.2
hsa-mir-1255a	ENSG00000260566	RP11-20G6.3
hsa-mir-1255a	ENSG00000262251	RP11-199F11.2
hsa-mir-1255a	ENSG00000262410	RP11-388C12.8
hsa-mir-1255a	ENSG00000267225	WDR7-UT1
hsa-mir-1255a	ENSG00000269163	CTB-25J19.9
hsa-mir-1255a	ENSG00000269821	KCNQ1OT1
hsa-mir-1255a	ENSG00000273018	CTD-2303H24.2
hsa-mir-1255a	ENSG00000273035	RP11-449G16.1
hsa-mir-1255b-2-3p	ENSG00000105663	KMT2B
hsa-mir-1255b-2-3p	ENSG00000163597	SNHG16
hsa-mir-1255b-2-3p	ENSG00000188070	C11orf95
hsa-mir-1255b-2-3p	ENSG00000229807	XIST
hsa-mir-1255b-2-3p	ENSG00000245532	NEAT1
hsa-mir-1255b-2-3p	ENSG00000249859	PVT1
hsa-mir-1255b-2-3p	ENSG00000251562	MALAT1
hsa-mir-1255b-2-3p	ENSG00000258920	FOXN3-AS1
hsa-mir-1255b-2-3p	ENSG00000265500	SENP3-EIF4A1
hsa-mir-1255b-2-3p	ENSG00000273046	RP11-834C11.14
hsa-mir-1255b-5p	ENSG00000205861	C1QTNF9B-AS1
hsa-mir-1255b-5p	ENSG00000205885	C1RL-AS1
hsa-mir-1255b-5p	ENSG00000206337	HCP5
hsa-mir-1255b-5p	ENSG00000223573	TINCR
hsa-mir-1255b-5p	ENSG00000228315	GUSBP11
hsa-mir-1255b-5p	ENSG00000229807	XIST
hsa-mir-1255b-5p	ENSG00000230061	AP001065.2
hsa-mir-1255b-5p	ENSG00000239353	RP11-492E3.51
hsa-mir-1255b-5p	ENSG00000242125	SNHG3
hsa-mir-1255b-5p	ENSG00000243155	RP11-46A10.5
hsa-mir-1255b-5p	ENSG00000247556	OIP5-AS1
hsa-mir-1255b-5p	ENSG00000254837	AP001372.2
hsa-mir-1255b-5p	ENSG00000255717	SNHG1
hsa-mir-1255b-5p	ENSG00000256028	RP11-197N18.2
hsa-mir-1255b-5p	ENSG00000260566	RP11-20G6.3
hsa-mir-1255b-5p	ENSG00000269821	KCNQ1OT1
hsa-mir-1255b-5p	ENSG00000273035	RP11-449G16.1
hsa-mir-1255b-5p	ENSG00000273352	RP11-61L19.3
hsa-mir-1256	ENSG00000152268	SPON1
hsa-mir-1256	ENSG00000215769	hsa-mir-6080
hsa-mir-1256	ENSG00000226067	RP11-403I13.7
hsa-mir-1256	ENSG00000226328	CTA-217C2.1
hsa-mir-1256	ENSG00000236144	AD000090.2
hsa-mir-1256	ENSG00000251562	MALAT1
hsa-mir-1256	ENSG00000261553	RP11-29G8.3
hsa-mir-1256	ENSG00000261584	RP11-457M11.5
hsa-mir-1256	ENSG00000267745	RP11-686D22.8
hsa-mir-1256	ENSG00000272016	RP11-215G15.5
hsa-mir-1257	ENSG00000088970	PLK1S1
hsa-mir-1257	ENSG00000204054	LINC00963
hsa-mir-1257	ENSG00000213742	RP4-694B14.5
hsa-mir-1257	ENSG00000226419	RP11-31F15.1
hsa-mir-1257	ENSG00000228223	HCG11
hsa-mir-1257	ENSG00000229807	XIST
hsa-mir-1257	ENSG00000233137	RP11-220I1.1
hsa-mir-1257	ENSG00000240990	HOXA11-AS
hsa-mir-1257	ENSG00000247844	CCAT1
hsa-mir-1257	ENSG00000255242	C14orf169
hsa-mir-1257	ENSG00000261409	RP6-24A23.7
hsa-mir-1257	ENSG00000267321	RP11-1094M14.11
hsa-mir-1257	ENSG00000268205	CTC-444N24.11
hsa-mir-1257	ENSG00000268333	RP4-806M20.3
[truncated: 39,632 more rows]
