# Supplementary material for: Dysregulated lncRNA-miRNA-mRNA Network Reveals Patient Survival-Associated Modules and RNA Binding Proteins in Invasive Breast Carcinoma
Source: Front Genet. 2020 Jan 15;10:1284. doi: 10.3389/fgene.2019.01284 (PMC6975227; doi:10.3389/fgene.2019.01284)
Supplement: Supplementary file 1 [file DataSheet_1.zip › SupplementaryTables/tableS7_mRNAs-miRNA interactions.txt]

hsa-let-7a-2-3p	ENSG00000003436	TFPI
hsa-let-7a-2-3p	ENSG00000004864	SLC25A13
hsa-let-7a-2-3p	ENSG00000004897	CDC27
hsa-let-7a-2-3p	ENSG00000005075	POLR2J
hsa-let-7a-2-3p	ENSG00000005483	KMT2E
hsa-let-7a-2-3p	ENSG00000005810	MYCBP2
hsa-let-7a-2-3p	ENSG00000005812	FBXL3
hsa-let-7a-2-3p	ENSG00000007923	DNAJC11
hsa-let-7a-2-3p	ENSG00000008952	SEC62
hsa-let-7a-2-3p	ENSG00000009413	REV3L
hsa-let-7a-2-3p	ENSG00000011114	BTBD7
hsa-let-7a-2-3p	ENSG00000011275	RNF216
hsa-let-7a-2-3p	ENSG00000011566	MAP4K3
hsa-let-7a-2-3p	ENSG00000013375	PGM3
hsa-let-7a-2-3p	ENSG00000023171	GRAMD1B
hsa-let-7a-2-3p	ENSG00000023287	RB1CC1
hsa-let-7a-2-3p	ENSG00000023516	AKAP11
hsa-let-7a-2-3p	ENSG00000026508	CD44
hsa-let-7a-2-3p	ENSG00000033867	SLC4A7
hsa-let-7a-2-3p	ENSG00000034677	RNF19A
hsa-let-7a-2-3p	ENSG00000040531	CTNS
hsa-let-7a-2-3p	ENSG00000046604	DSG2
hsa-let-7a-2-3p	ENSG00000047056	WDR37
hsa-let-7a-2-3p	ENSG00000047932	GOPC
hsa-let-7a-2-3p	ENSG00000048649	RSF1
hsa-let-7a-2-3p	ENSG00000049759	NEDD4L
hsa-let-7a-2-3p	ENSG00000053254	FOXN3
hsa-let-7a-2-3p	ENSG00000054967	RELT
hsa-let-7a-2-3p	ENSG00000055070	SZRD1
hsa-let-7a-2-3p	ENSG00000055208	TAB2
hsa-let-7a-2-3p	ENSG00000056586	RC3H2
hsa-let-7a-2-3p	ENSG00000057252	SOAT1
hsa-let-7a-2-3p	ENSG00000064309	CDON
hsa-let-7a-2-3p	ENSG00000064601	CTSA
hsa-let-7a-2-3p	ENSG00000064652	SNX24
hsa-let-7a-2-3p	ENSG00000064999	ANKS1A
hsa-let-7a-2-3p	ENSG00000065526	SPEN
hsa-let-7a-2-3p	ENSG00000065883	CDK13
hsa-let-7a-2-3p	ENSG00000065989	PDE4A
hsa-let-7a-2-3p	ENSG00000066322	ELOVL1
hsa-let-7a-2-3p	ENSG00000066455	GOLGA5
hsa-let-7a-2-3p	ENSG00000066739	ATG2B
hsa-let-7a-2-3p	ENSG00000067141	NEO1
hsa-let-7a-2-3p	ENSG00000068305	MEF2A
hsa-let-7a-2-3p	ENSG00000068383	INPP5A
hsa-let-7a-2-3p	ENSG00000069020	MAST4
hsa-let-7a-2-3p	ENSG00000069956	MAPK6
hsa-let-7a-2-3p	ENSG00000070087	PFN2
hsa-let-7a-2-3p	ENSG00000070214	SLC44A1
hsa-let-7a-2-3p	ENSG00000071242	RPS6KA2
hsa-let-7a-2-3p	ENSG00000072415	MPP5
hsa-let-7a-2-3p	ENSG00000074047	GLI2
hsa-let-7a-2-3p	ENSG00000074696	PTPLAD1
hsa-let-7a-2-3p	ENSG00000075213	SEMA3A
hsa-let-7a-2-3p	ENSG00000075426	FOSL2
hsa-let-7a-2-3p	ENSG00000075624	ACTB
hsa-let-7a-2-3p	ENSG00000075785	RAB7A
hsa-let-7a-2-3p	ENSG00000075856	SART3
hsa-let-7a-2-3p	ENSG00000076321	KLHL20
hsa-let-7a-2-3p	ENSG00000077044	DGKD
hsa-let-7a-2-3p	ENSG00000077147	TM9SF3
hsa-let-7a-2-3p	ENSG00000077454	LRCH4
hsa-let-7a-2-3p	ENSG00000077684	PHF17
hsa-let-7a-2-3p	ENSG00000078399	HOXA9
hsa-let-7a-2-3p	ENSG00000079308	TNS1
hsa-let-7a-2-3p	ENSG00000081019	RSBN1
hsa-let-7a-2-3p	ENSG00000082269	FAM135A
hsa-let-7a-2-3p	ENSG00000082458	DLG3
hsa-let-7a-2-3p	ENSG00000082701	GSK3B
hsa-let-7a-2-3p	ENSG00000083168	KAT6A
hsa-let-7a-2-3p	ENSG00000083857	FAT1
hsa-let-7a-2-3p	ENSG00000084090	STARD7
hsa-let-7a-2-3p	ENSG00000084774	CAD
hsa-let-7a-2-3p	ENSG00000085365	SCAMP1
hsa-let-7a-2-3p	ENSG00000085415	SEH1L
hsa-let-7a-2-3p	ENSG00000085491	SLC25A24
hsa-let-7a-2-3p	ENSG00000086062	B4GALT1
hsa-let-7a-2-3p	ENSG00000086232	EIF2AK1
hsa-let-7a-2-3p	ENSG00000086598	TMED2
hsa-let-7a-2-3p	ENSG00000087152	ATXN7L3
hsa-let-7a-2-3p	ENSG00000087586	AURKA
hsa-let-7a-2-3p	ENSG00000088812	ATRN
hsa-let-7a-2-3p	ENSG00000089053	ANAPC5
hsa-let-7a-2-3p	ENSG00000089177	KIF16B
hsa-let-7a-2-3p	ENSG00000089289	IGBP1
hsa-let-7a-2-3p	ENSG00000089335	ZNF302
hsa-let-7a-2-3p	ENSG00000090097	PCBP4
hsa-let-7a-2-3p	ENSG00000090266	NDUFB2
hsa-let-7a-2-3p	ENSG00000090989	EXOC1
hsa-let-7a-2-3p	ENSG00000091009	RBM27
hsa-let-7a-2-3p	ENSG00000091129	NRCAM
hsa-let-7a-2-3p	ENSG00000091436	MLTK
hsa-let-7a-2-3p	ENSG00000091490	SEL1L3
hsa-let-7a-2-3p	ENSG00000092871	RFFL
hsa-let-7a-2-3p	ENSG00000094880	CDC23
hsa-let-7a-2-3p	ENSG00000095564	BTAF1
hsa-let-7a-2-3p	ENSG00000099810	MTAP
hsa-let-7a-2-3p	ENSG00000099875	MKNK2
hsa-let-7a-2-3p	ENSG00000100221	JOSD1
hsa-let-7a-2-3p	ENSG00000100307	CBX7
hsa-let-7a-2-3p	ENSG00000100330	MTMR3
hsa-let-7a-2-3p	ENSG00000100403	ZC3H7B
hsa-let-7a-2-3p	ENSG00000100422	CERK
hsa-let-7a-2-3p	ENSG00000100614	PPM1A
hsa-let-7a-2-3p	ENSG00000100647	KIAA0247
hsa-let-7a-2-3p	ENSG00000100711	ZFYVE21
hsa-let-7a-2-3p	ENSG00000100916	BRMS1L
hsa-let-7a-2-3p	ENSG00000101109	STK4
hsa-let-7a-2-3p	ENSG00000101152	DNAJC5
hsa-let-7a-2-3p	ENSG00000101166	SLMO2
hsa-let-7a-2-3p	ENSG00000101190	TCFL5
hsa-let-7a-2-3p	ENSG00000101266	CSNK2A1
hsa-let-7a-2-3p	ENSG00000101346	POFUT1
hsa-let-7a-2-3p	ENSG00000101557	USP14
hsa-let-7a-2-3p	ENSG00000101596	SMCHD1
hsa-let-7a-2-3p	ENSG00000101972	STAG2
hsa-let-7a-2-3p	ENSG00000102024	PLS3
hsa-let-7a-2-3p	ENSG00000102081	FMR1
hsa-let-7a-2-3p	ENSG00000102531	FNDC3A
hsa-let-7a-2-3p	ENSG00000102974	CTCF
hsa-let-7a-2-3p	ENSG00000102996	MMP15
hsa-let-7a-2-3p	ENSG00000103326	CAPN15
hsa-let-7a-2-3p	ENSG00000103353	UBFD1
hsa-let-7a-2-3p	ENSG00000103769	RAB11A
hsa-let-7a-2-3p	ENSG00000104313	EYA1
hsa-let-7a-2-3p	ENSG00000104472	CHRAC1
hsa-let-7a-2-3p	ENSG00000104765	BNIP3L
hsa-let-7a-2-3p	ENSG00000104863	LIN7B
hsa-let-7a-2-3p	ENSG00000104885	DOT1L
hsa-let-7a-2-3p	ENSG00000105011	ASF1B
hsa-let-7a-2-3p	ENSG00000105327	BBC3
hsa-let-7a-2-3p	ENSG00000105393	BABAM1
hsa-let-7a-2-3p	ENSG00000105649	RAB3A
hsa-let-7a-2-3p	ENSG00000105855	ITGB8
hsa-let-7a-2-3p	ENSG00000105968	H2AFV
hsa-let-7a-2-3p	ENSG00000106070	GRB10
hsa-let-7a-2-3p	ENSG00000106415	GLCCI1
hsa-let-7a-2-3p	ENSG00000106608	URGCP
hsa-let-7a-2-3p	ENSG00000107186	MPDZ
hsa-let-7a-2-3p	ENSG00000107201	DDX58
hsa-let-7a-2-3p	ENSG00000107295	SH3GL2
hsa-let-7a-2-3p	ENSG00000107331	ABCA2
hsa-let-7a-2-3p	ENSG00000107864	CPEB3
hsa-let-7a-2-3p	ENSG00000107938	C10orf137
hsa-let-7a-2-3p	ENSG00000107968	MAP3K8
hsa-let-7a-2-3p	ENSG00000108064	TFAM
hsa-let-7a-2-3p	ENSG00000108100	CCNY
hsa-let-7a-2-3p	ENSG00000108298	RPL19
hsa-let-7a-2-3p	ENSG00000108510	MED13
hsa-let-7a-2-3p	ENSG00000108557	RAI1
hsa-let-7a-2-3p	ENSG00000108561	C1QBP
hsa-let-7a-2-3p	ENSG00000108774	RAB5C
hsa-let-7a-2-3p	ENSG00000109046	WSB1
hsa-let-7a-2-3p	ENSG00000109118	PHF12
hsa-let-7a-2-3p	ENSG00000109787	KLF3
hsa-let-7a-2-3p	ENSG00000109819	PPARGC1A
hsa-let-7a-2-3p	ENSG00000110075	PPP6R3
hsa-let-7a-2-3p	ENSG00000110171	TRIM3
hsa-let-7a-2-3p	ENSG00000110315	RNF141
hsa-let-7a-2-3p	ENSG00000110435	PDHX
hsa-let-7a-2-3p	ENSG00000110756	HPS5
hsa-let-7a-2-3p	ENSG00000110925	CSRNP2
hsa-let-7a-2-3p	ENSG00000110931	CAMKK2
hsa-let-7a-2-3p	ENSG00000110958	PTGES3
hsa-let-7a-2-3p	ENSG00000111252	SH2B3
hsa-let-7a-2-3p	ENSG00000111371	SLC38A1
hsa-let-7a-2-3p	ENSG00000111445	RFC5
hsa-let-7a-2-3p	ENSG00000111530	CAND1
hsa-let-7a-2-3p	ENSG00000111540	RAB5B
hsa-let-7a-2-3p	ENSG00000112182	BACH2
hsa-let-7a-2-3p	ENSG00000112245	PTP4A1
hsa-let-7a-2-3p	ENSG00000112305	SMAP1
hsa-let-7a-2-3p	ENSG00000112414	GPR126
hsa-let-7a-2-3p	ENSG00000112419	PHACTR2
hsa-let-7a-2-3p	ENSG00000112685	EXOC2
hsa-let-7a-2-3p	ENSG00000112697	TMEM30A
hsa-let-7a-2-3p	ENSG00000112759	SLC29A1
hsa-let-7a-2-3p	ENSG00000112851	ERBB2IP
hsa-let-7a-2-3p	ENSG00000113194	FAF2
hsa-let-7a-2-3p	ENSG00000113384	GOLPH3
hsa-let-7a-2-3p	ENSG00000113448	PDE4D
hsa-let-7a-2-3p	ENSG00000113739	STC2
hsa-let-7a-2-3p	ENSG00000113916	BCL6
hsa-let-7a-2-3p	ENSG00000114120	SLC25A36
hsa-let-7a-2-3p	ENSG00000114127	XRN1
hsa-let-7a-2-3p	ENSG00000114331	ACAP2
hsa-let-7a-2-3p	ENSG00000114383	TUSC2
hsa-let-7a-2-3p	ENSG00000114554	PLXNA1
hsa-let-7a-2-3p	ENSG00000114770	ABCC5
hsa-let-7a-2-3p	ENSG00000114796	KLHL24
hsa-let-7a-2-3p	ENSG00000114853	ZBTB47
hsa-let-7a-2-3p	ENSG00000114933	INO80D
hsa-let-7a-2-3p	ENSG00000114999	TTL
hsa-let-7a-2-3p	ENSG00000115159	GPD2
hsa-let-7a-2-3p	ENSG00000115380	EFEMP1
hsa-let-7a-2-3p	ENSG00000115548	KDM3A
hsa-let-7a-2-3p	ENSG00000115760	BIRC6
hsa-let-7a-2-3p	ENSG00000115839	RAB3GAP1
hsa-let-7a-2-3p	ENSG00000115884	SDC1
hsa-let-7a-2-3p	ENSG00000116030	SUMO1
hsa-let-7a-2-3p	ENSG00000116350	SRSF4
hsa-let-7a-2-3p	ENSG00000116539	ASH1L
hsa-let-7a-2-3p	ENSG00000116604	MEF2D
hsa-let-7a-2-3p	ENSG00000116679	IVNS1ABP
hsa-let-7a-2-3p	ENSG00000116698	SMG7
hsa-let-7a-2-3p	ENSG00000116704	SLC35D1
hsa-let-7a-2-3p	ENSG00000116747	TROVE2
hsa-let-7a-2-3p	ENSG00000116752	BCAS2
hsa-let-7a-2-3p	ENSG00000116852	KIF21B
hsa-let-7a-2-3p	ENSG00000116918	TSNAX
hsa-let-7a-2-3p	ENSG00000116962	NID1
hsa-let-7a-2-3p	ENSG00000117155	SSX2IP
hsa-let-7a-2-3p	ENSG00000117632	STMN1
hsa-let-7a-2-3p	ENSG00000117713	ARID1A
hsa-let-7a-2-3p	ENSG00000118007	STAG1
hsa-let-7a-2-3p	ENSG00000118058	KMT2A
hsa-let-7a-2-3p	ENSG00000118260	CREB1
hsa-let-7a-2-3p	ENSG00000118762	PKD2
hsa-let-7a-2-3p	ENSG00000118965	WDR35
hsa-let-7a-2-3p	ENSG00000119314	PTBP3
hsa-let-7a-2-3p	ENSG00000119318	RAD23B
hsa-let-7a-2-3p	ENSG00000119408	NEK6
hsa-let-7a-2-3p	ENSG00000119541	VPS4B
hsa-let-7a-2-3p	ENSG00000119707	RBM25
hsa-let-7a-2-3p	ENSG00000119778	ATAD2B
hsa-let-7a-2-3p	ENSG00000119787	ATL2
hsa-let-7a-2-3p	ENSG00000119812	FAM98A
hsa-let-7a-2-3p	ENSG00000119922	IFIT2
hsa-let-7a-2-3p	ENSG00000119965	C10orf88
hsa-let-7a-2-3p	ENSG00000120802	TMPO
hsa-let-7a-2-3p	ENSG00000120942	UBIAD1
hsa-let-7a-2-3p	ENSG00000121005	CRISPLD1
hsa-let-7a-2-3p	ENSG00000121057	AKAP1
hsa-let-7a-2-3p	ENSG00000122550	KLHL7
hsa-let-7a-2-3p	ENSG00000122566	HNRNPA2B1
hsa-let-7a-2-3p	ENSG00000122966	CIT
hsa-let-7a-2-3p	ENSG00000122986	HVCN1
hsa-let-7a-2-3p	ENSG00000123066	MED13L
hsa-let-7a-2-3p	ENSG00000123094	RASSF8
hsa-let-7a-2-3p	ENSG00000123124	WWP1
hsa-let-7a-2-3p	ENSG00000123395	C12orf44
hsa-let-7a-2-3p	ENSG00000123607	TTC21B
hsa-let-7a-2-3p	ENSG00000123636	BAZ2B
hsa-let-7a-2-3p	ENSG00000123684	LPGAT1
hsa-let-7a-2-3p	ENSG00000124151	NCOA3
hsa-let-7a-2-3p	ENSG00000124214	STAU1
hsa-let-7a-2-3p	ENSG00000124882	EREG
hsa-let-7a-2-3p	ENSG00000124942	AHNAK
hsa-let-7a-2-3p	ENSG00000125124	BBS2
hsa-let-7a-2-3p	ENSG00000125503	PPP1R12C
hsa-let-7a-2-3p	ENSG00000125845	BMP2
hsa-let-7a-2-3p	ENSG00000126016	AMOT
hsa-let-7a-2-3p	ENSG00000126464	PRR12
hsa-let-7a-2-3p	ENSG00000126749	EMG1
hsa-let-7a-2-3p	ENSG00000126945	HNRNPH2
hsa-let-7a-2-3p	ENSG00000126953	TIMM8A
hsa-let-7a-2-3p	ENSG00000127080	IPPK
hsa-let-7a-2-3p	ENSG00000127334	DYRK2
hsa-let-7a-2-3p	ENSG00000127423	AUNIP
hsa-let-7a-2-3p	ENSG00000127528	KLF2
hsa-let-7a-2-3p	ENSG00000128050	PAICS
hsa-let-7a-2-3p	ENSG00000128510	CPA4
hsa-let-7a-2-3p	ENSG00000128708	HAT1
hsa-let-7a-2-3p	ENSG00000128928	IVD
hsa-let-7a-2-3p	ENSG00000129128	SPCS3
hsa-let-7a-2-3p	ENSG00000129245	FXR2
hsa-let-7a-2-3p	ENSG00000129292	PHF20L1
hsa-let-7a-2-3p	ENSG00000129422	MTUS1
hsa-let-7a-2-3p	ENSG00000129595	EPB41L4A
hsa-let-7a-2-3p	ENSG00000129625	REEP5
hsa-let-7a-2-3p	ENSG00000130164	LDLR
hsa-let-7a-2-3p	ENSG00000130227	XPO7
hsa-let-7a-2-3p	ENSG00000130338	TULP4
hsa-let-7a-2-3p	ENSG00000130340	SNX9
hsa-let-7a-2-3p	ENSG00000130508	PXDN
hsa-let-7a-2-3p	ENSG00000131779	PEX11B
hsa-let-7a-2-3p	ENSG00000132002	DNAJB1
hsa-let-7a-2-3p	ENSG00000132294	EFR3A
hsa-let-7a-2-3p	ENSG00000132356	PRKAA1
hsa-let-7a-2-3p	ENSG00000132361	CLUH
hsa-let-7a-2-3p	ENSG00000132405	TBC1D14
hsa-let-7a-2-3p	ENSG00000132478	UNK
hsa-let-7a-2-3p	ENSG00000132510	KDM6B
hsa-let-7a-2-3p	ENSG00000132825	PPP1R3D
hsa-let-7a-2-3p	ENSG00000133136	GNG5P2
hsa-let-7a-2-3p	ENSG00000133401	PDZD2
hsa-let-7a-2-3p	ENSG00000133639	BTG1
hsa-let-7a-2-3p	ENSG00000133740	E2F5
hsa-let-7a-2-3p	ENSG00000133789	SWAP70
hsa-let-7a-2-3p	ENSG00000134056	MRPS36
hsa-let-7a-2-3p	ENSG00000134057	CCNB1
hsa-let-7a-2-3p	ENSG00000134108	ARL8B
hsa-let-7a-2-3p	ENSG00000134215	VAV3
hsa-let-7a-2-3p	ENSG00000134278	SPIRE1
hsa-let-7a-2-3p	ENSG00000134294	SLC38A2
hsa-let-7a-2-3p	ENSG00000134709	HOOK1
hsa-let-7a-2-3p	ENSG00000134871	COL4A2
hsa-let-7a-2-3p	ENSG00000135018	UBQLN1
hsa-let-7a-2-3p	ENSG00000135108	FBXO21
hsa-let-7a-2-3p	ENSG00000135213	POM121C
hsa-let-7a-2-3p	ENSG00000135316	SYNCRIP
hsa-let-7a-2-3p	ENSG00000135503	ACVR1B
hsa-let-7a-2-3p	ENSG00000135525	MAP7
hsa-let-7a-2-3p	ENSG00000135655	USP15
hsa-let-7a-2-3p	ENSG00000135750	KCNK1
hsa-let-7a-2-3p	ENSG00000135842	FAM129A
hsa-let-7a-2-3p	ENSG00000135862	LAMC1
hsa-let-7a-2-3p	ENSG00000135945	REV1
hsa-let-7a-2-3p	ENSG00000136152	COG3
hsa-let-7a-2-3p	ENSG00000136238	RAC1
hsa-let-7a-2-3p	ENSG00000136379	ABHD17C
hsa-let-7a-2-3p	ENSG00000136450	SRSF1
hsa-let-7a-2-3p	ENSG00000136451	VEZF1
hsa-let-7a-2-3p	ENSG00000136504	KAT7
hsa-let-7a-2-3p	ENSG00000136731	UGGT1
hsa-let-7a-2-3p	ENSG00000136848	DAB2IP
hsa-let-7a-2-3p	ENSG00000136938	ANP32B
hsa-let-7a-2-3p	ENSG00000136950	ARPC5L
hsa-let-7a-2-3p	ENSG00000137033	IL33
hsa-let-7a-2-3p	ENSG00000137075	RNF38
hsa-let-7a-2-3p	ENSG00000137094	DNAJB5
hsa-let-7a-2-3p	ENSG00000137193	PIM1
hsa-let-7a-2-3p	ENSG00000137364	TPMT
hsa-let-7a-2-3p	ENSG00000137449	CPEB2
hsa-let-7a-2-3p	ENSG00000137770	CTDSPL2
hsa-let-7a-2-3p	ENSG00000137801	THBS1
hsa-let-7a-2-3p	ENSG00000137809	ITGA11
hsa-let-7a-2-3p	ENSG00000137947	GTF2B
hsa-let-7a-2-3p	ENSG00000138081	FBXO11
hsa-let-7a-2-3p	ENSG00000138180	CEP55
hsa-let-7a-2-3p	ENSG00000138311	ZNF365
hsa-let-7a-2-3p	ENSG00000138439	FAM117B
hsa-let-7a-2-3p	ENSG00000138448	ITGAV
hsa-let-7a-2-3p	ENSG00000138593	SECISBP2L
hsa-let-7a-2-3p	ENSG00000138604	GLCE
hsa-let-7a-2-3p	ENSG00000138641	HERC3
hsa-let-7a-2-3p	ENSG00000138685	FGF2
hsa-let-7a-2-3p	ENSG00000138759	FRAS1
hsa-let-7a-2-3p	ENSG00000138771	SHROOM3
hsa-let-7a-2-3p	ENSG00000139117	CPNE8
hsa-let-7a-2-3p	ENSG00000139174	PRICKLE1
hsa-let-7a-2-3p	ENSG00000139505	MTMR6
hsa-let-7a-2-3p	ENSG00000139687	RB1
hsa-let-7a-2-3p	ENSG00000139718	SETD1B
hsa-let-7a-2-3p	ENSG00000139726	DENR
hsa-let-7a-2-3p	ENSG00000139793	MBNL2
hsa-let-7a-2-3p	ENSG00000139800	ZIC5
hsa-let-7a-2-3p	ENSG00000139926	FRMD6
hsa-let-7a-2-3p	ENSG00000139990	DCAF5
hsa-let-7a-2-3p	ENSG00000140391	TSPAN3
hsa-let-7a-2-3p	ENSG00000140443	IGF1R
hsa-let-7a-2-3p	ENSG00000140948	ZCCHC14
hsa-let-7a-2-3p	ENSG00000141404	GNAL
hsa-let-7a-2-3p	ENSG00000141429	GALNT1
hsa-let-7a-2-3p	ENSG00000141582	CBX4
hsa-let-7a-2-3p	ENSG00000141664	ZCCHC2
hsa-let-7a-2-3p	ENSG00000141750	STAC2
hsa-let-7a-2-3p	ENSG00000142188	TMEM50B
hsa-let-7a-2-3p	ENSG00000142192	APP
hsa-let-7a-2-3p	ENSG00000142655	PEX14
hsa-let-7a-2-3p	ENSG00000143106	PSMA5
hsa-let-7a-2-3p	ENSG00000143153	ATP1B1
hsa-let-7a-2-3p	ENSG00000143164	DCAF6
hsa-let-7a-2-3p	ENSG00000143384	MCL1
hsa-let-7a-2-3p	ENSG00000143418	CERS2
hsa-let-7a-2-3p	ENSG00000143549	TPM3
hsa-let-7a-2-3p	ENSG00000143570	SLC39A1
hsa-let-7a-2-3p	ENSG00000143641	GALNT2
hsa-let-7a-2-3p	ENSG00000143753	DEGS1
hsa-let-7a-2-3p	ENSG00000143756	FBXO28
hsa-let-7a-2-3p	ENSG00000143862	ARL8A
hsa-let-7a-2-3p	ENSG00000143924	EML4
hsa-let-7a-2-3p	ENSG00000143970	ASXL2
hsa-let-7a-2-3p	ENSG00000144136	SLC20A1
hsa-let-7a-2-3p	ENSG00000144228	SPOPL
hsa-let-7a-2-3p	ENSG00000144285	SCN1A
hsa-let-7a-2-3p	ENSG00000144355	DLX1
hsa-let-7a-2-3p	ENSG00000144401	METTL21A
hsa-let-7a-2-3p	ENSG00000144566	RAB5A
hsa-let-7a-2-3p	ENSG00000144711	IQSEC1
hsa-let-7a-2-3p	ENSG00000144747	TMF1
hsa-let-7a-2-3p	ENSG00000144749	LRIG1
hsa-let-7a-2-3p	ENSG00000144959	NCEH1
hsa-let-7a-2-3p	ENSG00000145335	SNCA
hsa-let-7a-2-3p	ENSG00000145337	PYURF
hsa-let-7a-2-3p	ENSG00000145365	TIFA
hsa-let-7a-2-3p	ENSG00000145495	MARCH6
hsa-let-7a-2-3p	ENSG00000145730	PAM
hsa-let-7a-2-3p	ENSG00000145740	SLC30A5
hsa-let-7a-2-3p	ENSG00000145780	FEM1C
hsa-let-7a-2-3p	ENSG00000146267	FAXC
hsa-let-7a-2-3p	ENSG00000146410	MTFR2
hsa-let-7a-2-3p	ENSG00000146457	WTAP
hsa-let-7a-2-3p	ENSG00000146670	CDCA5
hsa-let-7a-2-3p	ENSG00000147140	NONO
hsa-let-7a-2-3p	ENSG00000147162	OGT
hsa-let-7a-2-3p	ENSG00000147592	LACTB2
hsa-let-7a-2-3p	ENSG00000147852	VLDLR
hsa-let-7a-2-3p	ENSG00000147862	NFIB
hsa-let-7a-2-3p	ENSG00000148154	UGCG
hsa-let-7a-2-3p	ENSG00000148229	POLE3
hsa-let-7a-2-3p	ENSG00000148429	USP6NL
hsa-let-7a-2-3p	ENSG00000148737	TCF7L2
hsa-let-7a-2-3p	ENSG00000149187	CELF1
hsa-let-7a-2-3p	ENSG00000149357	LAMTOR1
hsa-let-7a-2-3p	ENSG00000149547	EI24
hsa-let-7a-2-3p	ENSG00000149639	SOGA1
hsa-let-7a-2-3p	ENSG00000149927	DOC2A
hsa-let-7a-2-3p	ENSG00000151247	EIF4E
hsa-let-7a-2-3p	ENSG00000151348	EXT2
hsa-let-7a-2-3p	ENSG00000151353	TMEM18
hsa-let-7a-2-3p	ENSG00000151623	NR3C2
hsa-let-7a-2-3p	ENSG00000151748	SAV1
hsa-let-7a-2-3p	ENSG00000151929	BAG3
hsa-let-7a-2-3p	ENSG00000152078	TMEM56
hsa-let-7a-2-3p	ENSG00000152291	TGOLN2
hsa-let-7a-2-3p	ENSG00000152377	SPOCK1
hsa-let-7a-2-3p	ENSG00000152409	JMY
hsa-let-7a-2-3p	ENSG00000152413	HOMER1
hsa-let-7a-2-3p	ENSG00000152492	CCDC50
hsa-let-7a-2-3p	ENSG00000153037	SRP19
hsa-let-7a-2-3p	ENSG00000153046	CDYL
hsa-let-7a-2-3p	ENSG00000153094	BCL2L11
hsa-let-7a-2-3p	ENSG00000153214	TMEM87B
hsa-let-7a-2-3p	ENSG00000153250	RBMS1
hsa-let-7a-2-3p	ENSG00000153395	LPCAT1
hsa-let-7a-2-3p	ENSG00000153786	ZDHHC7
hsa-let-7a-2-3p	ENSG00000153814	JAZF1
hsa-let-7a-2-3p	ENSG00000153815	CMIP
hsa-let-7a-2-3p	ENSG00000153989	NUS1
hsa-let-7a-2-3p	ENSG00000154114	TBCEL
hsa-let-7a-2-3p	ENSG00000154305	MIA3
hsa-let-7a-2-3p	ENSG00000154473	BUB3
hsa-let-7a-2-3p	ENSG00000154710	RABGEF1
hsa-let-7a-2-3p	ENSG00000154803	FLCN
hsa-let-7a-2-3p	ENSG00000154845	PPP4R1
hsa-let-7a-2-3p	ENSG00000154889	MPPE1
hsa-let-7a-2-3p	ENSG00000155189	AGPAT5
hsa-let-7a-2-3p	ENSG00000155393	HEATR3
hsa-let-7a-2-3p	ENSG00000155506	LARP1
hsa-let-7a-2-3p	ENSG00000155744	FAM126B
hsa-let-7a-2-3p	ENSG00000155755	TMEM237
hsa-let-7a-2-3p	ENSG00000156011	PSD3
hsa-let-7a-2-3p	ENSG00000156030	ELMSAN1
hsa-let-7a-2-3p	ENSG00000156531	PHF6
hsa-let-7a-2-3p	ENSG00000156535	CD109
hsa-let-7a-2-3p	ENSG00000156650	KAT6B
hsa-let-7a-2-3p	ENSG00000156675	RAB11FIP1
hsa-let-7a-2-3p	ENSG00000157106	SMG1
hsa-let-7a-2-3p	ENSG00000157216	SSBP3
hsa-let-7a-2-3p	ENSG00000157483	MYO1E
hsa-let-7a-2-3p	ENSG00000157557	ETS2
hsa-let-7a-2-3p	ENSG00000157741	UBN2
hsa-let-7a-2-3p	ENSG00000157800	SLC37A3
hsa-let-7a-2-3p	ENSG00000157954	WIPI2
hsa-let-7a-2-3p	ENSG00000158321	AUTS2
hsa-let-7a-2-3p	ENSG00000158636	C11orf30
hsa-let-7a-2-3p	ENSG00000158691	ZSCAN12
hsa-let-7a-2-3p	ENSG00000159202	UBE2Z
hsa-let-7a-2-3p	ENSG00000159842	ABR
hsa-let-7a-2-3p	ENSG00000159921	GNE
hsa-let-7a-2-3p	ENSG00000160293	VAV2
hsa-let-7a-2-3p	ENSG00000160352	ZNF714
hsa-let-7a-2-3p	ENSG00000160685	ZBTB7B
hsa-let-7a-2-3p	ENSG00000160785	SLC25A44
hsa-let-7a-2-3p	ENSG00000160972	PPP1R16A
hsa-let-7a-2-3p	ENSG00000161558	TMEM143
hsa-let-7a-2-3p	ENSG00000161813	LARP4
hsa-let-7a-2-3p	ENSG00000161958	FGF11
hsa-let-7a-2-3p	ENSG00000162337	LRP5
hsa-let-7a-2-3p	ENSG00000162623	TYW3
hsa-let-7a-2-3p	ENSG00000162735	PEX19
hsa-let-7a-2-3p	ENSG00000162851	TFB2M
hsa-let-7a-2-3p	ENSG00000162923	WDR26
hsa-let-7a-2-3p	ENSG00000162980	ARL5A
hsa-let-7a-2-3p	ENSG00000163131	CTSS
hsa-let-7a-2-3p	ENSG00000163347	CLDN1
hsa-let-7a-2-3p	ENSG00000163428	LRRC58
hsa-let-7a-2-3p	ENSG00000163714	U2SURP
hsa-let-7a-2-3p	ENSG00000163788	SNRK
hsa-let-7a-2-3p	ENSG00000163818	LZTFL1
hsa-let-7a-2-3p	ENSG00000163848	ZNF148
hsa-let-7a-2-3p	ENSG00000163875	MEAF6
hsa-let-7a-2-3p	ENSG00000163877	SNIP1
hsa-let-7a-2-3p	ENSG00000163932	PRKCD
hsa-let-7a-2-3p	ENSG00000163939	PBRM1
hsa-let-7a-2-3p	ENSG00000163947	ARHGEF3
hsa-let-7a-2-3p	ENSG00000164104	HMGB2
hsa-let-7a-2-3p	ENSG00000164116	GUCY1A3
hsa-let-7a-2-3p	ENSG00000164134	NAA15
hsa-let-7a-2-3p	ENSG00000164171	ITGA2
hsa-let-7a-2-3p	ENSG00000164330	EBF1
hsa-let-7a-2-3p	ENSG00000164715	LMTK2
hsa-let-7a-2-3p	ENSG00000165030	NFIL3
hsa-let-7a-2-3p	ENSG00000165118	C9orf64
hsa-let-7a-2-3p	ENSG00000165244	ZNF367
hsa-let-7a-2-3p	ENSG00000165338	HECTD2
hsa-let-7a-2-3p	ENSG00000165476	REEP3
hsa-let-7a-2-3p	ENSG00000165688	PMPCA
hsa-let-7a-2-3p	ENSG00000165782	TMEM55B
hsa-let-7a-2-3p	ENSG00000166016	ABTB2
hsa-let-7a-2-3p	ENSG00000166025	AMOTL1
hsa-let-7a-2-3p	ENSG00000166068	SPRED1
hsa-let-7a-2-3p	ENSG00000166478	ZNF143
hsa-let-7a-2-3p	ENSG00000166483	WEE1
hsa-let-7a-2-3p	ENSG00000166851	PLK1
hsa-let-7a-2-3p	ENSG00000167118	URM1
hsa-let-7a-2-3p	ENSG00000167202	TBC1D2B
hsa-let-7a-2-3p	ENSG00000167548	KMT2D
hsa-let-7a-2-3p	ENSG00000167842	MIS12
hsa-let-7a-2-3p	ENSG00000167861	HID1
hsa-let-7a-2-3p	ENSG00000167978	SRRM2
hsa-let-7a-2-3p	ENSG00000167981	ZNF597
hsa-let-7a-2-3p	ENSG00000168092	PAFAH1B2
hsa-let-7a-2-3p	ENSG00000168116	KIAA1586
hsa-let-7a-2-3p	ENSG00000168172	HOOK3
hsa-let-7a-2-3p	ENSG00000168209	DDIT4
hsa-let-7a-2-3p	ENSG00000168286	THAP11
hsa-let-7a-2-3p	ENSG00000168300	PCMTD1
hsa-let-7a-2-3p	ENSG00000168542	COL3A1
hsa-let-7a-2-3p	ENSG00000168575	SLC20A2
hsa-let-7a-2-3p	ENSG00000168813	ZNF507
hsa-let-7a-2-3p	ENSG00000169155	ZBTB43
hsa-let-7a-2-3p	ENSG00000169193	CCDC126
hsa-let-7a-2-3p	ENSG00000169398	PTK2
hsa-let-7a-2-3p	ENSG00000169504	CLIC4
hsa-let-7a-2-3p	ENSG00000169926	KLF13
hsa-let-7a-2-3p	ENSG00000169992	NLGN2
hsa-let-7a-2-3p	ENSG00000170113	NIPA1
hsa-let-7a-2-3p	ENSG00000170485	NPAS2
hsa-let-7a-2-3p	ENSG00000170776	AKAP13
hsa-let-7a-2-3p	ENSG00000170921	TANC2
hsa-let-7a-2-3p	ENSG00000170961	HAS2
hsa-let-7a-2-3p	ENSG00000171208	NETO2
hsa-let-7a-2-3p	ENSG00000171241	SHCBP1
hsa-let-7a-2-3p	ENSG00000171246	NPTX1
hsa-let-7a-2-3p	ENSG00000171408	PDE7B
hsa-let-7a-2-3p	ENSG00000171475	WIPF2
hsa-let-7a-2-3p	ENSG00000171488	LRRC8C
hsa-let-7a-2-3p	ENSG00000171552	BCL2L1
hsa-let-7a-2-3p	ENSG00000171621	SPSB1
hsa-let-7a-2-3p	ENSG00000171729	TMEM51
hsa-let-7a-2-3p	ENSG00000171791	BCL2
hsa-let-7a-2-3p	ENSG00000172197	MBOAT1
hsa-let-7a-2-3p	ENSG00000172201	ID4
hsa-let-7a-2-3p	ENSG00000172216	CEBPB
hsa-let-7a-2-3p	ENSG00000172725	CORO1B
hsa-let-7a-2-3p	ENSG00000172943	PHF8
hsa-let-7a-2-3p	ENSG00000172977	KAT5
hsa-let-7a-2-3p	ENSG00000173166	RAPH1
hsa-let-7a-2-3p	ENSG00000173334	TRIB1
hsa-let-7a-2-3p	ENSG00000173456	RNF26
hsa-let-7a-2-3p	ENSG00000173542	MOB1B
hsa-let-7a-2-3p	ENSG00000173726	TOMM20
hsa-let-7a-2-3p	ENSG00000173744	AGFG1
hsa-let-7a-2-3p	ENSG00000173821	RNF213
hsa-let-7a-2-3p	ENSG00000173848	NET1
hsa-let-7a-2-3p	ENSG00000174106	LEMD3
hsa-let-7a-2-3p	ENSG00000174574	AKIRIN1
hsa-let-7a-2-3p	ENSG00000174738	NR1D2
hsa-let-7a-2-3p	ENSG00000174804	FZD4
hsa-let-7a-2-3p	ENSG00000175203	DCTN2
hsa-let-7a-2-3p	ENSG00000175305	CCNE2
hsa-let-7a-2-3p	ENSG00000175445	LPL
hsa-let-7a-2-3p	ENSG00000175745	NR2F1
hsa-let-7a-2-3p	ENSG00000176022	B3GALT6
hsa-let-7a-2-3p	ENSG00000176095	IP6K1
hsa-let-7a-2-3p	ENSG00000176532	PRR15
hsa-let-7a-2-3p	ENSG00000176887	SOX11
hsa-let-7a-2-3p	ENSG00000176953	NFATC2IP
hsa-let-7a-2-3p	ENSG00000177076	ACER2
hsa-let-7a-2-3p	ENSG00000177125	ZBTB34
hsa-let-7a-2-3p	ENSG00000177311	ZBTB38
hsa-let-7a-2-3p	ENSG00000177479	ARIH2
hsa-let-7a-2-3p	ENSG00000177683	THAP5
hsa-let-7a-2-3p	ENSG00000178537	SLC25A20
hsa-let-7a-2-3p	ENSG00000178568	ERBB4
hsa-let-7a-2-3p	ENSG00000178761	FAM219B
hsa-let-7a-2-3p	ENSG00000178950	GAK
hsa-let-7a-2-3p	ENSG00000178974	FBXO34
hsa-let-7a-2-3p	ENSG00000179010	MRFAP1
hsa-let-7a-2-3p	ENSG00000179083	FAM133A
hsa-let-7a-2-3p	ENSG00000179151	EDC3
hsa-let-7a-2-3p	ENSG00000180190	TDRP
hsa-let-7a-2-3p	ENSG00000180530	NRIP1
hsa-let-7a-2-3p	ENSG00000180628	PCGF5
hsa-let-7a-2-3p	ENSG00000180667	YOD1
hsa-let-7a-2-3p	ENSG00000181104	F2R
hsa-let-7a-2-3p	ENSG00000181264	TMEM136
hsa-let-7a-2-3p	ENSG00000181450	ZNF678
hsa-let-7a-2-3p	ENSG00000181751	C5orf30
hsa-let-7a-2-3p	ENSG00000181904	C5orf24
hsa-let-7a-2-3p	ENSG00000182149	IST1
hsa-let-7a-2-3p	ENSG00000182253	SYNM
hsa-let-7a-2-3p	ENSG00000182481	KPNA2
hsa-let-7a-2-3p	ENSG00000182752	PAPPA
hsa-let-7a-2-3p	ENSG00000182985	CADM1
hsa-let-7a-2-3p	ENSG00000183780	SLC35F3
hsa-let-7a-2-3p	ENSG00000184047	DIABLO
hsa-let-7a-2-3p	ENSG00000184216	IRAK1
hsa-let-7a-2-3p	ENSG00000184402	SS18L1
hsa-let-7a-2-3p	ENSG00000184588	PDE4B
hsa-let-7a-2-3p	ENSG00000184916	JAG2
hsa-let-7a-2-3p	ENSG00000185112	FAM43A
hsa-let-7a-2-3p	ENSG00000185236	RAB11B
hsa-let-7a-2-3p	ENSG00000185818	NAT8L
hsa-let-7a-2-3p	ENSG00000185896	LAMP1
hsa-let-7a-2-3p	ENSG00000185950	IRS2
hsa-let-7a-2-3p	ENSG00000186260	MKL2
hsa-let-7a-2-3p	ENSG00000186298	PPP1CC
hsa-let-7a-2-3p	ENSG00000186416	NKRF
hsa-let-7a-2-3p	ENSG00000186480	INSIG1
hsa-let-7a-2-3p	ENSG00000187231	SESTD1
hsa-let-7a-2-3p	ENSG00000187498	COL4A1
hsa-let-7a-2-3p	ENSG00000188229	TUBB4B
hsa-let-7a-2-3p	ENSG00000188321	ZNF559
hsa-let-7a-2-3p	ENSG00000189042	ZNF567
hsa-let-7a-2-3p	ENSG00000189060	H1F0
hsa-let-7a-2-3p	ENSG00000189079	ARID2
hsa-let-7a-2-3p	ENSG00000189159	HN1
hsa-let-7a-2-3p	ENSG00000189403	HMGB1
hsa-let-7a-2-3p	ENSG00000196083	IL1RAP
hsa-let-7a-2-3p	ENSG00000196323	ZBTB44
hsa-let-7a-2-3p	ENSG00000196367	TRRAP
hsa-let-7a-2-3p	ENSG00000196428	TSC22D2
hsa-let-7a-2-3p	ENSG00000196505	GDAP2
hsa-let-7a-2-3p	ENSG00000196526	AFAP1
hsa-let-7a-2-3p	ENSG00000196655	TRAPPC4
hsa-let-7a-2-3p	ENSG00000196705	ZNF431
hsa-let-7a-2-3p	ENSG00000196715	VKORC1L1
hsa-let-7a-2-3p	ENSG00000196793	ZNF239
hsa-let-7a-2-3p	ENSG00000196876	SCN8A
hsa-let-7a-2-3p	ENSG00000196924	FLNA
hsa-let-7a-2-3p	ENSG00000196935	SRGAP1
hsa-let-7a-2-3p	ENSG00000197020	ZNF100
hsa-let-7a-2-3p	ENSG00000197063	MAFG
hsa-let-7a-2-3p	ENSG00000197119	SLC25A29
hsa-let-7a-2-3p	ENSG00000197182	FLJ27365
hsa-let-7a-2-3p	ENSG00000197226	TBC1D9B
hsa-let-7a-2-3p	ENSG00000197381	ADARB1
hsa-let-7a-2-3p	ENSG00000197841	ZNF181
hsa-let-7a-2-3p	ENSG00000198301	SDAD1
hsa-let-7a-2-3p	ENSG00000198586	TLK1
hsa-let-7a-2-3p	ENSG00000198604	BAZ1A
hsa-let-7a-2-3p	ENSG00000198646	NCOA6
hsa-let-7a-2-3p	ENSG00000198682	PAPSS2
hsa-let-7a-2-3p	ENSG00000198689	SLC9A6
hsa-let-7a-2-3p	ENSG00000198720	ANKRD13B
hsa-let-7a-2-3p	ENSG00000198740	ZNF652
hsa-let-7a-2-3p	ENSG00000198807	PAX9
hsa-let-7a-2-3p	ENSG00000198826	ARHGAP11A
hsa-let-7a-2-3p	ENSG00000198876	DCAF12
hsa-let-7a-2-3p	ENSG00000198964	SGMS1
hsa-let-7a-2-3p	ENSG00000203950	FAM127B
hsa-let-7a-2-3p	ENSG00000205133	TRIQK
hsa-let-7a-2-3p	ENSG00000205213	LGR4
hsa-let-7a-2-3p	ENSG00000205268	PDE7A
hsa-let-7a-2-3p	ENSG00000205302	SNX2
hsa-let-7a-2-3p	ENSG00000206053	HN1L
hsa-let-7a-2-3p	ENSG00000213066	FGFR1OP
hsa-let-7a-2-3p	ENSG00000213977	TAX1BP3
hsa-let-7a-2-3p	ENSG00000214736	TOMM6
hsa-let-7a-2-3p	ENSG00000214753	HNRNPUL2
hsa-let-7a-2-3p	ENSG00000215301	DDX3X
hsa-let-7a-2-3p	ENSG00000218336	TENM3
hsa-let-7a-2-3p	ENSG00000221823	PPP3R1
hsa-let-7a-2-3p	ENSG00000221963	APOL6
hsa-let-7a-2-3p	ENSG00000224531	SMIM13
hsa-let-7a-2-3p	ENSG00000232859	LYRM9
hsa-let-7a-2-3p	ENSG00000239672	NME1
hsa-let-7a-2-3p	ENSG00000243943	ZNF512
hsa-let-7a-2-3p	ENSG00000256223	ZNF10
hsa-let-7a-2-3p	ENSG00000257093	KIAA1147
hsa-let-7a-2-3p	ENSG00000257103	LSM14A
hsa-let-7a-2-3p	ENSG00000257923	CUX1
hsa-let-7a-2-3p	ENSG00000260415	AC068987.1
hsa-let-7a-2-3p	ENSG00000267260	CTD-2162K18.4
hsa-let-7a-2-3p	ENSG00000272325	NUDT3
hsa-let-7a-3p	ENSG00000001461	NIPAL3
hsa-let-7a-3p	ENSG00000003436	TFPI
hsa-let-7a-3p	ENSG00000003989	SLC7A2
hsa-let-7a-3p	ENSG00000004975	DVL2
hsa-let-7a-3p	ENSG00000005339	CREBBP
hsa-let-7a-3p	ENSG00000005483	KMT2E
hsa-let-7a-3p	ENSG00000005700	IBTK
hsa-let-7a-3p	ENSG00000005810	MYCBP2
hsa-let-7a-3p	ENSG00000005893	LAMP2
hsa-let-7a-3p	ENSG00000006451	RALA
hsa-let-7a-3p	ENSG00000006831	ADIPOR2
hsa-let-7a-3p	ENSG00000007168	PAFAH1B1
hsa-let-7a-3p	ENSG00000009307	CSDE1
hsa-let-7a-3p	ENSG00000009335	UBE3C
hsa-let-7a-3p	ENSG00000009413	REV3L
hsa-let-7a-3p	ENSG00000010072	SPRTN
hsa-let-7a-3p	ENSG00000011275	RNF216
hsa-let-7a-3p	ENSG00000011454	RABGAP1
hsa-let-7a-3p	ENSG00000013588	GPRC5A
hsa-let-7a-3p	ENSG00000018610	CXorf56
hsa-let-7a-3p	ENSG00000021574	SPAST
hsa-let-7a-3p	ENSG00000023608	SNAPC1
hsa-let-7a-3p	ENSG00000025039	RRAGD
hsa-let-7a-3p	ENSG00000026508	CD44
hsa-let-7a-3p	ENSG00000029153	ARNTL2
hsa-let-7a-3p	ENSG00000030066	NUP160
hsa-let-7a-3p	ENSG00000030419	IKZF2
hsa-let-7a-3p	ENSG00000034152	MAP2K3
hsa-let-7a-3p	ENSG00000034677	RNF19A
hsa-let-7a-3p	ENSG00000035403	VCL
hsa-let-7a-3p	ENSG00000036549	ZZZ3
hsa-let-7a-3p	ENSG00000037965	HOXC8
hsa-let-7a-3p	ENSG00000038382	TRIO
hsa-let-7a-3p	ENSG00000040275	SPDL1
hsa-let-7a-3p	ENSG00000041982	TNC
hsa-let-7a-3p	ENSG00000042429	MED17
hsa-let-7a-3p	ENSG00000046604	DSG2
hsa-let-7a-3p	ENSG00000047056	WDR37
hsa-let-7a-3p	ENSG00000047249	ATP6V1H
hsa-let-7a-3p	ENSG00000047597	XK
hsa-let-7a-3p	ENSG00000047634	SCML1
hsa-let-7a-3p	ENSG00000047644	WWC3
hsa-let-7a-3p	ENSG00000048405	ZNF800
hsa-let-7a-3p	ENSG00000048740	CELF2
hsa-let-7a-3p	ENSG00000049323	LTBP1
hsa-let-7a-3p	ENSG00000049759	NEDD4L
hsa-let-7a-3p	ENSG00000050405	LIMA1
hsa-let-7a-3p	ENSG00000051825	MPHOSPH9
hsa-let-7a-3p	ENSG00000052802	MSMO1
hsa-let-7a-3p	ENSG00000054267	ARID4B
hsa-let-7a-3p	ENSG00000055130	CUL1
hsa-let-7a-3p	ENSG00000055208	TAB2
hsa-let-7a-3p	ENSG00000055332	EIF2AK2
hsa-let-7a-3p	ENSG00000055483	USP36
hsa-let-7a-3p	ENSG00000055609	KMT2C
hsa-let-7a-3p	ENSG00000055917	PUM2
hsa-let-7a-3p	ENSG00000057019	DCBLD2
hsa-let-7a-3p	ENSG00000057252	SOAT1
hsa-let-7a-3p	ENSG00000058272	PPP1R12A
hsa-let-7a-3p	ENSG00000059758	CDK17
hsa-let-7a-3p	ENSG00000060237	WNK1
hsa-let-7a-3p	ENSG00000061676	NCKAP1
hsa-let-7a-3p	ENSG00000062725	APPBP2
hsa-let-7a-3p	ENSG00000064393	HIPK2
hsa-let-7a-3p	ENSG00000064726	BTBD1
hsa-let-7a-3p	ENSG00000065243	PKN2
hsa-let-7a-3p	ENSG00000065526	SPEN
hsa-let-7a-3p	ENSG00000065613	SLK
hsa-let-7a-3p	ENSG00000065809	FAM107B
hsa-let-7a-3p	ENSG00000065911	MTHFD2
hsa-let-7a-3p	ENSG00000066629	EML1
hsa-let-7a-3p	ENSG00000066739	ATG2B
hsa-let-7a-3p	ENSG00000066855	MTFR1
hsa-let-7a-3p	ENSG00000067082	KLF6
hsa-let-7a-3p	ENSG00000067208	EVI5
hsa-let-7a-3p	ENSG00000067369	TP53BP1
hsa-let-7a-3p	ENSG00000067560	RHOA
hsa-let-7a-3p	ENSG00000067955	CBFB
hsa-let-7a-3p	ENSG00000068697	LAPTM4A
hsa-let-7a-3p	ENSG00000068784	SRBD1
hsa-let-7a-3p	ENSG00000069020	MAST4
hsa-let-7a-3p	ENSG00000069275	NUCKS1
hsa-let-7a-3p	ENSG00000069869	NEDD4
hsa-let-7a-3p	ENSG00000070018	LRP6
hsa-let-7a-3p	ENSG00000070882	OSBPL3
hsa-let-7a-3p	ENSG00000071054	MAP4K4
hsa-let-7a-3p	ENSG00000072121	ZFYVE26
hsa-let-7a-3p	ENSG00000072274	TFRC
hsa-let-7a-3p	ENSG00000072415	MPP5
hsa-let-7a-3p	ENSG00000073969	NSF
hsa-let-7a-3p	ENSG00000074527	NTN4
hsa-let-7a-3p	ENSG00000074696	PTPLAD1
hsa-let-7a-3p	ENSG00000075151	EIF4G3
hsa-let-7a-3p	ENSG00000075420	FNDC3B
hsa-let-7a-3p	ENSG00000075618	FSCN1
hsa-let-7a-3p	ENSG00000075790	BCAP29
hsa-let-7a-3p	ENSG00000076321	KLHL20
hsa-let-7a-3p	ENSG00000077147	TM9SF3
hsa-let-7a-3p	ENSG00000077232	DNAJC10
hsa-let-7a-3p	ENSG00000077458	FAM76B
hsa-let-7a-3p	ENSG00000077514	POLD3
hsa-let-7a-3p	ENSG00000078399	HOXA9
hsa-let-7a-3p	ENSG00000078687	TNRC6C
hsa-let-7a-3p	ENSG00000078747	ITCH
hsa-let-7a-3p	ENSG00000079246	XRCC5
hsa-let-7a-3p	ENSG00000079616	KIF22
hsa-let-7a-3p	ENSG00000079691	LRRC16A
hsa-let-7a-3p	ENSG00000079950	STX7
hsa-let-7a-3p	ENSG00000080345	RIF1
hsa-let-7a-3p	ENSG00000080371	RAB21
hsa-let-7a-3p	ENSG00000080503	SMARCA2
hsa-let-7a-3p	ENSG00000080608	KIAA0020
hsa-let-7a-3p	ENSG00000081154	PCNP
hsa-let-7a-3p	ENSG00000081320	STK17B
hsa-let-7a-3p	ENSG00000081913	PHLPP1
hsa-let-7a-3p	ENSG00000082701	GSK3B
hsa-let-7a-3p	ENSG00000083168	KAT6A
hsa-let-7a-3p	ENSG00000083290	ULK2
hsa-let-7a-3p	ENSG00000083642	PDS5B
hsa-let-7a-3p	ENSG00000083896	YTHDC1
hsa-let-7a-3p	ENSG00000084112	SSH1
hsa-let-7a-3p	ENSG00000084652	TXLNA
hsa-let-7a-3p	ENSG00000084733	RAB10
hsa-let-7a-3p	ENSG00000085063	CD59
hsa-let-7a-3p	ENSG00000085224	ATRX
hsa-let-7a-3p	ENSG00000085276	MECOM
hsa-let-7a-3p	ENSG00000085365	SCAMP1
hsa-let-7a-3p	ENSG00000085433	WDR47
hsa-let-7a-3p	ENSG00000085721	RRN3
hsa-let-7a-3p	ENSG00000085788	DDHD2
hsa-let-7a-3p	ENSG00000086712	TXLNG
hsa-let-7a-3p	ENSG00000088812	ATRN
hsa-let-7a-3p	ENSG00000088930	XRN2
hsa-let-7a-3p	ENSG00000089022	MAPKAPK5
hsa-let-7a-3p	ENSG00000089335	ZNF302
hsa-let-7a-3p	ENSG00000090487	SPG21
hsa-let-7a-3p	ENSG00000090863	GLG1
hsa-let-7a-3p	ENSG00000091039	OSBPL8
hsa-let-7a-3p	ENSG00000091127	PUS7
hsa-let-7a-3p	ENSG00000091436	MLTK
hsa-let-7a-3p	ENSG00000091656	ZFHX4
hsa-let-7a-3p	ENSG00000092470	WDR76
hsa-let-7a-3p	ENSG00000092758	COL9A3
hsa-let-7a-3p	ENSG00000092820	EZR
hsa-let-7a-3p	ENSG00000092871	RFFL
hsa-let-7a-3p	ENSG00000093183	SEC22C
hsa-let-7a-3p	ENSG00000094804	CDC6
hsa-let-7a-3p	ENSG00000094880	CDC23
hsa-let-7a-3p	ENSG00000094916	CBX5
hsa-let-7a-3p	ENSG00000095015	MAP3K1
hsa-let-7a-3p	ENSG00000095787	WAC
hsa-let-7a-3p	ENSG00000096384	HSP90AB1
hsa-let-7a-3p	ENSG00000096654	ZNF184
hsa-let-7a-3p	ENSG00000097046	CDC7
hsa-let-7a-3p	ENSG00000099204	ABLIM1
hsa-let-7a-3p	ENSG00000099246	RAB18
hsa-let-7a-3p	ENSG00000099250	NRP1
hsa-let-7a-3p	ENSG00000099810	MTAP
hsa-let-7a-3p	ENSG00000099954	CECR2
hsa-let-7a-3p	ENSG00000099992	TBC1D10A
hsa-let-7a-3p	ENSG00000100280	AP1B1
hsa-let-7a-3p	ENSG00000100281	HMGXB4
hsa-let-7a-3p	ENSG00000100320	RBFOX2
hsa-let-7a-3p	ENSG00000100345	MYH9
hsa-let-7a-3p	ENSG00000100354	TNRC6B
hsa-let-7a-3p	ENSG00000100485	SOS2
hsa-let-7a-3p	ENSG00000100519	PSMC6
hsa-let-7a-3p	ENSG00000100523	DDHD1
hsa-let-7a-3p	ENSG00000100528	CNIH1
hsa-let-7a-3p	ENSG00000100614	PPM1A
hsa-let-7a-3p	ENSG00000100625	SIX4
hsa-let-7a-3p	ENSG00000100711	ZFYVE21
hsa-let-7a-3p	ENSG00000100811	YY1
hsa-let-7a-3p	ENSG00000101109	STK4
hsa-let-7a-3p	ENSG00000101166	SLMO2
hsa-let-7a-3p	ENSG00000101236	RNF24
hsa-let-7a-3p	ENSG00000101384	JAG1
hsa-let-7a-3p	ENSG00000101558	VAPA
hsa-let-7a-3p	ENSG00000101654	RNMT
hsa-let-7a-3p	ENSG00000101745	ANKRD12
hsa-let-7a-3p	ENSG00000101856	PGRMC1
hsa-let-7a-3p	ENSG00000101888	NXT2
hsa-let-7a-3p	ENSG00000101911	PRPS2
hsa-let-7a-3p	ENSG00000101928	MOSPD1
hsa-let-7a-3p	ENSG00000101935	AMMECR1
hsa-let-7a-3p	ENSG00000102054	RBBP7
hsa-let-7a-3p	ENSG00000102158	MAGT1
hsa-let-7a-3p	ENSG00000102189	EEA1
hsa-let-7a-3p	ENSG00000102531	FNDC3A
hsa-let-7a-3p	ENSG00000102554	KLF5
hsa-let-7a-3p	ENSG00000102572	STK24
hsa-let-7a-3p	ENSG00000102781	KATNAL1
hsa-let-7a-3p	ENSG00000103160	HSDL1
hsa-let-7a-3p	ENSG00000104093	DMXL2
hsa-let-7a-3p	ENSG00000104205	SGK3
hsa-let-7a-3p	ENSG00000104221	BRF2
hsa-let-7a-3p	ENSG00000104331	IMPAD1
hsa-let-7a-3p	ENSG00000104343	UBE2W
hsa-let-7a-3p	ENSG00000104388	RAB2A
hsa-let-7a-3p	ENSG00000104472	CHRAC1
hsa-let-7a-3p	ENSG00000104517	UBR5
hsa-let-7a-3p	ENSG00000104660	LEPROTL1
hsa-let-7a-3p	ENSG00000104763	ASAH1
hsa-let-7a-3p	ENSG00000105011	ASF1B
hsa-let-7a-3p	ENSG00000105193	RPS16
hsa-let-7a-3p	ENSG00000105750	ZNF85
hsa-let-7a-3p	ENSG00000105810	CDK6
hsa-let-7a-3p	ENSG00000105855	ITGB8
hsa-let-7a-3p	ENSG00000105856	HBP1
hsa-let-7a-3p	ENSG00000105887	MTPN
hsa-let-7a-3p	ENSG00000105939	ZC3HAV1
hsa-let-7a-3p	ENSG00000105976	MET
hsa-let-7a-3p	ENSG00000106025	TSPAN12
hsa-let-7a-3p	ENSG00000106086	PLEKHA8
hsa-let-7a-3p	ENSG00000106261	ZKSCAN1
hsa-let-7a-3p	ENSG00000106546	AHR
hsa-let-7a-3p	ENSG00000106789	CORO2A
hsa-let-7a-3p	ENSG00000106799	TGFBR1
hsa-let-7a-3p	ENSG00000106829	TLE4
hsa-let-7a-3p	ENSG00000107290	SETX
hsa-let-7a-3p	ENSG00000107372	ZFAND5
hsa-let-7a-3p	ENSG00000107485	GATA3
hsa-let-7a-3p	ENSG00000107560	RAB11FIP2
hsa-let-7a-3p	ENSG00000107771	CCSER2
hsa-let-7a-3p	ENSG00000107864	CPEB3
hsa-let-7a-3p	ENSG00000107897	ACBD5
hsa-let-7a-3p	ENSG00000107929	LARP4B
hsa-let-7a-3p	ENSG00000108061	SHOC2
hsa-let-7a-3p	ENSG00000108091	CCDC6
hsa-let-7a-3p	ENSG00000108175	ZMIZ1
hsa-let-7a-3p	ENSG00000108256	NUFIP2
hsa-let-7a-3p	ENSG00000108292	MLLT6
hsa-let-7a-3p	ENSG00000108774	RAB5C
hsa-let-7a-3p	ENSG00000109180	OCIAD1
hsa-let-7a-3p	ENSG00000109184	DCUN1D4
hsa-let-7a-3p	ENSG00000109436	TBC1D9
hsa-let-7a-3p	ENSG00000109466	KLHL2
hsa-let-7a-3p	ENSG00000109572	CLCN3
hsa-let-7a-3p	ENSG00000109586	GALNT7
hsa-let-7a-3p	ENSG00000109787	KLF3
hsa-let-7a-3p	ENSG00000109854	HTATIP2
hsa-let-7a-3p	ENSG00000109920	FNBP4
hsa-let-7a-3p	ENSG00000110075	PPP6R3
hsa-let-7a-3p	ENSG00000110422	HIPK3
hsa-let-7a-3p	ENSG00000111145	ELK3
hsa-let-7a-3p	ENSG00000111300	NAA25
hsa-let-7a-3p	ENSG00000111328	CDK2AP1
hsa-let-7a-3p	ENSG00000111371	SLC38A1
hsa-let-7a-3p	ENSG00000111684	LPCAT3
hsa-let-7a-3p	ENSG00000111696	NT5DC3
hsa-let-7a-3p	ENSG00000111799	COL12A1
hsa-let-7a-3p	ENSG00000111843	TMEM14C
hsa-let-7a-3p	ENSG00000111912	NCOA7
hsa-let-7a-3p	ENSG00000112029	FBXO5
hsa-let-7a-3p	ENSG00000112210	RAB23
hsa-let-7a-3p	ENSG00000112245	PTP4A1
hsa-let-7a-3p	ENSG00000112319	EYA4
hsa-let-7a-3p	ENSG00000112624	GLTSCR1L
hsa-let-7a-3p	ENSG00000112715	VEGFA
hsa-let-7a-3p	ENSG00000112773	FAM46A
hsa-let-7a-3p	ENSG00000112851	ERBB2IP
hsa-let-7a-3p	ENSG00000113273	ARSB
hsa-let-7a-3p	ENSG00000113300	CNOT6
hsa-let-7a-3p	ENSG00000113389	NPR3
hsa-let-7a-3p	ENSG00000113580	NR3C1
hsa-let-7a-3p	ENSG00000113594	LIFR
hsa-let-7a-3p	ENSG00000113597	TRAPPC13
hsa-let-7a-3p	ENSG00000113615	SEC24A
hsa-let-7a-3p	ENSG00000113638	TTC33
hsa-let-7a-3p	ENSG00000113645	WWC1
hsa-let-7a-3p	ENSG00000113657	DPYSL3
hsa-let-7a-3p	ENSG00000113742	CPEB4
hsa-let-7a-3p	ENSG00000113811	SELK
hsa-let-7a-3p	ENSG00000113916	BCL6
hsa-let-7a-3p	ENSG00000114209	PDCD10
hsa-let-7a-3p	ENSG00000114251	WNT5A
hsa-let-7a-3p	ENSG00000114315	HES1
hsa-let-7a-3p	ENSG00000114739	ACVR2B
hsa-let-7a-3p	ENSG00000114790	ARHGEF26
hsa-let-7a-3p	ENSG00000114857	NKTR
hsa-let-7a-3p	ENSG00000114933	INO80D
hsa-let-7a-3p	ENSG00000115020	PIKFYVE
hsa-let-7a-3p	ENSG00000115159	GPD2
hsa-let-7a-3p	ENSG00000115170	ACVR1
hsa-let-7a-3p	ENSG00000115183	TANC1
hsa-let-7a-3p	ENSG00000115419	GLS
hsa-let-7a-3p	ENSG00000115524	SF3B1
hsa-let-7a-3p	ENSG00000115548	KDM3A
hsa-let-7a-3p	ENSG00000115561	CHMP3
hsa-let-7a-3p	ENSG00000115594	IL1R1
hsa-let-7a-3p	ENSG00000115756	HPCAL1
hsa-let-7a-3p	ENSG00000115844	DLX2
hsa-let-7a-3p	ENSG00000115993	TRAK2
hsa-let-7a-3p	ENSG00000116001	TIA1
hsa-let-7a-3p	ENSG00000116141	MARK1
hsa-let-7a-3p	ENSG00000116752	BCAS2
hsa-let-7a-3p	ENSG00000116754	SRSF11
hsa-let-7a-3p	ENSG00000116791	CRYZ
hsa-let-7a-3p	ENSG00000116830	TTF2
hsa-let-7a-3p	ENSG00000116903	EXOC8
hsa-let-7a-3p	ENSG00000116918	TSNAX
hsa-let-7a-3p	ENSG00000117036	ETV3
hsa-let-7a-3p	ENSG00000117450	PRDX1
hsa-let-7a-3p	ENSG00000117461	PIK3R3
hsa-let-7a-3p	ENSG00000117479	SLC19A2
hsa-let-7a-3p	ENSG00000117525	F3
hsa-let-7a-3p	ENSG00000117620	SLC35A3
hsa-let-7a-3p	ENSG00000118193	KIF14
hsa-let-7a-3p	ENSG00000118200	CAMSAP2
hsa-let-7a-3p	ENSG00000118260	CREB1
hsa-let-7a-3p	ENSG00000118503	TNFAIP3
hsa-let-7a-3p	ENSG00000118655	DCLRE1B
hsa-let-7a-3p	ENSG00000118680	MYL12B
hsa-let-7a-3p	ENSG00000118900	UBN1
hsa-let-7a-3p	ENSG00000118922	KLF12
hsa-let-7a-3p	ENSG00000118971	CCND2
hsa-let-7a-3p	ENSG00000119048	UBE2B
hsa-let-7a-3p	ENSG00000119314	PTBP3
hsa-let-7a-3p	ENSG00000119396	RAB14
hsa-let-7a-3p	ENSG00000119414	PPP6C
hsa-let-7a-3p	ENSG00000119508	NR4A3
hsa-let-7a-3p	ENSG00000119771	KLHL29
hsa-let-7a-3p	ENSG00000119862	LGALSL
hsa-let-7a-3p	ENSG00000119965	C10orf88
hsa-let-7a-3p	ENSG00000120063	GNA13
hsa-let-7a-3p	ENSG00000120137	PANK3
hsa-let-7a-3p	ENSG00000120658	ENOX1
hsa-let-7a-3p	ENSG00000120685	PROSER1
hsa-let-7a-3p	ENSG00000120802	TMPO
hsa-let-7a-3p	ENSG00000120889	TNFRSF10B
hsa-let-7a-3p	ENSG00000121058	COIL
hsa-let-7a-3p	ENSG00000121060	TRIM25
hsa-let-7a-3p	ENSG00000121297	TSHZ3
hsa-let-7a-3p	ENSG00000121579	NAA50
hsa-let-7a-3p	ENSG00000121644	DESI2
hsa-let-7a-3p	ENSG00000121749	TBC1D15
hsa-let-7a-3p	ENSG00000121848	RNF115
hsa-let-7a-3p	ENSG00000121892	PDS5A
hsa-let-7a-3p	ENSG00000121931	LRIF1
hsa-let-7a-3p	ENSG00000122068	FYTTD1
hsa-let-7a-3p	ENSG00000122359	ANXA11
hsa-let-7a-3p	ENSG00000122482	ZNF644
hsa-let-7a-3p	ENSG00000122497	NBPF14
hsa-let-7a-3p	ENSG00000122566	HNRNPA2B1
hsa-let-7a-3p	ENSG00000122691	TWIST1
hsa-let-7a-3p	ENSG00000123066	MED13L
hsa-let-7a-3p	ENSG00000123091	RNF11
hsa-let-7a-3p	ENSG00000123297	TSFM
hsa-let-7a-3p	ENSG00000123411	IKZF4
hsa-let-7a-3p	ENSG00000123737	EXOSC9
hsa-let-7a-3p	ENSG00000123739	PLA2G12A
hsa-let-7a-3p	ENSG00000124171	PARD6B
hsa-let-7a-3p	ENSG00000124216	SNAI1
hsa-let-7a-3p	ENSG00000124496	TRERF1
hsa-let-7a-3p	ENSG00000124782	RREB1
hsa-let-7a-3p	ENSG00000124789	NUP153
hsa-let-7a-3p	ENSG00000124795	DEK
hsa-let-7a-3p	ENSG00000124882	EREG
hsa-let-7a-3p	ENSG00000125247	TMTC4
hsa-let-7a-3p	ENSG00000125266	EFNB2
hsa-let-7a-3p	ENSG00000125457	MIF4GD
hsa-let-7a-3p	ENSG00000125772	GPCPD1
hsa-let-7a-3p	ENSG00000125968	ID1
hsa-let-7a-3p	ENSG00000126016	AMOT
hsa-let-7a-3p	ENSG00000126214	KLC1
hsa-let-7a-3p	ENSG00000126464	PRR12
hsa-let-7a-3p	ENSG00000127337	YEATS4
hsa-let-7a-3p	ENSG00000127526	SLC35E1
hsa-let-7a-3p	ENSG00000127561	SYNGR3
hsa-let-7a-3p	ENSG00000127947	PTPN12
hsa-let-7a-3p	ENSG00000127980	PEX1
hsa-let-7a-3p	ENSG00000127995	CASD1
hsa-let-7a-3p	ENSG00000128567	PODXL
hsa-let-7a-3p	ENSG00000128585	MKLN1
hsa-let-7a-3p	ENSG00000128731	HERC2
hsa-let-7a-3p	ENSG00000128791	TWSG1
hsa-let-7a-3p	ENSG00000128923	FAM63B
hsa-let-7a-3p	ENSG00000128951	DUT
hsa-let-7a-3p	ENSG00000128973	CLN6
hsa-let-7a-3p	ENSG00000128989	ARPP19
hsa-let-7a-3p	ENSG00000129460	NGDN
hsa-let-7a-3p	ENSG00000129657	SEC14L1
hsa-let-7a-3p	ENSG00000129810	SGOL1
hsa-let-7a-3p	ENSG00000130147	SH3BP4
hsa-let-7a-3p	ENSG00000130150	MOSPD2
hsa-let-7a-3p	ENSG00000130164	LDLR
hsa-let-7a-3p	ENSG00000130224	LRCH2
hsa-let-7a-3p	ENSG00000130332	LSM7
hsa-let-7a-3p	ENSG00000130449	ZSWIM6
hsa-let-7a-3p	ENSG00000130559	CAMSAP1
hsa-let-7a-3p	ENSG00000130749	ZC3H4
hsa-let-7a-3p	ENSG00000130779	CLIP1
hsa-let-7a-3p	ENSG00000130856	ZNF236
hsa-let-7a-3p	ENSG00000131023	LATS1
hsa-let-7a-3p	ENSG00000131196	NFATC1
hsa-let-7a-3p	ENSG00000131238	PPT1
hsa-let-7a-3p	ENSG00000131375	CAPN7
hsa-let-7a-3p	ENSG00000131437	KIF3A
hsa-let-7a-3p	ENSG00000131558	EXOC4
hsa-let-7a-3p	ENSG00000131711	MAP1B
hsa-let-7a-3p	ENSG00000131941	RHPN2
hsa-let-7a-3p	ENSG00000132003	ZSWIM4
hsa-let-7a-3p	ENSG00000132005	RFX1
hsa-let-7a-3p	ENSG00000132294	EFR3A
hsa-let-7a-3p	ENSG00000132334	PTPRE
hsa-let-7a-3p	ENSG00000132640	BTBD3
hsa-let-7a-3p	ENSG00000132680	KIAA0907
hsa-let-7a-3p	ENSG00000132780	NASP
hsa-let-7a-3p	ENSG00000132912	DCTN4
hsa-let-7a-3p	ENSG00000132952	USPL1
hsa-let-7a-3p	ENSG00000133193	FAM104A
hsa-let-7a-3p	ENSG00000133657	ATP13A3
hsa-let-7a-3p	ENSG00000133687	TMTC1
hsa-let-7a-3p	ENSG00000133703	KRAS
hsa-let-7a-3p	ENSG00000133789	SWAP70
hsa-let-7a-3p	ENSG00000133961	NUMB
hsa-let-7a-3p	ENSG00000134086	VHL
hsa-let-7a-3p	ENSG00000134107	BHLHE40
hsa-let-7a-3p	ENSG00000134109	EDEM1
hsa-let-7a-3p	ENSG00000134146	DPH6
hsa-let-7a-3p	ENSG00000134247	PTGFRN
hsa-let-7a-3p	ENSG00000134248	LAMTOR5
hsa-let-7a-3p	ENSG00000134255	CEPT1
hsa-let-7a-3p	ENSG00000134294	SLC38A2
hsa-let-7a-3p	ENSG00000134313	KIDINS220
hsa-let-7a-3p	ENSG00000134317	GRHL1
hsa-let-7a-3p	ENSG00000134318	ROCK2
hsa-let-7a-3p	ENSG00000134324	LPIN1
hsa-let-7a-3p	ENSG00000134369	NAV1
hsa-let-7a-3p	ENSG00000134371	CDC73
hsa-let-7a-3p	ENSG00000134644	PUM1
hsa-let-7a-3p	ENSG00000134717	BTF3L4
hsa-let-7a-3p	ENSG00000134755	DSC2
hsa-let-7a-3p	ENSG00000134758	RNF138
hsa-let-7a-3p	ENSG00000134897	BIVM
hsa-let-7a-3p	ENSG00000134970	TMED7
hsa-let-7a-3p	ENSG00000134982	APC
hsa-let-7a-3p	ENSG00000134987	WDR36
hsa-let-7a-3p	ENSG00000135002	RFK
hsa-let-7a-3p	ENSG00000135018	UBQLN1
hsa-let-7a-3p	ENSG00000135052	GOLM1
hsa-let-7a-3p	ENSG00000135269	TES
hsa-let-7a-3p	ENSG00000135316	SYNCRIP
hsa-let-7a-3p	ENSG00000135333	EPHA7
hsa-let-7a-3p	ENSG00000135414	GDF11
hsa-let-7a-3p	ENSG00000135679	MDM2
hsa-let-7a-3p	ENSG00000135766	EGLN1
hsa-let-7a-3p	ENSG00000135900	MRPL44
hsa-let-7a-3p	ENSG00000135905	DOCK10
hsa-let-7a-3p	ENSG00000135916	ITM2C
hsa-let-7a-3p	ENSG00000135932	CAB39
hsa-let-7a-3p	ENSG00000136010	ALDH1L2
hsa-let-7a-3p	ENSG00000136100	VPS36
hsa-let-7a-3p	ENSG00000136111	TBC1D4
hsa-let-7a-3p	ENSG00000136141	LRCH1
hsa-let-7a-3p	ENSG00000136144	RCBTB1
hsa-let-7a-3p	ENSG00000136156	ITM2B
hsa-let-7a-3p	ENSG00000136158	SPRY2
hsa-let-7a-3p	ENSG00000136205	TNS3
hsa-let-7a-3p	ENSG00000136381	IREB2
hsa-let-7a-3p	ENSG00000136450	SRSF1
hsa-let-7a-3p	ENSG00000136451	VEZF1
hsa-let-7a-3p	ENSG00000136485	DCAF7
hsa-let-7a-3p	ENSG00000136826	KLF4
hsa-let-7a-3p	ENSG00000136868	SLC31A1
hsa-let-7a-3p	ENSG00000136935	GOLGA1
hsa-let-7a-3p	ENSG00000136940	PDCL
hsa-let-7a-3p	ENSG00000137145	DENND4C
hsa-let-7a-3p	ENSG00000137449	CPEB2
hsa-let-7a-3p	ENSG00000137504	CREBZF
hsa-let-7a-3p	ENSG00000137693	YAP1
hsa-let-7a-3p	ENSG00000137770	CTDSPL2
hsa-let-7a-3p	ENSG00000137801	THBS1
hsa-let-7a-3p	ENSG00000137807	KIF23
hsa-let-7a-3p	ENSG00000137876	RSL24D1
hsa-let-7a-3p	ENSG00000138018	EPT1
hsa-let-7a-3p	ENSG00000138095	LRPPRC
hsa-let-7a-3p	ENSG00000138160	KIF11
hsa-let-7a-3p	ENSG00000138180	CEP55
hsa-let-7a-3p	ENSG00000138286	FAM149B1
hsa-let-7a-3p	ENSG00000138386	NAB1
hsa-let-7a-3p	ENSG00000138448	ITGAV
hsa-let-7a-3p	ENSG00000138459	SLC35A5
hsa-let-7a-3p	ENSG00000138593	SECISBP2L
hsa-let-7a-3p	ENSG00000138594	TMOD3
hsa-let-7a-3p	ENSG00000138641	HERC3
hsa-let-7a-3p	ENSG00000138660	AP1AR
hsa-let-7a-3p	ENSG00000138668	HNRNPD
hsa-let-7a-3p	ENSG00000138685	FGF2
hsa-let-7a-3p	ENSG00000138688	KIAA1109
hsa-let-7a-3p	ENSG00000138696	BMPR1B
hsa-let-7a-3p	ENSG00000138735	PDE5A
hsa-let-7a-3p	ENSG00000138760	SCARB2
hsa-let-7a-3p	ENSG00000138764	CCNG2
hsa-let-7a-3p	ENSG00000138767	CNOT6L
hsa-let-7a-3p	ENSG00000138780	GSTCD
hsa-let-7a-3p	ENSG00000138814	PPP3CA
hsa-let-7a-3p	ENSG00000139116	KIF21A
hsa-let-7a-3p	ENSG00000139132	FGD4
hsa-let-7a-3p	ENSG00000139146	FAM60A
hsa-let-7a-3p	ENSG00000139163	ETNK1
hsa-let-7a-3p	ENSG00000139174	PRICKLE1
hsa-let-7a-3p	ENSG00000139324	TMTC3
hsa-let-7a-3p	ENSG00000139514	SLC7A1
hsa-let-7a-3p	ENSG00000139697	SBNO1
hsa-let-7a-3p	ENSG00000139921	TMX1
hsa-let-7a-3p	ENSG00000139926	FRMD6
hsa-let-7a-3p	ENSG00000140396	NCOA2
hsa-let-7a-3p	ENSG00000140416	TPM1
hsa-let-7a-3p	ENSG00000140443	IGF1R
hsa-let-7a-3p	ENSG00000140543	DET1
hsa-let-7a-3p	ENSG00000140743	CDR2
hsa-let-7a-3p	ENSG00000140836	ZFHX3
hsa-let-7a-3p	ENSG00000140945	CDH13
hsa-let-7a-3p	ENSG00000141141	DDX52
hsa-let-7a-3p	ENSG00000141424	SLC39A6
hsa-let-7a-3p	ENSG00000141425	RPRD1A
hsa-let-7a-3p	ENSG00000141551	CSNK1D
hsa-let-7a-3p	ENSG00000141682	PMAIP1
hsa-let-7a-3p	ENSG00000141720	PIP4K2B
hsa-let-7a-3p	ENSG00000141905	NFIC
hsa-let-7a-3p	ENSG00000141956	PRDM15
hsa-let-7a-3p	ENSG00000142188	TMEM50B
hsa-let-7a-3p	ENSG00000142192	APP
hsa-let-7a-3p	ENSG00000142864	SERBP1
hsa-let-7a-3p	ENSG00000142875	PRKACB
hsa-let-7a-3p	ENSG00000143013	LMO4
hsa-let-7a-3p	ENSG00000143067	ZNF697
hsa-let-7a-3p	ENSG00000143164	DCAF6
hsa-let-7a-3p	ENSG00000143376	SNX27
hsa-let-7a-3p	ENSG00000143384	MCL1
hsa-let-7a-3p	ENSG00000143437	ARNT
hsa-let-7a-3p	ENSG00000143458	GABPB2
hsa-let-7a-3p	ENSG00000143476	DTL
hsa-let-7a-3p	ENSG00000143514	TP53BP2
hsa-let-7a-3p	ENSG00000143614	GATAD2B
hsa-let-7a-3p	ENSG00000143622	RIT1
hsa-let-7a-3p	ENSG00000143641	GALNT2
hsa-let-7a-3p	ENSG00000143756	FBXO28
hsa-let-7a-3p	ENSG00000143815	LBR
hsa-let-7a-3p	ENSG00000143933	CALM2
hsa-let-7a-3p	ENSG00000143970	ASXL2
hsa-let-7a-3p	ENSG00000144228	SPOPL
hsa-let-7a-3p	ENSG00000144815	NXPE3
hsa-let-7a-3p	ENSG00000144909	OSBPL11
hsa-let-7a-3p	ENSG00000145012	LPP
hsa-let-7a-3p	ENSG00000145147	SLIT2
hsa-let-7a-3p	ENSG00000145241	CENPC
hsa-let-7a-3p	ENSG00000145335	SNCA
hsa-let-7a-3p	ENSG00000145386	CCNA2
hsa-let-7a-3p	ENSG00000145423	SFRP2
hsa-let-7a-3p	ENSG00000145431	PDGFC
hsa-let-7a-3p	ENSG00000145495	MARCH6
hsa-let-7a-3p	ENSG00000145569	FAM105A
hsa-let-7a-3p	ENSG00000145685	LHFPL2
hsa-let-7a-3p	ENSG00000145860	RNF145
hsa-let-7a-3p	ENSG00000145868	FBXO38
hsa-let-7a-3p	ENSG00000146072	TNFRSF21
hsa-let-7a-3p	ENSG00000146223	RPL7L1
hsa-let-7a-3p	ENSG00000146267	FAXC
hsa-let-7a-3p	ENSG00000146278	PNRC1
hsa-let-7a-3p	ENSG00000146463	ZMYM4
hsa-let-7a-3p	ENSG00000146535	GNA12
hsa-let-7a-3p	ENSG00000147121	KRBOX4
hsa-let-7a-3p	ENSG00000147650	LRP12
hsa-let-7a-3p	ENSG00000147669	POLR2K
hsa-let-7a-3p	ENSG00000147852	VLDLR
hsa-let-7a-3p	ENSG00000147862	NFIB
hsa-let-7a-3p	ENSG00000148110	HIATL1
hsa-let-7a-3p	ENSG00000148468	FAM171A1
hsa-let-7a-3p	ENSG00000148572	NRBF2
hsa-let-7a-3p	ENSG00000148677	ANKRD1
hsa-let-7a-3p	ENSG00000148737	TCF7L2
hsa-let-7a-3p	ENSG00000148848	ADAM12
hsa-let-7a-3p	ENSG00000149289	ZC3H12C
hsa-let-7a-3p	ENSG00000149294	NCAM1
hsa-let-7a-3p	ENSG00000149554	CHEK1
hsa-let-7a-3p	ENSG00000150347	ARID5B
hsa-let-7a-3p	ENSG00000150477	KIAA1328
hsa-let-7a-3p	ENSG00000150760	DOCK1
hsa-let-7a-3p	ENSG00000150907	FOXO1
hsa-let-7a-3p	ENSG00000150938	CRIM1
hsa-let-7a-3p	ENSG00000150995	ITPR1
hsa-let-7a-3p	ENSG00000151012	SLC7A11
hsa-let-7a-3p	ENSG00000151229	SLC2A13
hsa-let-7a-3p	ENSG00000151276	MAGI1
hsa-let-7a-3p	ENSG00000151287	TEX30
hsa-let-7a-3p	ENSG00000151327	FAM177A1
hsa-let-7a-3p	ENSG00000151332	MBIP
hsa-let-7a-3p	ENSG00000151491	EPS8
hsa-let-7a-3p	ENSG00000151553	FAM160B1
hsa-let-7a-3p	ENSG00000151657	KIN
hsa-let-7a-3p	ENSG00000151693	ASAP2
hsa-let-7a-3p	ENSG00000151718	WWC2
hsa-let-7a-3p	ENSG00000151893	CACUL1
hsa-let-7a-3p	ENSG00000152042	NBPF11
hsa-let-7a-3p	ENSG00000152104	PTPN14
hsa-let-7a-3p	ENSG00000152137	HSPB8
hsa-let-7a-3p	ENSG00000152348	ATG10
hsa-let-7a-3p	ENSG00000152377	SPOCK1
hsa-let-7a-3p	ENSG00000152443	ZNF776
hsa-let-7a-3p	ENSG00000152492	CCDC50
hsa-let-7a-3p	ENSG00000152518	ZFP36L2
hsa-let-7a-3p	ENSG00000152520	PAN3
hsa-let-7a-3p	ENSG00000153006	SREK1IP1
hsa-let-7a-3p	ENSG00000153094	BCL2L11
hsa-let-7a-3p	ENSG00000153187	HNRNPU
hsa-let-7a-3p	ENSG00000153234	NR4A2
hsa-let-7a-3p	ENSG00000153317	ASAP1
hsa-let-7a-3p	ENSG00000153885	KCTD15
hsa-let-7a-3p	ENSG00000154124	FAM105B
hsa-let-7a-3p	ENSG00000154229	PRKCA
hsa-let-7a-3p	ENSG00000154822	PLCL2
hsa-let-7a-3p	ENSG00000155034	FBXL18
hsa-let-7a-3p	ENSG00000155100	OTUD6B
hsa-let-7a-3p	ENSG00000155111	CDK19
hsa-let-7a-3p	ENSG00000155130	MARCKS
hsa-let-7a-3p	ENSG00000155189	AGPAT5
hsa-let-7a-3p	ENSG00000155313	USP25
hsa-let-7a-3p	ENSG00000155545	MIER3
hsa-let-7a-3p	ENSG00000155744	FAM126B
hsa-let-7a-3p	ENSG00000155850	SLC26A2
hsa-let-7a-3p	ENSG00000155975	VPS37A
hsa-let-7a-3p	ENSG00000156011	PSD3
hsa-let-7a-3p	ENSG00000156273	BACH1
hsa-let-7a-3p	ENSG00000156639	ZFAND3
hsa-let-7a-3p	ENSG00000156650	KAT6B
hsa-let-7a-3p	ENSG00000156802	ATAD2
hsa-let-7a-3p	ENSG00000156875	HIAT1
hsa-let-7a-3p	ENSG00000156976	EIF4A2
hsa-let-7a-3p	ENSG00000157106	SMG1
hsa-let-7a-3p	ENSG00000157224	CLDN12
hsa-let-7a-3p	ENSG00000157259	GATAD1
hsa-let-7a-3p	ENSG00000157557	ETS2
hsa-let-7a-3p	ENSG00000157617	C2CD2
hsa-let-7a-3p	ENSG00000157933	SKI
hsa-let-7a-3p	ENSG00000158158	CNNM4
hsa-let-7a-3p	ENSG00000158201	ABHD3
hsa-let-7a-3p	ENSG00000158321	AUTS2
hsa-let-7a-3p	ENSG00000158417	EIF5B
hsa-let-7a-3p	ENSG00000158691	ZSCAN12
hsa-let-7a-3p	ENSG00000158985	CDC42SE2
hsa-let-7a-3p	ENSG00000158987	RAPGEF6
hsa-let-7a-3p	ENSG00000159086	PAXBP1
hsa-let-7a-3p	ENSG00000159110	IFNAR2
hsa-let-7a-3p	ENSG00000159128	IFNGR2
hsa-let-7a-3p	ENSG00000159140	SON
hsa-let-7a-3p	ENSG00000159147	DONSON
hsa-let-7a-3p	ENSG00000159216	RUNX1
hsa-let-7a-3p	ENSG00000159335	PTMS
hsa-let-7a-3p	ENSG00000159388	BTG2
hsa-let-7a-3p	ENSG00000159658	EFCAB14
hsa-let-7a-3p	ENSG00000160218	TRAPPC10
hsa-let-7a-3p	ENSG00000160551	TAOK1
hsa-let-7a-3p	ENSG00000161526	SAP30BP
hsa-let-7a-3p	ENSG00000161547	SRSF2
hsa-let-7a-3p	ENSG00000162298	SYVN1
hsa-let-7a-3p	ENSG00000162378	ZYG11B
hsa-let-7a-3p	ENSG00000162599	NFIA
hsa-let-7a-3p	ENSG00000162636	FAM102B
hsa-let-7a-3p	ENSG00000162694	EXTL2
hsa-let-7a-3p	ENSG00000162980	ARL5A
hsa-let-7a-3p	ENSG00000163110	PDLIM5
hsa-let-7a-3p	ENSG00000163162	RNF149
hsa-let-7a-3p	ENSG00000163291	PAQR3
hsa-let-7a-3p	ENSG00000163349	HIPK1
hsa-let-7a-3p	ENSG00000163378	EOGT
hsa-let-7a-3p	ENSG00000163428	LRRC58
hsa-let-7a-3p	ENSG00000163714	U2SURP
hsa-let-7a-3p	ENSG00000163840	DTX3L
hsa-let-7a-3p	ENSG00000163848	ZNF148
hsa-let-7a-3p	ENSG00000163939	PBRM1
hsa-let-7a-3p	ENSG00000164073	MFSD8
hsa-let-7a-3p	ENSG00000164091	WDR82
hsa-let-7a-3p	ENSG00000164104	HMGB2
hsa-let-7a-3p	ENSG00000164151	KIAA0947
hsa-let-7a-3p	ENSG00000164162	ANAPC10
hsa-let-7a-3p	ENSG00000164164	OTUD4
hsa-let-7a-3p	ENSG00000164171	ITGA2
hsa-let-7a-3p	ENSG00000164176	EDIL3
hsa-let-7a-3p	ENSG00000164180	TMEM161B
hsa-let-7a-3p	ENSG00000164211	STARD4
hsa-let-7a-3p	ENSG00000164284	GRPEL2
hsa-let-7a-3p	ENSG00000164292	RHOBTB3
hsa-let-7a-3p	ENSG00000164308	ERAP2
hsa-let-7a-3p	ENSG00000164327	RICTOR
hsa-let-7a-3p	ENSG00000164330	EBF1
hsa-let-7a-3p	ENSG00000164463	CREBRF
hsa-let-7a-3p	ENSG00000164631	ZNF12
hsa-let-7a-3p	ENSG00000164649	CDCA7L
hsa-let-7a-3p	ENSG00000164754	RAD21
hsa-let-7a-3p	ENSG00000164828	SUN1
hsa-let-7a-3p	ENSG00000164830	OXR1
hsa-let-7a-3p	ENSG00000164930	FZD6
hsa-let-7a-3p	ENSG00000164938	TP53INP1
hsa-let-7a-3p	ENSG00000164985	PSIP1
hsa-let-7a-3p	ENSG00000165072	MAMDC2
hsa-let-7a-3p	ENSG00000165244	ZNF367
hsa-let-7a-3p	ENSG00000165322	ARHGAP12
hsa-let-7a-3p	ENSG00000165389	SPTSSA
hsa-let-7a-3p	ENSG00000165410	CFL2
hsa-let-7a-3p	ENSG00000165417	GTF2A1
hsa-let-7a-3p	ENSG00000165434	PGM2L1
hsa-let-7a-3p	ENSG00000165661	QSOX2
hsa-let-7a-3p	ENSG00000165671	NSD1
hsa-let-7a-3p	ENSG00000165688	PMPCA
hsa-let-7a-3p	ENSG00000165997	ARL5B
hsa-let-7a-3p	ENSG00000166025	AMOTL1
hsa-let-7a-3p	ENSG00000166068	SPRED1
hsa-let-7a-3p	ENSG00000166128	RAB8B
hsa-let-7a-3p	ENSG00000166181	API5
hsa-let-7a-3p	ENSG00000166225	FRS2
hsa-let-7a-3p	ENSG00000166233	ARIH1
hsa-let-7a-3p	ENSG00000166439	RNF169
hsa-let-7a-3p	ENSG00000166483	WEE1
hsa-let-7a-3p	ENSG00000166532	RIMKLB
hsa-let-7a-3p	ENSG00000166822	TMEM170A
hsa-let-7a-3p	ENSG00000166860	ZBTB39
hsa-let-7a-3p	ENSG00000166913	YWHAB
hsa-let-7a-3p	ENSG00000167182	SP2
hsa-let-7a-3p	ENSG00000167548	KMT2D
hsa-let-7a-3p	ENSG00000167615	LENG8
hsa-let-7a-3p	ENSG00000167699	GLOD4
hsa-let-7a-3p	ENSG00000167977	KCTD5
hsa-let-7a-3p	ENSG00000167978	SRRM2
hsa-let-7a-3p	ENSG00000168036	CTNNB1
hsa-let-7a-3p	ENSG00000168092	PAFAH1B2
hsa-let-7a-3p	ENSG00000168137	SETD5
hsa-let-7a-3p	ENSG00000168172	HOOK3
hsa-let-7a-3p	ENSG00000168209	DDIT4
hsa-let-7a-3p	ENSG00000168214	RBPJ
hsa-let-7a-3p	ENSG00000168264	IRF2BP2
hsa-let-7a-3p	ENSG00000168300	PCMTD1
hsa-let-7a-3p	ENSG00000168461	RAB31
hsa-let-7a-3p	ENSG00000168542	COL3A1
hsa-let-7a-3p	ENSG00000168614	NBPF9
hsa-let-7a-3p	ENSG00000168672	FAM84B
hsa-let-7a-3p	ENSG00000168813	ZNF507
hsa-let-7a-3p	ENSG00000168944	CEP120
hsa-let-7a-3p	ENSG00000169018	FEM1B
hsa-let-7a-3p	ENSG00000169047	IRS1
hsa-let-7a-3p	ENSG00000169057	MECP2
hsa-let-7a-3p	ENSG00000169184	MN1
hsa-let-7a-3p	ENSG00000169193	CCDC126
hsa-let-7a-3p	ENSG00000169217	CD2BP2
hsa-let-7a-3p	ENSG00000169439	SDC2
hsa-let-7a-3p	ENSG00000169446	MMGT1
hsa-let-7a-3p	ENSG00000169504	CLIC4
hsa-let-7a-3p	ENSG00000169604	ANTXR1
hsa-let-7a-3p	ENSG00000169714	CNBP
hsa-let-7a-3p	ENSG00000169851	PCDH7
hsa-let-7a-3p	ENSG00000169905	TOR1AIP2
hsa-let-7a-3p	ENSG00000169908	TM4SF1
hsa-let-7a-3p	ENSG00000169914	OTUD3
hsa-let-7a-3p	ENSG00000170027	YWHAG
hsa-let-7a-3p	ENSG00000170153	RNF150
hsa-let-7a-3p	ENSG00000170340	B3GNT2
hsa-let-7a-3p	ENSG00000170456	DENND5B
hsa-let-7a-3p	ENSG00000170633	RNF34
hsa-let-7a-3p	ENSG00000170775	GPR37
hsa-let-7a-3p	ENSG00000170802	FOXN2
hsa-let-7a-3p	ENSG00000170852	KBTBD2
hsa-let-7a-3p	ENSG00000170921	TANC2
hsa-let-7a-3p	ENSG00000171004	HS6ST2
hsa-let-7a-3p	ENSG00000171016	PYGO1
hsa-let-7a-3p	ENSG00000171105	INSR
hsa-let-7a-3p	ENSG00000171132	PRKCE
hsa-let-7a-3p	ENSG00000171155	C1GALT1C1
hsa-let-7a-3p	ENSG00000171408	PDE7B
hsa-let-7a-3p	ENSG00000171456	ASXL1
hsa-let-7a-3p	ENSG00000171735	CAMTA1
hsa-let-7a-3p	ENSG00000171928	TVP23B
hsa-let-7a-3p	ENSG00000172175	MALT1
hsa-let-7a-3p	ENSG00000172331	BPGM
hsa-let-7a-3p	ENSG00000172493	AFF1
hsa-let-7a-3p	ENSG00000172795	DCP2
hsa-let-7a-3p	ENSG00000173064	HECTD4
hsa-let-7a-3p	ENSG00000173068	BNC2
hsa-let-7a-3p	ENSG00000173145	NOC3L
hsa-let-7a-3p	ENSG00000173349	SFT2D3
hsa-let-7a-3p	ENSG00000173482	PTPRM
hsa-let-7a-3p	ENSG00000173674	EIF1AX
hsa-let-7a-3p	ENSG00000173698	GPR64
hsa-let-7a-3p	ENSG00000173744	AGFG1
hsa-let-7a-3p	ENSG00000173757	STAT5B
hsa-let-7a-3p	ENSG00000173812	EIF1
hsa-let-7a-3p	ENSG00000173875	ZNF791
hsa-let-7a-3p	ENSG00000173905	GOLIM4
hsa-let-7a-3p	ENSG00000174010	KLHL15
hsa-let-7a-3p	ENSG00000174106	LEMD3
hsa-let-7a-3p	ENSG00000174197	MGA
hsa-let-7a-3p	ENSG00000174243	DDX23
hsa-let-7a-3p	ENSG00000174437	ATP2A2
hsa-let-7a-3p	ENSG00000174485	DENND4A
hsa-let-7a-3p	ENSG00000175087	PDIK1L
hsa-let-7a-3p	ENSG00000175197	DDIT3
hsa-let-7a-3p	ENSG00000175305	CCNE2
hsa-let-7a-3p	ENSG00000175376	EIF1AD
hsa-let-7a-3p	ENSG00000175556	LONRF3
hsa-let-7a-3p	ENSG00000175575	PAAF1
hsa-let-7a-3p	ENSG00000175782	SLC35E3
hsa-let-7a-3p	ENSG00000176142	TMEM39A
hsa-let-7a-3p	ENSG00000176208	ATAD5
hsa-let-7a-3p	ENSG00000176788	BASP1
hsa-let-7a-3p	ENSG00000177181	RIMKLA
hsa-let-7a-3p	ENSG00000177200	CHD9
hsa-let-7a-3p	ENSG00000177311	ZBTB38
hsa-let-7a-3p	ENSG00000177485	ZBTB33
hsa-let-7a-3p	ENSG00000177508	IRX3
hsa-let-7a-3p	ENSG00000177565	TBL1XR1
hsa-let-7a-3p	ENSG00000177570	SAMD12
hsa-let-7a-3p	ENSG00000178913	TAF7
hsa-let-7a-3p	ENSG00000178974	FBXO34
hsa-let-7a-3p	ENSG00000178988	MRFAP1L1
hsa-let-7a-3p	ENSG00000179295	PTPN11
hsa-let-7a-3p	ENSG00000179454	KLHL28
hsa-let-7a-3p	ENSG00000179456	ZBTB18
hsa-let-7a-3p	ENSG00000180329	CCDC43
hsa-let-7a-3p	ENSG00000180447	GAS1
hsa-let-7a-3p	ENSG00000180628	PCGF5
hsa-let-7a-3p	ENSG00000180694	TMEM64
hsa-let-7a-3p	ENSG00000180730	SHISA2
hsa-let-7a-3p	ENSG00000180855	ZNF443
hsa-let-7a-3p	ENSG00000181495	AC026703.1
hsa-let-7a-3p	ENSG00000181690	PLAG1
hsa-let-7a-3p	ENSG00000181751	C5orf30
hsa-let-7a-3p	ENSG00000181827	RFX7
hsa-let-7a-3p	ENSG00000181904	C5orf24
hsa-let-7a-3p	ENSG00000182158	CREB3L2
hsa-let-7a-3p	ENSG00000182197	EXT1
hsa-let-7a-3p	ENSG00000182220	ATP6AP2
hsa-let-7a-3p	ENSG00000182400	TRAPPC6B
hsa-let-7a-3p	ENSG00000184216	IRAK1
hsa-let-7a-3p	ENSG00000184349	EFNA5
hsa-let-7a-3p	ENSG00000184640	SEPT9
hsa-let-7a-3p	ENSG00000184708	EIF4ENIF1
hsa-let-7a-3p	ENSG00000185112	FAM43A
hsa-let-7a-3p	ENSG00000185344	ATP6V0A2
hsa-let-7a-3p	ENSG00000185551	NR2F2
hsa-let-7a-3p	ENSG00000185621	LMLN
hsa-let-7a-3p	ENSG00000185728	YTHDF3
hsa-let-7a-3p	ENSG00000185753	CXorf38
hsa-let-7a-3p	ENSG00000185787	MORF4L1
hsa-let-7a-3p	ENSG00000185920	PTCH1
hsa-let-7a-3p	ENSG00000185950	IRS2
hsa-let-7a-3p	ENSG00000186017	ZNF566
hsa-let-7a-3p	ENSG00000186020	ZNF529
hsa-let-7a-3p	ENSG00000186205	MARC1
hsa-let-7a-3p	ENSG00000186275	NBPF12
hsa-let-7a-3p	ENSG00000186283	TOR3A
hsa-let-7a-3p	ENSG00000186472	PCLO
hsa-let-7a-3p	ENSG00000186871	ERCC6L
hsa-let-7a-3p	ENSG00000187098	MITF
hsa-let-7a-3p	ENSG00000187164	KIAA1598
hsa-let-7a-3p	ENSG00000187498	COL4A1
hsa-let-7a-3p	ENSG00000187555	USP7
hsa-let-7a-3p	ENSG00000187605	TET3
hsa-let-7a-3p	ENSG00000187735	TCEA1
hsa-let-7a-3p	ENSG00000187764	SEMA4D
hsa-let-7a-3p	ENSG00000188021	UBQLN2
hsa-let-7a-3p	ENSG00000188158	NHS
hsa-let-7a-3p	ENSG00000188177	ZC3H6
hsa-let-7a-3p	ENSG00000188342	GTF2F2
hsa-let-7a-3p	ENSG00000188647	PTAR1
hsa-let-7a-3p	ENSG00000188786	MTF1
hsa-let-7a-3p	ENSG00000188811	NHLRC3
hsa-let-7a-3p	ENSG00000189007	ADAT2
hsa-let-7a-3p	ENSG00000196233	LCOR
hsa-let-7a-3p	ENSG00000196323	ZBTB44
hsa-let-7a-3p	ENSG00000196411	EPHB4
hsa-let-7a-3p	ENSG00000196428	TSC22D2
hsa-let-7a-3p	ENSG00000196455	PIK3R4
hsa-let-7a-3p	ENSG00000196562	SULF2
hsa-let-7a-3p	ENSG00000196636	ACN9
hsa-let-7a-3p	ENSG00000196712	NF1
hsa-let-7a-3p	ENSG00000196743	GM2A
hsa-let-7a-3p	ENSG00000196792	STRN3
hsa-let-7a-3p	ENSG00000196911	KPNA5
hsa-let-7a-3p	ENSG00000196937	FAM3C
hsa-let-7a-3p	ENSG00000196950	SLC39A10
hsa-let-7a-3p	ENSG00000196967	ZNF585A
hsa-let-7a-3p	ENSG00000197045	GMFB
hsa-let-7a-3p	ENSG00000197081	IGF2R
hsa-let-7a-3p	ENSG00000197147	LRRC8B
hsa-let-7a-3p	ENSG00000197182	FLJ27365
hsa-let-7a-3p	ENSG00000197329	PELI1
hsa-let-7a-3p	ENSG00000197714	ZNF460
hsa-let-7a-3p	ENSG00000197841	ZNF181
hsa-let-7a-3p	ENSG00000197894	ADH5
hsa-let-7a-3p	ENSG00000198108	CHSY3
hsa-let-7a-3p	ENSG00000198142	SOWAHC
hsa-let-7a-3p	ENSG00000198160	MIER1
hsa-let-7a-3p	ENSG00000198189	HSD17B11
hsa-let-7a-3p	ENSG00000198252	STYX
hsa-let-7a-3p	ENSG00000198265	HELZ
hsa-let-7a-3p	ENSG00000198363	ASPH
hsa-let-7a-3p	ENSG00000198408	MGEA5
hsa-let-7a-3p	ENSG00000198498	TMA16
hsa-let-7a-3p	ENSG00000198729	PPP1R14C
hsa-let-7a-3p	ENSG00000198730	CTR9
hsa-let-7a-3p	ENSG00000198732	SMOC1
hsa-let-7a-3p	ENSG00000198743	SLC5A3
hsa-let-7a-3p	ENSG00000198795	ZNF521
hsa-let-7a-3p	ENSG00000198815	FOXJ3
hsa-let-7a-3p	ENSG00000198818	SFT2D1
hsa-let-7a-3p	ENSG00000198843	SELT
hsa-let-7a-3p	ENSG00000198876	DCAF12
hsa-let-7a-3p	ENSG00000198898	CAPZA2
hsa-let-7a-3p	ENSG00000198954	KIAA1279
hsa-let-7a-3p	ENSG00000198961	PJA2
hsa-let-7a-3p	ENSG00000198964	SGMS1
hsa-let-7a-3p	ENSG00000203668	CHML
hsa-let-7a-3p	ENSG00000203827	NBPF16
hsa-let-7a-3p	ENSG00000203880	PCMTD2
hsa-let-7a-3p	ENSG00000204103	MAFB
hsa-let-7a-3p	ENSG00000204138	PHACTR4
hsa-let-7a-3p	ENSG00000204217	BMPR2
hsa-let-7a-3p	ENSG00000204569	PPP1R10
hsa-let-7a-3p	ENSG00000204899	MZT1
hsa-let-7a-3p	ENSG00000205213	LGR4
hsa-let-7a-3p	ENSG00000205339	IPO7
hsa-let-7a-3p	ENSG00000205423	CNEP1R1
hsa-let-7a-3p	ENSG00000211455	STK38L
hsa-let-7a-3p	ENSG00000211456	SACM1L
hsa-let-7a-3p	ENSG00000213079	SCAF8
hsa-let-7a-3p	ENSG00000213516	RBMXL1
hsa-let-7a-3p	ENSG00000213639	PPP1CB
hsa-let-7a-3p	ENSG00000213853	EMP2
hsa-let-7a-3p	ENSG00000214114	MYCBP
hsa-let-7a-3p	ENSG00000215114	UBXN2B
hsa-let-7a-3p	ENSG00000215301	DDX3X
hsa-let-7a-3p	ENSG00000217128	FNIP1
hsa-let-7a-3p	ENSG00000219481	NBPF1
hsa-let-7a-3p	ENSG00000219545	RPA3-AS1
hsa-let-7a-3p	ENSG00000221823	PPP3R1
hsa-let-7a-3p	ENSG00000223865	HLA-DPB1
hsa-let-7a-3p	ENSG00000224470	ATXN1L
hsa-let-7a-3p	ENSG00000224531	SMIM13
hsa-let-7a-3p	ENSG00000242265	PEG10
hsa-let-7a-3p	ENSG00000243452	NBPF15
hsa-let-7a-3p	ENSG00000253251	CTC-534A2.2
hsa-let-7a-3p	ENSG00000254004	ZNF260
hsa-let-7a-3p	ENSG00000256525	POLG2
hsa-let-7a-3p	ENSG00000257103	LSM14A
hsa-let-7a-3p	ENSG00000260916	CCPG1
hsa-let-7a-3p	ENSG00000272962	SLC5A3
hsa-let-7a-3p	ENSG00000273217	CTC-432M15.3
hsa-let-7a-5p	ENSG00000001561	ENPP4
hsa-let-7a-5p	ENSG00000002834	LASP1
hsa-let-7a-5p	ENSG00000002919	SNX11
hsa-let-7a-5p	ENSG00000003096	KLHL13
hsa-let-7a-5p	ENSG00000003436	TFPI
hsa-let-7a-5p	ENSG00000004799	PDK4
hsa-let-7a-5p	ENSG00000005001	PRSS22
hsa-let-7a-5p	ENSG00000005238	FAM214B
hsa-let-7a-5p	ENSG00000006327	TNFRSF12A
hsa-let-7a-5p	ENSG00000009844	VTA1
hsa-let-7a-5p	ENSG00000010539	ZNF200
hsa-let-7a-5p	ENSG00000010803	SCMH1
hsa-let-7a-5p	ENSG00000011201	KAL1
hsa-let-7a-5p	ENSG00000011566	MAP4K3
hsa-let-7a-5p	ENSG00000013374	NUB1
hsa-let-7a-5p	ENSG00000013523	ANGEL1
hsa-let-7a-5p	ENSG00000014123	UFL1
hsa-let-7a-5p	ENSG00000014164	ZC3H3
hsa-let-7a-5p	ENSG00000015568	RGPD5
hsa-let-7a-5p	ENSG00000019144	PHLDB1
hsa-let-7a-5p	ENSG00000022567	SLC45A4
hsa-let-7a-5p	ENSG00000023516	AKAP11
hsa-let-7a-5p	ENSG00000025800	KPNA6
hsa-let-7a-5p	ENSG00000026103	FAS
hsa-let-7a-5p	ENSG00000026950	BTN3A1
hsa-let-7a-5p	ENSG00000028137	TNFRSF1B
hsa-let-7a-5p	ENSG00000028203	VEZT
hsa-let-7a-5p	ENSG00000028528	SNX1
hsa-let-7a-5p	ENSG00000028839	TBPL1
hsa-let-7a-5p	ENSG00000029993	HMGB3
hsa-let-7a-5p	ENSG00000033867	SLC4A7
hsa-let-7a-5p	ENSG00000035403	VCL
hsa-let-7a-5p	ENSG00000035928	RFC1
hsa-let-7a-5p	ENSG00000037965	HOXC8
hsa-let-7a-5p	ENSG00000038210	PI4K2B
hsa-let-7a-5p	ENSG00000038358	EDC4
hsa-let-7a-5p	ENSG00000039319	ZFYVE16
hsa-let-7a-5p	ENSG00000040487	PQLC2
hsa-let-7a-5p	ENSG00000040531	CTNS
hsa-let-7a-5p	ENSG00000043591	ADRB1
hsa-let-7a-5p	ENSG00000046604	DSG2
hsa-let-7a-5p	ENSG00000047056	WDR37
hsa-let-7a-5p	ENSG00000047597	XK
hsa-let-7a-5p	ENSG00000047621	C12orf4
hsa-let-7a-5p	ENSG00000051341	POLQ
hsa-let-7a-5p	ENSG00000052795	FNIP2
hsa-let-7a-5p	ENSG00000054523	KIF1B
hsa-let-7a-5p	ENSG00000054983	GALC
hsa-let-7a-5p	ENSG00000055070	SZRD1
hsa-let-7a-5p	ENSG00000057657	PRDM1
hsa-let-7a-5p	ENSG00000058668	ATP2B4
hsa-let-7a-5p	ENSG00000059728	MXD1
hsa-let-7a-5p	ENSG00000060656	PTPRU
hsa-let-7a-5p	ENSG00000060982	BCAT1
hsa-let-7a-5p	ENSG00000062598	ELMO2
hsa-let-7a-5p	ENSG00000062725	APPBP2
hsa-let-7a-5p	ENSG00000063587	ZNF275
hsa-let-7a-5p	ENSG00000065150	IPO5
hsa-let-7a-5p	ENSG00000065613	SLK
hsa-let-7a-5p	ENSG00000068885	IFT80
hsa-let-7a-5p	ENSG00000069345	DNAJA2
hsa-let-7a-5p	ENSG00000069702	TGFBR3
hsa-let-7a-5p	ENSG00000069869	NEDD4
hsa-let-7a-5p	ENSG00000069956	MAPK6
hsa-let-7a-5p	ENSG00000070061	IKBKAP
hsa-let-7a-5p	ENSG00000070159	PTPN3
hsa-let-7a-5p	ENSG00000070367	EXOC5
hsa-let-7a-5p	ENSG00000070882	OSBPL3
hsa-let-7a-5p	ENSG00000070950	RAD18
hsa-let-7a-5p	ENSG00000070961	ATP2B1
hsa-let-7a-5p	ENSG00000071054	MAP4K4
hsa-let-7a-5p	ENSG00000071073	MGAT4A
hsa-let-7a-5p	ENSG00000071894	CPSF1
hsa-let-7a-5p	ENSG00000072042	RDH11
hsa-let-7a-5p	ENSG00000072121	ZFYVE26
hsa-let-7a-5p	ENSG00000072415	MPP5
hsa-let-7a-5p	ENSG00000072501	SMC1A
hsa-let-7a-5p	ENSG00000073350	LLGL2
hsa-let-7a-5p	ENSG00000074527	NTN4
hsa-let-7a-5p	ENSG00000074706	IPCEF1
hsa-let-7a-5p	ENSG00000075303	SLC25A40
hsa-let-7a-5p	ENSG00000075420	FNDC3B
hsa-let-7a-5p	ENSG00000075790	BCAP29
hsa-let-7a-5p	ENSG00000076641	PAG1
hsa-let-7a-5p	ENSG00000076770	MBNL3
hsa-let-7a-5p	ENSG00000076984	MAP2K7
hsa-let-7a-5p	ENSG00000077044	DGKD
hsa-let-7a-5p	ENSG00000077157	PPP1R12B
hsa-let-7a-5p	ENSG00000077514	POLD3
hsa-let-7a-5p	ENSG00000078124	ACER3
hsa-let-7a-5p	ENSG00000078401	EDN1
hsa-let-7a-5p	ENSG00000080345	RIF1
hsa-let-7a-5p	ENSG00000080546	SESN1
hsa-let-7a-5p	ENSG00000080802	CNOT4
hsa-let-7a-5p	ENSG00000080845	DLGAP4
hsa-let-7a-5p	ENSG00000081181	ARG2
hsa-let-7a-5p	ENSG00000082153	BZW1
hsa-let-7a-5p	ENSG00000082269	FAM135A
hsa-let-7a-5p	ENSG00000083312	TNPO1
hsa-let-7a-5p	ENSG00000084070	SMAP2
hsa-let-7a-5p	ENSG00000084112	SSH1
hsa-let-7a-5p	ENSG00000084652	TXLNA
hsa-let-7a-5p	ENSG00000085491	SLC25A24
hsa-let-7a-5p	ENSG00000086232	EIF2AK1
hsa-let-7a-5p	ENSG00000086544	ITPKC
hsa-let-7a-5p	ENSG00000086712	TXLNG
hsa-let-7a-5p	ENSG00000087087	SRRT
hsa-let-7a-5p	ENSG00000087088	BAX
hsa-let-7a-5p	ENSG00000087095	NLK
hsa-let-7a-5p	ENSG00000087152	ATXN7L3
hsa-let-7a-5p	ENSG00000087502	ERGIC2
hsa-let-7a-5p	ENSG00000088451	TGDS
hsa-let-7a-5p	ENSG00000088756	ARHGAP28
hsa-let-7a-5p	ENSG00000089063	TMEM230
hsa-let-7a-5p	ENSG00000089234	BRAP
hsa-let-7a-5p	ENSG00000089248	ERP29
hsa-let-7a-5p	ENSG00000089723	OTUB2
hsa-let-7a-5p	ENSG00000090060	PAPOLA
hsa-let-7a-5p	ENSG00000090686	USP48
hsa-let-7a-5p	ENSG00000090857	PDPR
hsa-let-7a-5p	ENSG00000090989	EXOC1
hsa-let-7a-5p	ENSG00000091317	CMTM6
hsa-let-7a-5p	ENSG00000091527	CDV3
hsa-let-7a-5p	ENSG00000091622	PITPNM3
hsa-let-7a-5p	ENSG00000091656	ZFHX4
hsa-let-7a-5p	ENSG00000092036	HAUS4
hsa-let-7a-5p	ENSG00000092421	SEMA6A
hsa-let-7a-5p	ENSG00000092820	EZR
hsa-let-7a-5p	ENSG00000092847	AGO1
hsa-let-7a-5p	ENSG00000094804	CDC6
hsa-let-7a-5p	ENSG00000094916	CBX5
hsa-let-7a-5p	ENSG00000095015	MAP3K1
hsa-let-7a-5p	ENSG00000095139	ARCN1
hsa-let-7a-5p	ENSG00000095739	BAMBI
hsa-let-7a-5p	ENSG00000097007	ABL1
hsa-let-7a-5p	ENSG00000097033	SH3GLB1
hsa-let-7a-5p	ENSG00000099194	SCD
hsa-let-7a-5p	ENSG00000099381	SETD1A
hsa-let-7a-5p	ENSG00000099804	CDC34
hsa-let-7a-5p	ENSG00000099974	DDTL
hsa-let-7a-5p	ENSG00000100075	SLC25A1
hsa-let-7a-5p	ENSG00000100097	LGALS1
hsa-let-7a-5p	ENSG00000100109	TFIP11
hsa-let-7a-5p	ENSG00000100221	JOSD1
hsa-let-7a-5p	ENSG00000100297	MCM5
hsa-let-7a-5p	ENSG00000100335	MIEF1
hsa-let-7a-5p	ENSG00000100348	TXN2
hsa-let-7a-5p	ENSG00000100376	FAM118A
hsa-let-7a-5p	ENSG00000100441	KHNYN
hsa-let-7a-5p	ENSG00000100461	RBM23
hsa-let-7a-5p	ENSG00000100523	DDHD1
hsa-let-7a-5p	ENSG00000100528	CNIH1
hsa-let-7a-5p	ENSG00000100625	SIX4
hsa-let-7a-5p	ENSG00000100731	PCNX
hsa-let-7a-5p	ENSG00000100916	BRMS1L
hsa-let-7a-5p	ENSG00000101236	RNF24
hsa-let-7a-5p	ENSG00000101266	CSNK2A1
hsa-let-7a-5p	ENSG00000101346	POFUT1
hsa-let-7a-5p	ENSG00000101654	RNMT
hsa-let-7a-5p	ENSG00000101752	MIB1
hsa-let-7a-5p	ENSG00000101782	RIOK3
hsa-let-7a-5p	ENSG00000101856	PGRMC1
hsa-let-7a-5p	ENSG00000101871	MID1
hsa-let-7a-5p	ENSG00000101966	XIAP
hsa-let-7a-5p	ENSG00000101997	CCDC22
hsa-let-7a-5p	ENSG00000102034	ELF4
hsa-let-7a-5p	ENSG00000102158	MAGT1
hsa-let-7a-5p	ENSG00000102189	EEA1
hsa-let-7a-5p	ENSG00000102221	PHF16
hsa-let-7a-5p	ENSG00000102531	FNDC3A
hsa-let-7a-5p	ENSG00000102580	DNAJC3
hsa-let-7a-5p	ENSG00000102780	DGKH
hsa-let-7a-5p	ENSG00000102781	KATNAL1
hsa-let-7a-5p	ENSG00000102996	MMP15
hsa-let-7a-5p	ENSG00000103066	PLA2G15
hsa-let-7a-5p	ENSG00000103202	NME4
hsa-let-7a-5p	ENSG00000103319	EEF2K
hsa-let-7a-5p	ENSG00000103342	GSPT1
hsa-let-7a-5p	ENSG00000103365	GGA2
hsa-let-7a-5p	ENSG00000103404	USP31
hsa-let-7a-5p	ENSG00000103489	XYLT1
hsa-let-7a-5p	ENSG00000103742	IGDCC4
hsa-let-7a-5p	ENSG00000104081	BMF
hsa-let-7a-5p	ENSG00000104164	BLOC1S6
hsa-let-7a-5p	ENSG00000104221	BRF2
hsa-let-7a-5p	ENSG00000104290	FZD3
hsa-let-7a-5p	ENSG00000104497	SNX16
hsa-let-7a-5p	ENSG00000104643	MTMR9
hsa-let-7a-5p	ENSG00000104833	TUBB4A
hsa-let-7a-5p	ENSG00000104885	DOT1L
hsa-let-7a-5p	ENSG00000104979	C19orf53
hsa-let-7a-5p	ENSG00000105127	AKAP8
hsa-let-7a-5p	ENSG00000105221	AKT2
hsa-let-7a-5p	ENSG00000105223	PLD3
hsa-let-7a-5p	ENSG00000105323	HNRNPUL1
hsa-let-7a-5p	ENSG00000105556	MIER2
hsa-let-7a-5p	ENSG00000105698	USF2
hsa-let-7a-5p	ENSG00000105810	CDK6
hsa-let-7a-5p	ENSG00000105855	ITGB8
hsa-let-7a-5p	ENSG00000105939	ZC3HAV1
hsa-let-7a-5p	ENSG00000105968	H2AFV
hsa-let-7a-5p	ENSG00000106086	PLEKHA8
hsa-let-7a-5p	ENSG00000106392	C1GALT1
hsa-let-7a-5p	ENSG00000106462	EZH2
hsa-let-7a-5p	ENSG00000106692	FKTN
hsa-let-7a-5p	ENSG00000106799	TGFBR1
hsa-let-7a-5p	ENSG00000107021	TBC1D13
hsa-let-7a-5p	ENSG00000107186	MPDZ
hsa-let-7a-5p	ENSG00000107372	ZFAND5
hsa-let-7a-5p	ENSG00000107443	CCNJ
hsa-let-7a-5p	ENSG00000107679	PLEKHA1
hsa-let-7a-5p	ENSG00000107719	PALD1
hsa-let-7a-5p	ENSG00000107954	NEURL
hsa-let-7a-5p	ENSG00000108055	SMC3
hsa-let-7a-5p	ENSG00000108091	CCDC6
hsa-let-7a-5p	ENSG00000108100	CCNY
hsa-let-7a-5p	ENSG00000108439	PNPO
hsa-let-7a-5p	ENSG00000108506	INTS2
hsa-let-7a-5p	ENSG00000108587	GOSR1
hsa-let-7a-5p	ENSG00000108651	UTP6
hsa-let-7a-5p	ENSG00000108679	LGALS3BP
hsa-let-7a-5p	ENSG00000108688	CCL7
hsa-let-7a-5p	ENSG00000108821	COL1A1
hsa-let-7a-5p	ENSG00000108953	YWHAE
hsa-let-7a-5p	ENSG00000108963	DPH1
hsa-let-7a-5p	ENSG00000109103	UNC119
hsa-let-7a-5p	ENSG00000109107	ALDOC
hsa-let-7a-5p	ENSG00000109472	CPE
hsa-let-7a-5p	ENSG00000109854	HTATIP2
hsa-let-7a-5p	ENSG00000109861	CTSC
hsa-let-7a-5p	ENSG00000110274	CEP164
hsa-let-7a-5p	ENSG00000110321	EIF4G2
hsa-let-7a-5p	ENSG00000110395	CBL
hsa-let-7a-5p	ENSG00000110660	SLC35F2
hsa-let-7a-5p	ENSG00000110723	EXPH5
hsa-let-7a-5p	ENSG00000110881	ASIC1
hsa-let-7a-5p	ENSG00000110888	CAPRIN2
hsa-let-7a-5p	ENSG00000111252	SH2B3
hsa-let-7a-5p	ENSG00000111319	SCNN1A
hsa-let-7a-5p	ENSG00000111540	RAB5B
hsa-let-7a-5p	ENSG00000111642	CHD4
hsa-let-7a-5p	ENSG00000111707	SUDS3
hsa-let-7a-5p	ENSG00000111711	GOLT1B
hsa-let-7a-5p	ENSG00000111885	MAN1A1
hsa-let-7a-5p	ENSG00000111962	UST
hsa-let-7a-5p	ENSG00000112183	RBM24
hsa-let-7a-5p	ENSG00000112218	GPR63
hsa-let-7a-5p	ENSG00000112245	PTP4A1
hsa-let-7a-5p	ENSG00000112365	ZBTB24
hsa-let-7a-5p	ENSG00000112679	DUSP22
hsa-let-7a-5p	ENSG00000112763	BTN2A1
hsa-let-7a-5p	ENSG00000112851	ERBB2IP
hsa-let-7a-5p	ENSG00000112972	HMGCS1
hsa-let-7a-5p	ENSG00000113196	HAND1
hsa-let-7a-5p	ENSG00000113282	CLINT1
hsa-let-7a-5p	ENSG00000113369	ARRDC3
hsa-let-7a-5p	ENSG00000113387	SUB1
hsa-let-7a-5p	ENSG00000113441	LNPEP
hsa-let-7a-5p	ENSG00000113569	NUP155
hsa-let-7a-5p	ENSG00000113649	TCERG1
hsa-let-7a-5p	ENSG00000114125	RNF7
hsa-let-7a-5p	ENSG00000114127	XRN1
hsa-let-7a-5p	ENSG00000114383	TUSC2
hsa-let-7a-5p	ENSG00000114529	C3orf52
hsa-let-7a-5p	ENSG00000114554	PLXNA1
hsa-let-7a-5p	ENSG00000114737	CISH
hsa-let-7a-5p	ENSG00000114739	ACVR2B
hsa-let-7a-5p	ENSG00000114790	ARHGEF26
hsa-let-7a-5p	ENSG00000114978	MOB1A
hsa-let-7a-5p	ENSG00000114993	RTKN
hsa-let-7a-5p	ENSG00000115073	ACTR1B
hsa-let-7a-5p	ENSG00000115419	GLS
hsa-let-7a-5p	ENSG00000115468	EFHD1
hsa-let-7a-5p	ENSG00000115504	EHBP1
hsa-let-7a-5p	ENSG00000115760	BIRC6
hsa-let-7a-5p	ENSG00000115902	SLC1A4
hsa-let-7a-5p	ENSG00000116001	TIA1
hsa-let-7a-5p	ENSG00000116017	ARID3A
hsa-let-7a-5p	ENSG00000116095	PLEKHA3
hsa-let-7a-5p	ENSG00000116132	PRRX1
hsa-let-7a-5p	ENSG00000116237	ICMT
hsa-let-7a-5p	ENSG00000116396	KCNC4
hsa-let-7a-5p	ENSG00000116406	EDEM3
hsa-let-7a-5p	ENSG00000116604	MEF2D
hsa-let-7a-5p	ENSG00000116667	C1orf21
hsa-let-7a-5p	ENSG00000116698	SMG7
hsa-let-7a-5p	ENSG00000116754	SRSF11
hsa-let-7a-5p	ENSG00000116874	WARS2
hsa-let-7a-5p	ENSG00000116903	EXOC8
hsa-let-7a-5p	ENSG00000116984	MTR
hsa-let-7a-5p	ENSG00000117020	AKT3
hsa-let-7a-5p	ENSG00000117280	RAB7L1
hsa-let-7a-5p	ENSG00000117308	GALE
hsa-let-7a-5p	ENSG00000117362	APH1A
hsa-let-7a-5p	ENSG00000117475	BLZF1
hsa-let-7a-5p	ENSG00000117479	SLC19A2
hsa-let-7a-5p	ENSG00000117500	TMED5
hsa-let-7a-5p	ENSG00000117505	DR1
hsa-let-7a-5p	ENSG00000117569	PTBP2
hsa-let-7a-5p	ENSG00000117751	PPP1R8
hsa-let-7a-5p	ENSG00000118257	NRP2
hsa-let-7a-5p	ENSG00000118402	ELOVL4
hsa-let-7a-5p	ENSG00000118503	TNFAIP3
hsa-let-7a-5p	ENSG00000118579	MED28
hsa-let-7a-5p	ENSG00000118873	RAB3GAP2
hsa-let-7a-5p	ENSG00000118971	CCND2
hsa-let-7a-5p	ENSG00000119138	KLF9
hsa-let-7a-5p	ENSG00000119328	FAM206A
hsa-let-7a-5p	ENSG00000119396	RAB14
hsa-let-7a-5p	ENSG00000119397	CNTRL
hsa-let-7a-5p	ENSG00000119401	TRIM32
hsa-let-7a-5p	ENSG00000119402	FBXW2
hsa-let-7a-5p	ENSG00000119537	KDSR
hsa-let-7a-5p	ENSG00000119547	ONECUT2
hsa-let-7a-5p	ENSG00000119661	DNAL1
hsa-let-7a-5p	ENSG00000119689	DLST
hsa-let-7a-5p	ENSG00000119899	SLC17A5
hsa-let-7a-5p	ENSG00000119906	FAM178A
hsa-let-7a-5p	ENSG00000120137	PANK3
hsa-let-7a-5p	ENSG00000120162	MOB3B
hsa-let-7a-5p	ENSG00000120519	SLC10A7
hsa-let-7a-5p	ENSG00000120742	SERP1
hsa-let-7a-5p	ENSG00000120875	DUSP4
hsa-let-7a-5p	ENSG00000120925	RNF170
hsa-let-7a-5p	ENSG00000121039	RDH10
hsa-let-7a-5p	ENSG00000121057	AKAP1
hsa-let-7a-5p	ENSG00000121058	COIL
hsa-let-7a-5p	ENSG00000121060	TRIM25
hsa-let-7a-5p	ENSG00000121542	SEC22A
hsa-let-7a-5p	ENSG00000121858	TNFSF10
hsa-let-7a-5p	ENSG00000121892	PDS5A
hsa-let-7a-5p	ENSG00000121989	ACVR2A
hsa-let-7a-5p	ENSG00000122482	ZNF644
hsa-let-7a-5p	ENSG00000122484	RPAP2
hsa-let-7a-5p	ENSG00000122592	HOXA7
hsa-let-7a-5p	ENSG00000122783	C7orf49
hsa-let-7a-5p	ENSG00000122863	CHST3
hsa-let-7a-5p	ENSG00000123159	GIPC1
hsa-let-7a-5p	ENSG00000123178	SPRYD7
hsa-let-7a-5p	ENSG00000123388	HOXC11
hsa-let-7a-5p	ENSG00000123472	ATPAF1
hsa-let-7a-5p	ENSG00000123505	AMD1
hsa-let-7a-5p	ENSG00000123612	ACVR1C
hsa-let-7a-5p	ENSG00000123684	LPGAT1
hsa-let-7a-5p	ENSG00000124151	NCOA3
hsa-let-7a-5p	ENSG00000124171	PARD6B
hsa-let-7a-5p	ENSG00000124459	ZNF45
hsa-let-7a-5p	ENSG00000124523	SIRT5
hsa-let-7a-5p	ENSG00000124574	ABCC10
hsa-let-7a-5p	ENSG00000124762	CDKN1A
hsa-let-7a-5p	ENSG00000124813	RUNX2
hsa-let-7a-5p	ENSG00000125447	GGA3
hsa-let-7a-5p	ENSG00000125611	CHCHD5
hsa-let-7a-5p	ENSG00000125657	TNFSF9
hsa-let-7a-5p	ENSG00000125845	BMP2
hsa-let-7a-5p	ENSG00000125871	MGME1
hsa-let-7a-5p	ENSG00000126003	PLAGL2
hsa-let-7a-5p	ENSG00000126016	AMOT
hsa-let-7a-5p	ENSG00000126067	PSMB2
hsa-let-7a-5p	ENSG00000126216	TUBGCP3
hsa-let-7a-5p	ENSG00000126351	THRA
hsa-let-7a-5p	ENSG00000126353	CCR7
hsa-let-7a-5p	ENSG00000126698	DNAJC8
hsa-let-7a-5p	ENSG00000126768	TIMM17B
hsa-let-7a-5p	ENSG00000127328	RAB3IP
hsa-let-7a-5p	ENSG00000127603	MACF1
hsa-let-7a-5p	ENSG00000127838	PNKD
hsa-let-7a-5p	ENSG00000127946	HIP1
hsa-let-7a-5p	ENSG00000128311	TST
hsa-let-7a-5p	ENSG00000128510	CPA4
hsa-let-7a-5p	ENSG00000128524	ATP6V1F
hsa-let-7a-5p	ENSG00000128585	MKLN1
hsa-let-7a-5p	ENSG00000128872	TMOD2
hsa-let-7a-5p	ENSG00000128989	ARPP19
hsa-let-7a-5p	ENSG00000129422	MTUS1
[truncated: 998,000+ more rows]
