# Supplementary material for: Dysregulated lncRNA-miRNA-mRNA Network Reveals Patient Survival-Associated Modules and RNA Binding Proteins in Invasive Breast Carcinoma
Source: Front Genet. 2020 Jan 15;10:1284. doi: 10.3389/fgene.2019.01284 (PMC6975227; doi:10.3389/fgene.2019.01284)
Supplement: Supplementary file 1 [file DataSheet_1.zip › SupplementaryTables/tableS8_Interactions of dysregulated network.txt]

miRNA	Direction	TargetEnsembl	TargetSymbol	TargetType	TargetDirection
let-7c	DOWN	ENSG00000228223	HCG11	lncRNA	DOWN
let-7c	DOWN	ENSG00000260920	RP1-228H13.5	lncRNA	UP
let-7c	DOWN	ENSG00000269416	CTB-175P5.4	lncRNA	UP
mir-100	DOWN	ENSG00000186594	MIR22HG	lncRNA	DOWN
mir-10b	DOWN	ENSG00000259583	RP11-66B24.4	lncRNA	DOWN
mir-125b	DOWN	ENSG00000223764	RP11-54O7.3	lncRNA	UP
mir-125b	DOWN	ENSG00000234233	KCNH1-IT1	lncRNA	OFF
mir-139	DOWN	ENSG00000253190	AC084082.3	lncRNA	ON
mir-143	DOWN	ENSG00000231160	RP11-617D20.1	lncRNA	DOWN
mir-143	DOWN	ENSG00000263753	LINC00667	lncRNA	DOWN
mir-144	DOWN	ENSG00000228223	HCG11	lncRNA	DOWN
mir-145	DOWN	ENSG00000230699	RP11-54O7.1	lncRNA	UP
mir-145	DOWN	ENSG00000269936	MIR145	lncRNA	DOWN
mir-195	DOWN	ENSG00000230699	RP11-54O7.1	lncRNA	UP
mir-195	DOWN	ENSG00000258441	LINC00641	lncRNA	DOWN
mir-195	DOWN	ENSG00000259583	RP11-66B24.4	lncRNA	DOWN
mir-195	DOWN	ENSG00000267532	MIR497HG	lncRNA	DOWN
mir-195	DOWN	ENSG00000268262	CTC-246B18.8	lncRNA	UP
mir-205	DOWN	ENSG00000223764	RP11-54O7.3	lncRNA	UP
mir-335	DOWN	ENSG00000228223	HCG11	lncRNA	DOWN
mir-376c	DOWN	ENSG00000226237	RP11-276H19.1	lncRNA	DOWN
mir-376c	DOWN	ENSG00000228223	HCG11	lncRNA	DOWN
mir-377	DOWN	ENSG00000228223	HCG11	lncRNA	DOWN
mir-377	DOWN	ENSG00000234996	RP11-480I12.7	lncRNA	UP
mir-377	DOWN	ENSG00000237438	CECR7	lncRNA	DOWN
mir-377	DOWN	ENSG00000255559	ZNF252P-AS1	lncRNA	UP
mir-377	DOWN	ENSG00000268262	CTC-246B18.8	lncRNA	UP
mir-378c	DOWN	ENSG00000257829	RP11-845M18.6	lncRNA	DOWN
mir-379	DOWN	ENSG00000228223	HCG11	lncRNA	DOWN
mir-379	DOWN	ENSG00000232677	LINC00665	lncRNA	UP
mir-381	DOWN	ENSG00000226953	AC010890.1	lncRNA	DOWN
mir-381	DOWN	ENSG00000237438	CECR7	lncRNA	DOWN
mir-432	DOWN	ENSG00000236094	LINC00545	lncRNA	ON
mir-432	DOWN	ENSG00000262468	RP11-95P2.1	lncRNA	UP
mir-452	DOWN	ENSG00000203499	FAM83H-AS1	lncRNA	UP
mir-452	DOWN	ENSG00000265206	MIR142	lncRNA	UP
mir-494	DOWN	ENSG00000203288	RP11-98D18.9	lncRNA	UP
mir-495	DOWN	ENSG00000228223	HCG11	lncRNA	DOWN
mir-497	DOWN	ENSG00000213904	LIPE-AS1	lncRNA	DOWN
mir-497	DOWN	ENSG00000259583	RP11-66B24.4	lncRNA	DOWN
mir-511	DOWN	ENSG00000228223	HCG11	lncRNA	DOWN
mir-511	DOWN	ENSG00000254290	RP11-150O12.3	lncRNA	UP
mir-511	DOWN	ENSG00000258441	LINC00641	lncRNA	DOWN
mir-551b	DOWN	ENSG00000258441	LINC00641	lncRNA	DOWN
mir-584	DOWN	ENSG00000261040	CTD-2319I12.1	lncRNA	UP
mir-654	DOWN	ENSG00000196421	LINC00176	lncRNA	UP
mir-654	DOWN	ENSG00000228223	HCG11	lncRNA	DOWN
mir-654	DOWN	ENSG00000229847	EMX2OS	lncRNA	DOWN
mir-6716	DOWN	ENSG00000231160	RP11-617D20.1	lncRNA	DOWN
mir-758	DOWN	ENSG00000203288	RP11-98D18.9	lncRNA	UP
mir-99a	DOWN	ENSG00000223764	RP11-54O7.3	lncRNA	UP
mir-99a	DOWN	ENSG00000266402	SNORA76	lncRNA	UP
let-7c	DOWN	ENSG00000003096	KLHL13	mRNA	DOWN
let-7c	DOWN	ENSG00000069702	TGFBR3	mRNA	DOWN
let-7c	DOWN	ENSG00000073282	TP63	mRNA	DOWN
let-7c	DOWN	ENSG00000077157	PPP1R12B	mRNA	DOWN
let-7c	DOWN	ENSG00000090530	LEPREL1	mRNA	DOWN
let-7c	DOWN	ENSG00000099204	ABLIM1	mRNA	DOWN
let-7c	DOWN	ENSG00000105971	CAV2	mRNA	DOWN
let-7c	DOWN	ENSG00000106829	TLE4	mRNA	DOWN
let-7c	DOWN	ENSG00000113580	NR3C1	mRNA	DOWN
let-7c	DOWN	ENSG00000113594	LIFR	mRNA	DOWN
let-7c	DOWN	ENSG00000116396	KCNC4	mRNA	DOWN
let-7c	DOWN	ENSG00000119138	KLF9	mRNA	DOWN
let-7c	DOWN	ENSG00000119771	KLHL29	mRNA	DOWN
let-7c	DOWN	ENSG00000120162	MOB3B	mRNA	DOWN
let-7c	DOWN	ENSG00000120738	EGR1	mRNA	DOWN
let-7c	DOWN	ENSG00000132561	MATN2	mRNA	DOWN
let-7c	DOWN	ENSG00000134138	MEIS2	mRNA	DOWN
let-7c	DOWN	ENSG00000135046	ANXA1	mRNA	DOWN
let-7c	DOWN	ENSG00000136158	SPRY2	mRNA	DOWN
let-7c	DOWN	ENSG00000136848	DAB2IP	mRNA	DOWN
let-7c	DOWN	ENSG00000144642	RBMS3	mRNA	DOWN
let-7c	DOWN	ENSG00000144730	IL17RD	mRNA	DOWN
let-7c	DOWN	ENSG00000145147	SLIT2	mRNA	DOWN
let-7c	DOWN	ENSG00000145675	PIK3R1	mRNA	DOWN
let-7c	DOWN	ENSG00000147862	NFIB	mRNA	DOWN
let-7c	DOWN	ENSG00000148737	TCF7L2	mRNA	DOWN
let-7c	DOWN	ENSG00000149231	CCDC82	mRNA	DOWN
let-7c	DOWN	ENSG00000150907	FOXO1	mRNA	DOWN
let-7c	DOWN	ENSG00000152465	NMT2	mRNA	DOWN
let-7c	DOWN	ENSG00000152818	UTRN	mRNA	DOWN
let-7c	DOWN	ENSG00000153291	SLC25A27	mRNA	DOWN
let-7c	DOWN	ENSG00000154736	ADAMTS5	mRNA	DOWN
let-7c	DOWN	ENSG00000155016	CYP2U1	mRNA	DOWN
let-7c	DOWN	ENSG00000157557	ETS2	mRNA	DOWN
let-7c	DOWN	ENSG00000159200	RCAN1	mRNA	DOWN
let-7c	DOWN	ENSG00000163378	EOGT	mRNA	DOWN
let-7c	DOWN	ENSG00000163513	TGFBR2	mRNA	DOWN
let-7c	DOWN	ENSG00000164330	EBF1	mRNA	DOWN
let-7c	DOWN	ENSG00000165152	TMEM246	mRNA	DOWN
let-7c	DOWN	ENSG00000166025	AMOTL1	mRNA	DOWN
let-7c	DOWN	ENSG00000166833	NAV2	mRNA	DOWN
let-7c	DOWN	ENSG00000169252	ADRB2	mRNA	DOWN
let-7c	DOWN	ENSG00000171522	PTGER4	mRNA	DOWN
let-7c	DOWN	ENSG00000177707	PVRL3	mRNA	DOWN
let-7c	DOWN	ENSG00000178662	CSRNP3	mRNA	DOWN
let-7c	DOWN	ENSG00000178695	KCTD12	mRNA	DOWN
let-7c	DOWN	ENSG00000180660	MAB21L1	mRNA	DOWN
let-7c	DOWN	ENSG00000198947	DMD	mRNA	DOWN
mir-100	DOWN	ENSG00000069702	TGFBR3	mRNA	DOWN
mir-100	DOWN	ENSG00000073712	FERMT2	mRNA	DOWN
mir-100	DOWN	ENSG00000088854	C20orf194	mRNA	DOWN
mir-100	DOWN	ENSG00000092964	DPYSL2	mRNA	DOWN
mir-100	DOWN	ENSG00000106004	HOXA5	mRNA	DOWN
mir-100	DOWN	ENSG00000112531	QKI	mRNA	DOWN
mir-100	DOWN	ENSG00000113369	ARRDC3	mRNA	DOWN
mir-100	DOWN	ENSG00000115963	RND3	mRNA	DOWN
mir-100	DOWN	ENSG00000117707	PROX1	mRNA	DOWN
mir-100	DOWN	ENSG00000122863	CHST3	mRNA	DOWN
mir-100	DOWN	ENSG00000124942	AHNAK	mRNA	DOWN
mir-100	DOWN	ENSG00000136111	TBC1D4	mRNA	DOWN
mir-100	DOWN	ENSG00000137693	YAP1	mRNA	DOWN
mir-100	DOWN	ENSG00000137804	NUSAP1	mRNA	UP
mir-100	DOWN	ENSG00000145675	PIK3R1	mRNA	DOWN
mir-100	DOWN	ENSG00000147862	NFIB	mRNA	DOWN
mir-100	DOWN	ENSG00000148737	TCF7L2	mRNA	DOWN
mir-100	DOWN	ENSG00000149289	ZC3H12C	mRNA	DOWN
mir-100	DOWN	ENSG00000151748	SAV1	mRNA	DOWN
mir-100	DOWN	ENSG00000151835	SACS	mRNA	DOWN
mir-100	DOWN	ENSG00000152104	PTPN14	mRNA	DOWN
mir-100	DOWN	ENSG00000152465	NMT2	mRNA	DOWN
mir-100	DOWN	ENSG00000154736	ADAMTS5	mRNA	DOWN
mir-100	DOWN	ENSG00000157554	ERG	mRNA	DOWN
mir-100	DOWN	ENSG00000164330	EBF1	mRNA	DOWN
mir-100	DOWN	ENSG00000164463	CREBRF	mRNA	DOWN
mir-100	DOWN	ENSG00000168994	PXDC1	mRNA	DOWN
mir-100	DOWN	ENSG00000173530	TNFRSF10D	mRNA	DOWN
mir-100	DOWN	ENSG00000173757	STAT5B	mRNA	DOWN
mir-100	DOWN	ENSG00000178695	KCTD12	mRNA	DOWN
mir-100	DOWN	ENSG00000196911	KPNA5	mRNA	DOWN
mir-10b	DOWN	ENSG00000042445	RETSAT	mRNA	DOWN
mir-10b	DOWN	ENSG00000069702	TGFBR3	mRNA	DOWN
mir-10b	DOWN	ENSG00000079308	TNS1	mRNA	DOWN
mir-10b	DOWN	ENSG00000081041	CXCL2	mRNA	DOWN
mir-10b	DOWN	ENSG00000099204	ABLIM1	mRNA	DOWN
mir-10b	DOWN	ENSG00000101412	E2F1	mRNA	UP
mir-10b	DOWN	ENSG00000103994	ZNF106	mRNA	DOWN
mir-10b	DOWN	ENSG00000105997	HOXA3	mRNA	DOWN
mir-10b	DOWN	ENSG00000113648	H2AFY	mRNA	UP
mir-10b	DOWN	ENSG00000113916	BCL6	mRNA	DOWN
mir-10b	DOWN	ENSG00000119729	RHOQ	mRNA	DOWN
mir-10b	DOWN	ENSG00000119771	KLHL29	mRNA	DOWN
mir-10b	DOWN	ENSG00000122952	ZWINT	mRNA	UP
mir-10b	DOWN	ENSG00000130520	LSM4	mRNA	UP
mir-10b	DOWN	ENSG00000133687	TMTC1	mRNA	DOWN
mir-10b	DOWN	ENSG00000134531	EMP1	mRNA	DOWN
mir-10b	DOWN	ENSG00000136111	TBC1D4	mRNA	DOWN
mir-10b	DOWN	ENSG00000137693	YAP1	mRNA	DOWN
mir-10b	DOWN	ENSG00000144935	TRPC1	mRNA	DOWN
mir-10b	DOWN	ENSG00000152518	ZFP36L2	mRNA	DOWN
mir-10b	DOWN	ENSG00000154734	ADAMTS1	mRNA	DOWN
mir-10b	DOWN	ENSG00000154736	ADAMTS5	mRNA	DOWN
mir-10b	DOWN	ENSG00000169252	ADRB2	mRNA	DOWN
mir-10b	DOWN	ENSG00000169679	BUB1	mRNA	UP
mir-10b	DOWN	ENSG00000171408	PDE7B	mRNA	DOWN
mir-10b	DOWN	ENSG00000178662	CSRNP3	mRNA	DOWN
mir-10b	DOWN	ENSG00000187079	TEAD1	mRNA	DOWN
mir-10b	DOWN	ENSG00000196715	VKORC1L1	mRNA	DOWN
mir-10b	DOWN	ENSG00000205269	TMEM170B	mRNA	DOWN
mir-139	DOWN	ENSG00000048740	CELF2	mRNA	DOWN
mir-139	DOWN	ENSG00000069702	TGFBR3	mRNA	DOWN
mir-139	DOWN	ENSG00000111961	SASH1	mRNA	DOWN
mir-139	DOWN	ENSG00000116016	EPAS1	mRNA	DOWN
mir-139	DOWN	ENSG00000118596	SLC16A7	mRNA	DOWN
mir-139	DOWN	ENSG00000119138	KLF9	mRNA	DOWN
mir-139	DOWN	ENSG00000130224	LRCH2	mRNA	DOWN
mir-139	DOWN	ENSG00000136826	KLF4	mRNA	DOWN
mir-139	DOWN	ENSG00000143761	ARF1	mRNA	UP
mir-139	DOWN	ENSG00000147202	DIAPH2	mRNA	DOWN
mir-139	DOWN	ENSG00000149798	CDC42EP2	mRNA	DOWN
mir-139	DOWN	ENSG00000150907	FOXO1	mRNA	DOWN
mir-139	DOWN	ENSG00000152492	CCDC50	mRNA	DOWN
mir-139	DOWN	ENSG00000152518	ZFP36L2	mRNA	DOWN
mir-139	DOWN	ENSG00000164463	CREBRF	mRNA	DOWN
mir-139	DOWN	ENSG00000167074	TEF	mRNA	DOWN
mir-139	DOWN	ENSG00000169692	AGPAT2	mRNA	DOWN
mir-139	DOWN	ENSG00000170345	FOS	mRNA	DOWN
mir-139	DOWN	ENSG00000172935	MRGPRF	mRNA	DOWN
mir-139	DOWN	ENSG00000174804	FZD4	mRNA	DOWN
mir-139	DOWN	ENSG00000177606	JUN	mRNA	DOWN
mir-139	DOWN	ENSG00000177707	PVRL3	mRNA	DOWN
mir-139	DOWN	ENSG00000178695	KCTD12	mRNA	DOWN
mir-139	DOWN	ENSG00000185818	NAT8L	mRNA	DOWN
mir-139	DOWN	ENSG00000186951	PPARA	mRNA	DOWN
mir-139	DOWN	ENSG00000198947	DMD	mRNA	DOWN
mir-143	DOWN	ENSG00000116016	EPAS1	mRNA	DOWN
mir-143	DOWN	ENSG00000118762	PKD2	mRNA	DOWN
mir-143	DOWN	ENSG00000137033	IL33	mRNA	DOWN
mir-143	DOWN	ENSG00000164330	EBF1	mRNA	DOWN
mir-143	DOWN	ENSG00000178695	KCTD12	mRNA	DOWN
mir-144	DOWN	ENSG00000004799	PDK4	mRNA	DOWN
mir-144	DOWN	ENSG00000073712	FERMT2	mRNA	DOWN
mir-144	DOWN	ENSG00000105974	CAV1	mRNA	DOWN
mir-144	DOWN	ENSG00000152270	PDE3B	mRNA	DOWN
mir-144	DOWN	ENSG00000196715	VKORC1L1	mRNA	DOWN
mir-145	DOWN	ENSG00000068366	ACSL4	mRNA	DOWN
mir-145	DOWN	ENSG00000081041	CXCL2	mRNA	DOWN
mir-145	DOWN	ENSG00000091436	MLTK	mRNA	DOWN
mir-145	DOWN	ENSG00000111961	SASH1	mRNA	DOWN
mir-145	DOWN	ENSG00000128016	ZFP36	mRNA	DOWN
mir-145	DOWN	ENSG00000130962	PRRG1	mRNA	DOWN
mir-145	DOWN	ENSG00000136111	TBC1D4	mRNA	DOWN
mir-145	DOWN	ENSG00000139793	MBNL2	mRNA	DOWN
mir-145	DOWN	ENSG00000147862	NFIB	mRNA	DOWN
mir-145	DOWN	ENSG00000150347	ARID5B	mRNA	DOWN
mir-145	DOWN	ENSG00000150907	FOXO1	mRNA	DOWN
mir-145	DOWN	ENSG00000152492	CCDC50	mRNA	DOWN
mir-145	DOWN	ENSG00000154736	ADAMTS5	mRNA	DOWN
mir-145	DOWN	ENSG00000162407	PPAP2B	mRNA	DOWN
mir-145	DOWN	ENSG00000163513	TGFBR2	mRNA	DOWN
mir-145	DOWN	ENSG00000166831	RBPMS2	mRNA	DOWN
mir-145	DOWN	ENSG00000173757	STAT5B	mRNA	DOWN
mir-145	DOWN	ENSG00000176720	BOK	mRNA	DOWN
mir-145	DOWN	ENSG00000180447	GAS1	mRNA	DOWN
mir-145	DOWN	ENSG00000182253	SYNM	mRNA	DOWN
mir-145	DOWN	ENSG00000185818	NAT8L	mRNA	DOWN
mir-195	DOWN	ENSG00000019485	PRDM11	mRNA	DOWN
mir-195	DOWN	ENSG00000067113	PPAP2A	mRNA	DOWN
mir-195	DOWN	ENSG00000069702	TGFBR3	mRNA	DOWN
mir-195	DOWN	ENSG00000101955	SRPX	mRNA	DOWN
mir-195	DOWN	ENSG00000105997	HOXA3	mRNA	DOWN
mir-195	DOWN	ENSG00000106829	TLE4	mRNA	DOWN
mir-195	DOWN	ENSG00000108799	EZH1	mRNA	DOWN
mir-195	DOWN	ENSG00000113369	ARRDC3	mRNA	DOWN
mir-195	DOWN	ENSG00000114698	PLSCR4	mRNA	DOWN
mir-195	DOWN	ENSG00000116396	KCNC4	mRNA	DOWN
mir-195	DOWN	ENSG00000118762	PKD2	mRNA	DOWN
mir-195	DOWN	ENSG00000128918	ALDH1A2	mRNA	DOWN
mir-195	DOWN	ENSG00000136111	TBC1D4	mRNA	DOWN
mir-195	DOWN	ENSG00000136848	DAB2IP	mRNA	DOWN
mir-195	DOWN	ENSG00000139946	PELI2	mRNA	DOWN
mir-195	DOWN	ENSG00000141404	GNAL	mRNA	DOWN
mir-195	DOWN	ENSG00000144642	RBMS3	mRNA	DOWN
mir-195	DOWN	ENSG00000144935	TRPC1	mRNA	DOWN
mir-195	DOWN	ENSG00000145335	SNCA	mRNA	DOWN
mir-195	DOWN	ENSG00000145675	PIK3R1	mRNA	DOWN
mir-195	DOWN	ENSG00000150347	ARID5B	mRNA	DOWN
mir-195	DOWN	ENSG00000150764	DIXDC1	mRNA	DOWN
mir-195	DOWN	ENSG00000152104	PTPN14	mRNA	DOWN
mir-195	DOWN	ENSG00000152492	CCDC50	mRNA	DOWN
mir-195	DOWN	ENSG00000154736	ADAMTS5	mRNA	DOWN
mir-195	DOWN	ENSG00000155324	GRAMD3	mRNA	DOWN
mir-195	DOWN	ENSG00000162407	PPAP2B	mRNA	DOWN
mir-195	DOWN	ENSG00000164463	CREBRF	mRNA	DOWN
mir-195	DOWN	ENSG00000169252	ADRB2	mRNA	DOWN
mir-195	DOWN	ENSG00000198478	SH3BGRL2	mRNA	DOWN
mir-195	DOWN	ENSG00000198947	DMD	mRNA	DOWN
mir-205	DOWN	ENSG00000159176	CSRP1	mRNA	DOWN
mir-335	DOWN	ENSG00000069431	ABCC9	mRNA	DOWN
mir-335	DOWN	ENSG00000076706	MCAM	mRNA	DOWN
mir-335	DOWN	ENSG00000080293	SCTR	mRNA	DOWN
mir-335	DOWN	ENSG00000105971	CAV2	mRNA	DOWN
mir-335	DOWN	ENSG00000109686	SH3D19	mRNA	DOWN
mir-335	DOWN	ENSG00000111275	ALDH2	mRNA	DOWN
mir-335	DOWN	ENSG00000119729	RHOQ	mRNA	DOWN
mir-335	DOWN	ENSG00000123612	ACVR1C	mRNA	DOWN
mir-335	DOWN	ENSG00000127955	GNAI1	mRNA	DOWN
mir-335	DOWN	ENSG00000129680	MAP7D3	mRNA	DOWN
mir-335	DOWN	ENSG00000135678	CPM	mRNA	DOWN
mir-335	DOWN	ENSG00000135917	SLC19A3	mRNA	DOWN
mir-335	DOWN	ENSG00000157654	PALM2-AKAP2	mRNA	DOWN
mir-335	DOWN	ENSG00000172901	AQPEP	mRNA	DOWN
mir-335	DOWN	ENSG00000173208	ABCD2	mRNA	DOWN
mir-335	DOWN	ENSG00000174804	FZD4	mRNA	DOWN
mir-335	DOWN	ENSG00000196715	VKORC1L1	mRNA	DOWN
mir-335	DOWN	ENSG00000205726	ITSN1	mRNA	DOWN
mir-335	DOWN	ENSG00000221866	PLXNA4	mRNA	DOWN
mir-376c	DOWN	ENSG00000105976	MET	mRNA	DOWN
mir-376c	DOWN	ENSG00000118971	CCND2	mRNA	DOWN
mir-376c	DOWN	ENSG00000134138	MEIS2	mRNA	DOWN
mir-376c	DOWN	ENSG00000151835	SACS	mRNA	DOWN
mir-377	DOWN	ENSG00000145335	SNCA	mRNA	DOWN
mir-377	DOWN	ENSG00000154736	ADAMTS5	mRNA	DOWN
mir-377	DOWN	ENSG00000212719	C17orf51	mRNA	DOWN
mir-378c	DOWN	ENSG00000076706	MCAM	mRNA	DOWN
mir-378c	DOWN	ENSG00000099957	P2RX6	mRNA	DOWN
mir-378c	DOWN	ENSG00000146477	SLC22A3	mRNA	DOWN
mir-378c	DOWN	ENSG00000150907	FOXO1	mRNA	DOWN
mir-379	DOWN	ENSG00000006468	ETV1	mRNA	DOWN
mir-379	DOWN	ENSG00000118762	PKD2	mRNA	DOWN
mir-379	DOWN	ENSG00000131711	MAP1B	mRNA	DOWN
mir-379	DOWN	ENSG00000134138	MEIS2	mRNA	DOWN
mir-381	DOWN	ENSG00000006468	ETV1	mRNA	DOWN
mir-381	DOWN	ENSG00000105976	MET	mRNA	DOWN
mir-381	DOWN	ENSG00000119138	KLF9	mRNA	DOWN
mir-381	DOWN	ENSG00000134138	MEIS2	mRNA	DOWN
mir-381	DOWN	ENSG00000145335	SNCA	mRNA	DOWN
mir-381	DOWN	ENSG00000146592	CREB5	mRNA	DOWN
mir-381	DOWN	ENSG00000150907	FOXO1	mRNA	DOWN
mir-381	DOWN	ENSG00000154736	ADAMTS5	mRNA	DOWN
mir-432	DOWN	ENSG00000146592	CREB5	mRNA	DOWN
mir-432	DOWN	ENSG00000212719	C17orf51	mRNA	DOWN
mir-452	DOWN	ENSG00000105971	CAV2	mRNA	DOWN
mir-452	DOWN	ENSG00000147852	VLDLR	mRNA	DOWN
mir-452	DOWN	ENSG00000151726	ACSL1	mRNA	DOWN
mir-452	DOWN	ENSG00000153823	PID1	mRNA	DOWN
mir-452	DOWN	ENSG00000162733	DDR2	mRNA	DOWN
mir-452	DOWN	ENSG00000171596	NMUR1	mRNA	DOWN
mir-452	DOWN	ENSG00000173208	ABCD2	mRNA	DOWN
mir-494	DOWN	ENSG00000185070	FLRT2	mRNA	DOWN
mir-495	DOWN	ENSG00000134138	MEIS2	mRNA	DOWN
mir-495	DOWN	ENSG00000143344	RGL1	mRNA	DOWN
mir-495	DOWN	ENSG00000144339	TMEFF2	mRNA	ON
mir-495	DOWN	ENSG00000151835	SACS	mRNA	DOWN
mir-495	DOWN	ENSG00000154736	ADAMTS5	mRNA	DOWN
mir-495	DOWN	ENSG00000171408	PDE7B	mRNA	DOWN
mir-495	DOWN	ENSG00000206384	COL6A6	mRNA	DOWN
mir-497	DOWN	ENSG00000069702	TGFBR3	mRNA	DOWN
mir-497	DOWN	ENSG00000108799	EZH1	mRNA	DOWN
mir-497	DOWN	ENSG00000113578	FGF1	mRNA	DOWN
mir-497	DOWN	ENSG00000114698	PLSCR4	mRNA	DOWN
mir-497	DOWN	ENSG00000137727	ARHGAP20	mRNA	DOWN
mir-497	DOWN	ENSG00000138640	FAM13A	mRNA	DOWN
mir-497	DOWN	ENSG00000139946	PELI2	mRNA	DOWN
mir-497	DOWN	ENSG00000141404	GNAL	mRNA	DOWN
mir-497	DOWN	ENSG00000144642	RBMS3	mRNA	DOWN
mir-497	DOWN	ENSG00000152104	PTPN14	mRNA	DOWN
mir-497	DOWN	ENSG00000152492	CCDC50	mRNA	DOWN
mir-497	DOWN	ENSG00000154736	ADAMTS5	mRNA	DOWN
mir-497	DOWN	ENSG00000155324	GRAMD3	mRNA	DOWN
mir-497	DOWN	ENSG00000187699	C2orf88	mRNA	DOWN
mir-497	DOWN	ENSG00000198478	SH3BGRL2	mRNA	DOWN
mir-497	DOWN	ENSG00000198947	DMD	mRNA	DOWN
mir-511	DOWN	ENSG00000010319	SEMA3G	mRNA	DOWN
mir-511	DOWN	ENSG00000053254	FOXN3	mRNA	DOWN
mir-511	DOWN	ENSG00000068366	ACSL4	mRNA	DOWN
mir-511	DOWN	ENSG00000072657	TRHDE	mRNA	DOWN
mir-511	DOWN	ENSG00000074416	MGLL	mRNA	DOWN
mir-511	DOWN	ENSG00000079215	SLC1A3	mRNA	DOWN
mir-511	DOWN	ENSG00000079819	EPB41L2	mRNA	DOWN
mir-511	DOWN	ENSG00000092964	DPYSL2	mRNA	DOWN
mir-511	DOWN	ENSG00000099204	ABLIM1	mRNA	DOWN
mir-511	DOWN	ENSG00000105971	CAV2	mRNA	DOWN
mir-511	DOWN	ENSG00000112531	QKI	mRNA	DOWN
mir-511	DOWN	ENSG00000119729	RHOQ	mRNA	DOWN
mir-511	DOWN	ENSG00000127951	FGL2	mRNA	DOWN
mir-511	DOWN	ENSG00000129514	FOXA1	mRNA	UP
mir-511	DOWN	ENSG00000130052	STARD8	mRNA	DOWN
mir-511	DOWN	ENSG00000131386	GALNT15	mRNA	DOWN
mir-511	DOWN	ENSG00000132837	DMGDH	mRNA	DOWN
mir-511	DOWN	ENSG00000133800	LYVE1	mRNA	DOWN
mir-511	DOWN	ENSG00000135272	MDFIC	mRNA	DOWN
mir-511	DOWN	ENSG00000135678	CPM	mRNA	DOWN
mir-511	DOWN	ENSG00000146477	SLC22A3	mRNA	DOWN
mir-511	DOWN	ENSG00000147251	DOCK11	mRNA	DOWN
mir-511	DOWN	ENSG00000149231	CCDC82	mRNA	DOWN
mir-511	DOWN	ENSG00000152492	CCDC50	mRNA	DOWN
mir-511	DOWN	ENSG00000154175	ABI3BP	mRNA	DOWN
mir-511	DOWN	ENSG00000154736	ADAMTS5	mRNA	DOWN
mir-511	DOWN	ENSG00000157150	TIMP4	mRNA	DOWN
mir-511	DOWN	ENSG00000157617	C2CD2	mRNA	DOWN
mir-511	DOWN	ENSG00000158186	MRAS	mRNA	DOWN
mir-511	DOWN	ENSG00000162616	DNAJB4	mRNA	DOWN
mir-511	DOWN	ENSG00000162733	DDR2	mRNA	DOWN
mir-511	DOWN	ENSG00000164035	EMCN	mRNA	DOWN
mir-511	DOWN	ENSG00000164330	EBF1	mRNA	DOWN
mir-511	DOWN	ENSG00000168079	SCARA5	mRNA	DOWN
mir-511	DOWN	ENSG00000171056	SOX7	mRNA	DOWN
mir-511	DOWN	ENSG00000175445	LPL	mRNA	DOWN
mir-511	DOWN	ENSG00000185112	FAM43A	mRNA	DOWN
mir-511	DOWN	ENSG00000186188	FFAR4	mRNA	DOWN
mir-511	DOWN	ENSG00000188215	DCUN1D3	mRNA	DOWN
mir-511	DOWN	ENSG00000196715	VKORC1L1	mRNA	DOWN
mir-511	DOWN	ENSG00000221866	PLXNA4	mRNA	DOWN
mir-551b	DOWN	ENSG00000069431	ABCC9	mRNA	DOWN
mir-551b	DOWN	ENSG00000095637	SORBS1	mRNA	DOWN
mir-551b	DOWN	ENSG00000105974	CAV1	mRNA	DOWN
mir-551b	DOWN	ENSG00000106034	CPED1	mRNA	DOWN
mir-551b	DOWN	ENSG00000109846	CRYAB	mRNA	DOWN
mir-551b	DOWN	ENSG00000112531	QKI	mRNA	DOWN
mir-551b	DOWN	ENSG00000112964	GHR	mRNA	DOWN
mir-551b	DOWN	ENSG00000113580	NR3C1	mRNA	DOWN
mir-551b	DOWN	ENSG00000113594	LIFR	mRNA	DOWN
mir-551b	DOWN	ENSG00000115306	SPTBN1	mRNA	DOWN
mir-551b	DOWN	ENSG00000116016	EPAS1	mRNA	DOWN
mir-551b	DOWN	ENSG00000123360	PDE1B	mRNA	DOWN
mir-551b	DOWN	ENSG00000133401	PDZD2	mRNA	DOWN
mir-551b	DOWN	ENSG00000137713	PPP2R1B	mRNA	DOWN
mir-551b	DOWN	ENSG00000138685	FGF2	mRNA	DOWN
mir-551b	DOWN	ENSG00000163430	FSTL1	mRNA	DOWN
mir-551b	DOWN	ENSG00000163513	TGFBR2	mRNA	DOWN
mir-551b	DOWN	ENSG00000165424	ZCCHC24	mRNA	DOWN
mir-551b	DOWN	ENSG00000172840	PDP2	mRNA	DOWN
mir-551b	DOWN	ENSG00000197256	KANK2	mRNA	DOWN
mir-551b	DOWN	ENSG00000198947	DMD	mRNA	DOWN
mir-551b	DOWN	ENSG00000205269	TMEM170B	mRNA	DOWN
mir-584	DOWN	ENSG00000158186	MRAS	mRNA	DOWN
mir-654	DOWN	ENSG00000079102	RUNX1T1	mRNA	DOWN
mir-654	DOWN	ENSG00000108001	EBF3	mRNA	DOWN
mir-654	DOWN	ENSG00000120693	SMAD9	mRNA	DOWN
mir-654	DOWN	ENSG00000163915	C3orf65	mRNA	ON
mir-654	DOWN	ENSG00000187546	AGMO	mRNA	DOWN
mir-6716	DOWN	ENSG00000024422	EHD2	mRNA	DOWN
mir-6716	DOWN	ENSG00000079308	TNS1	mRNA	DOWN
mir-6716	DOWN	ENSG00000133800	LYVE1	mRNA	DOWN
mir-6716	DOWN	ENSG00000134030	CTIF	mRNA	DOWN
mir-6716	DOWN	ENSG00000134962	KLB	mRNA	DOWN
mir-6716	DOWN	ENSG00000146477	SLC22A3	mRNA	DOWN
mir-6716	DOWN	ENSG00000152492	CCDC50	mRNA	DOWN
mir-6716	DOWN	ENSG00000158186	MRAS	mRNA	DOWN
mir-6716	DOWN	ENSG00000162733	DDR2	mRNA	DOWN
mir-6716	DOWN	ENSG00000163430	FSTL1	mRNA	DOWN
mir-6716	DOWN	ENSG00000163513	TGFBR2	mRNA	DOWN
mir-6716	DOWN	ENSG00000164946	FREM1	mRNA	DOWN
mir-6716	DOWN	ENSG00000165633	VSTM4	mRNA	DOWN
mir-6716	DOWN	ENSG00000167676	PLIN4	mRNA	DOWN
mir-6716	DOWN	ENSG00000170989	S1PR1	mRNA	DOWN
mir-6716	DOWN	ENSG00000173421	CCDC36	mRNA	DOWN
mir-6716	DOWN	ENSG00000178695	KCTD12	mRNA	DOWN
mir-6716	DOWN	ENSG00000180354	C7orf41	mRNA	DOWN
mir-6716	DOWN	ENSG00000186458	DEFB132	mRNA	DOWN
mir-6716	DOWN	ENSG00000186642	PDE2A	mRNA	DOWN
mir-6716	DOWN	ENSG00000221866	PLXNA4	mRNA	DOWN
mir-6716	DOWN	ENSG00000256235	SMIM3	mRNA	DOWN
mir-758	DOWN	ENSG00000009694	TENM1	mRNA	DOWN
mir-758	DOWN	ENSG00000110900	TSPAN11	mRNA	DOWN
mir-758	DOWN	ENSG00000146592	CREB5	mRNA	DOWN
mir-758	DOWN	ENSG00000170370	EMX2	mRNA	DOWN
mir-99a	DOWN	ENSG00000088854	C20orf194	mRNA	DOWN
mir-99a	DOWN	ENSG00000133687	TMTC1	mRNA	DOWN
mir-99a	DOWN	ENSG00000148737	TCF7L2	mRNA	DOWN
mir-99a	DOWN	ENSG00000163513	TGFBR2	mRNA	DOWN
mir-99a	DOWN	ENSG00000173757	STAT5B	mRNA	DOWN
mir-99a	DOWN	ENSG00000198053	SIRPA	mRNA	DOWN
mir-486	DOWN	ENSG00000267532	MIR497HG	lncRNA	DOWN
mir-125b	DOWN	ENSG00000069702	TGFBR3	mRNA	DOWN
mir-125b	DOWN	ENSG00000092964	DPYSL2	mRNA	DOWN
mir-125b	DOWN	ENSG00000103495	MAZ	mRNA	UP
mir-125b	DOWN	ENSG00000107738	C10orf54	mRNA	DOWN
mir-125b	DOWN	ENSG00000108799	EZH1	mRNA	DOWN
mir-125b	DOWN	ENSG00000113594	LIFR	mRNA	DOWN
mir-125b	DOWN	ENSG00000115295	CLIP4	mRNA	DOWN
mir-125b	DOWN	ENSG00000116396	KCNC4	mRNA	DOWN
mir-125b	DOWN	ENSG00000120162	MOB3B	mRNA	DOWN
mir-125b	DOWN	ENSG00000127955	GNAI1	mRNA	DOWN
mir-125b	DOWN	ENSG00000135862	LAMC1	mRNA	DOWN
mir-125b	DOWN	ENSG00000137699	TRIM29	mRNA	DOWN
mir-125b	DOWN	ENSG00000138685	FGF2	mRNA	DOWN
mir-125b	DOWN	ENSG00000142627	EPHA2	mRNA	DOWN
mir-125b	DOWN	ENSG00000144935	TRPC1	mRNA	DOWN
mir-125b	DOWN	ENSG00000145335	SNCA	mRNA	DOWN
mir-125b	DOWN	ENSG00000147862	NFIB	mRNA	DOWN
mir-125b	DOWN	ENSG00000154734	ADAMTS1	mRNA	DOWN
mir-125b	DOWN	ENSG00000162413	KLHL21	mRNA	DOWN
mir-125b	DOWN	ENSG00000166025	AMOTL1	mRNA	DOWN
mir-125b	DOWN	ENSG00000166833	NAV2	mRNA	DOWN
mir-125b	DOWN	ENSG00000168874	ATOH8	mRNA	DOWN
mir-125b	DOWN	ENSG00000171056	SOX7	mRNA	DOWN
mir-125b	DOWN	ENSG00000173320	STOX2	mRNA	DOWN
mir-125b	DOWN	ENSG00000174099	MSRB3	mRNA	DOWN
mir-125b	DOWN	ENSG00000178662	CSRNP3	mRNA	DOWN
mir-125b	DOWN	ENSG00000182253	SYNM	mRNA	DOWN
mir-125b	DOWN	ENSG00000196159	FAT4	mRNA	DOWN
mir-486	DOWN	ENSG00000004939	SLC4A1	mRNA	DOWN
mir-486	DOWN	ENSG00000009950	MLXIPL	mRNA	DOWN
mir-486	DOWN	ENSG00000010319	SEMA3G	mRNA	DOWN
mir-486	DOWN	ENSG00000042286	AIFM2	mRNA	DOWN
mir-486	DOWN	ENSG00000053254	FOXN3	mRNA	DOWN
mir-486	DOWN	ENSG00000074416	MGLL	mRNA	DOWN
mir-486	DOWN	ENSG00000101938	CHRDL1	mRNA	DOWN
mir-486	DOWN	ENSG00000160408	ST6GALNAC6	mRNA	DOWN
mir-486	DOWN	ENSG00000170145	SIK2	mRNA	DOWN
mir-486	DOWN	ENSG00000170275	CRTAP	mRNA	DOWN
mir-486	DOWN	ENSG00000171992	SYNPO	mRNA	DOWN
mir-486	DOWN	ENSG00000173641	HSPB7	mRNA	DOWN
mir-486	DOWN	ENSG00000185818	NAT8L	mRNA	DOWN
mir-486	DOWN	ENSG00000196666	FAM180B	mRNA	DOWN
mir-486	DOWN	ENSG00000205269	TMEM170B	mRNA	DOWN
mir-1277	OFF	ENSG00000226237	RP11-276H19.1	lncRNA	DOWN
mir-301b	OFF	ENSG00000244968	LIFR-AS1	lncRNA	DOWN
mir-301b	OFF	ENSG00000263753	LINC00667	lncRNA	DOWN
mir-320d	OFF	ENSG00000257167	TMPO-AS1	lncRNA	UP
mir-3662	OFF	ENSG00000272620	AFAP1-AS1	lncRNA	UP
mir-3691	OFF	ENSG00000260807	RP11-161M6.2	lncRNA	DOWN
mir-449a	OFF	ENSG00000263753	LINC00667	lncRNA	DOWN
mir-449b	OFF	ENSG00000226237	RP11-276H19.1	lncRNA	DOWN
mir-449b	OFF	ENSG00000263753	LINC00667	lncRNA	DOWN
mir-4766	OFF	ENSG00000249859	PVT1	lncRNA	UP
mir-4766	OFF	ENSG00000271347	RP11-701H24.7	lncRNA	DOWN
mir-548d	OFF	ENSG00000272620	AFAP1-AS1	lncRNA	UP
mir-6783	OFF	ENSG00000223573	TINCR	lncRNA	UP
mir-1277	OFF	ENSG00000117632	STMN1	mRNA	UP
mir-1277	OFF	ENSG00000145386	CCNA2	mRNA	UP
mir-301b	OFF	ENSG00000024526	DEPDC1	mRNA	UP
mir-301b	OFF	ENSG00000049541	RFC2	mRNA	UP
mir-301b	OFF	ENSG00000065328	MCM10	mRNA	UP
mir-301b	OFF	ENSG00000113368	LMNB1	mRNA	UP
mir-301b	OFF	ENSG00000117724	CENPF	mRNA	UP
mir-301b	OFF	ENSG00000122966	CIT	mRNA	UP
mir-301b	OFF	ENSG00000135451	TROAP	mRNA	UP
mir-301b	OFF	ENSG00000136982	DSCC1	mRNA	UP
mir-301b	OFF	ENSG00000138092	CENPO	mRNA	UP
mir-301b	OFF	ENSG00000145979	TBC1D7	mRNA	UP
mir-301b	OFF	ENSG00000164934	DCAF13	mRNA	UP
mir-301b	OFF	ENSG00000196584	XRCC2	mRNA	UP
mir-301b	OFF	ENSG00000197472	ZNF695	mRNA	UP
mir-320d	OFF	ENSG00000084453	SLCO1A2	mRNA	DOWN
mir-3662	OFF	ENSG00000129810	SGOL1	mRNA	UP
mir-3691	OFF	ENSG00000147889	CDKN2A	mRNA	UP
mir-449a	OFF	ENSG00000163263	C1orf189	mRNA	UP
mir-449b	OFF	ENSG00000163263	C1orf189	mRNA	UP
mir-4766	OFF	ENSG00000065911	MTHFD2	mRNA	UP
mir-4766	OFF	ENSG00000071539	TRIP13	mRNA	UP
mir-4766	OFF	ENSG00000121957	GPSM2	mRNA	UP
mir-4766	OFF	ENSG00000138180	CEP55	mRNA	UP
mir-4766	OFF	ENSG00000144354	CDCA7	mRNA	UP
mir-4766	OFF	ENSG00000157193	LRP8	mRNA	UP
mir-548d	OFF	ENSG00000109805	NCAPG	mRNA	UP
mir-548d	OFF	ENSG00000144354	CDCA7	mRNA	UP
mir-548d	OFF	ENSG00000156802	ATAD2	mRNA	UP
mir-6783	OFF	ENSG00000065911	MTHFD2	mRNA	UP
mir-6783	OFF	ENSG00000125454	SLC25A19	mRNA	UP
mir-6783	OFF	ENSG00000136982	DSCC1	mRNA	UP
mir-6783	OFF	ENSG00000146918	NCAPG2	mRNA	UP
mir-6783	OFF	ENSG00000164045	CDC25A	mRNA	UP
mir-6783	OFF	ENSG00000176619	LMNB2	mRNA	UP
mir-6783	OFF	ENSG00000181192	DHTKD1	mRNA	UP
mir-6783	OFF	ENSG00000183856	IQGAP3	mRNA	UP
mir-6783	OFF	ENSG00000235173	FAM203A	mRNA	UP
mir-4491	ON	ENSG00000258441	LINC00641	lncRNA	DOWN
mir-6507	ON	ENSG00000228223	HCG11	lncRNA	DOWN
mir-6507	ON	ENSG00000267194	RP1-193H18.2	lncRNA	DOWN
mir-6507	ON	ENSG00000272335	RP11-53O19.3	lncRNA	UP
mir-665	ON	ENSG00000196421	LINC00176	lncRNA	UP
mir-665	ON	ENSG00000232093	RP11-307C12.11	lncRNA	UP
mir-665	ON	ENSG00000254389	RHPN1-AS1	lncRNA	UP
mir-665	ON	ENSG00000267243	AC005307.3	lncRNA	ON
mir-6730	ON	ENSG00000228223	HCG11	lncRNA	DOWN
mir-6746	ON	ENSG00000226237	RP11-276H19.1	lncRNA	DOWN
mir-6809	ON	ENSG00000232093	RP11-307C12.11	lncRNA	UP
mir-6809	ON	ENSG00000260102	LINC01070	lncRNA	ON
mir-6809	ON	ENSG00000260329	RP11-412D9.4	lncRNA	DOWN
mir-6809	ON	ENSG00000267519	MIR24-2	lncRNA	DOWN
mir-4491	ON	ENSG00000196329	GIMAP5	mRNA	DOWN
mir-4491	ON	ENSG00000255833	TIFAB	mRNA	UP
mir-6507	ON	ENSG00000100731	PCNX	mRNA	DOWN
mir-6507	ON	ENSG00000122591	FAM126A	mRNA	DOWN
mir-6507	ON	ENSG00000126785	RHOJ	mRNA	DOWN
mir-6507	ON	ENSG00000136014	USP44	mRNA	DOWN
mir-6507	ON	ENSG00000136158	SPRY2	mRNA	DOWN
mir-6507	ON	ENSG00000136160	EDNRB	mRNA	DOWN
mir-6507	ON	ENSG00000147862	NFIB	mRNA	DOWN
mir-6507	ON	ENSG00000153246	PLA2R1	mRNA	DOWN
mir-6507	ON	ENSG00000166025	AMOTL1	mRNA	DOWN
mir-6507	ON	ENSG00000187699	C2orf88	mRNA	DOWN
mir-665	ON	ENSG00000152104	PTPN14	mRNA	DOWN
mir-665	ON	ENSG00000183853	KIRREL	mRNA	DOWN
mir-6730	ON	ENSG00000079308	TNS1	mRNA	DOWN
mir-6730	ON	ENSG00000134962	KLB	mRNA	DOWN
mir-6730	ON	ENSG00000162733	DDR2	mRNA	DOWN
mir-6730	ON	ENSG00000164330	EBF1	mRNA	DOWN
mir-6730	ON	ENSG00000164638	SLC29A4	mRNA	DOWN
mir-6730	ON	ENSG00000186188	FFAR4	mRNA	DOWN
mir-6730	ON	ENSG00000205726	ITSN1	mRNA	DOWN
mir-6730	ON	ENSG00000221866	PLXNA4	mRNA	DOWN
mir-6746	ON	ENSG00000004776	HSPB6	mRNA	DOWN
mir-6746	ON	ENSG00000076555	ACACB	mRNA	DOWN
mir-6746	ON	ENSG00000079308	TNS1	mRNA	DOWN
mir-6746	ON	ENSG00000118804	FAM47E-STBD1	mRNA	DOWN
mir-6746	ON	ENSG00000137713	PPP2R1B	mRNA	DOWN
mir-6746	ON	ENSG00000167676	PLIN4	mRNA	DOWN
mir-6746	ON	ENSG00000185818	NAT8L	mRNA	DOWN
mir-6746	ON	ENSG00000196715	VKORC1L1	mRNA	DOWN
mir-6746	ON	ENSG00000221866	PLXNA4	mRNA	DOWN
mir-6809	ON	ENSG00000080293	SCTR	mRNA	DOWN
mir-6809	ON	ENSG00000105971	CAV2	mRNA	DOWN
mir-6809	ON	ENSG00000108381	ASPA	mRNA	DOWN
mir-6809	ON	ENSG00000119185	ITGB1BP1	mRNA	DOWN
mir-6809	ON	ENSG00000123384	LRP1	mRNA	DOWN
mir-6809	ON	ENSG00000133401	PDZD2	mRNA	DOWN
mir-6809	ON	ENSG00000135678	CPM	mRNA	DOWN
mir-6809	ON	ENSG00000137727	ARHGAP20	mRNA	DOWN
mir-6809	ON	ENSG00000148180	GSN	mRNA	DOWN
mir-6809	ON	ENSG00000162733	DDR2	mRNA	DOWN
mir-6809	ON	ENSG00000171914	TLN2	mRNA	DOWN
mir-6809	ON	ENSG00000171992	SYNPO	mRNA	DOWN
mir-6809	ON	ENSG00000180354	C7orf41	mRNA	DOWN
mir-6809	ON	ENSG00000184347	SLIT3	mRNA	DOWN
mir-6809	ON	ENSG00000185818	NAT8L	mRNA	DOWN
mir-6809	ON	ENSG00000221866	PLXNA4	mRNA	DOWN
mir-3199	DOWN	ENSG00000257702	LBX2-AS1	lncRNA	UP
mir-3199	DOWN	ENSG00000115353	TACR1	mRNA	DOWN
mir-3199	DOWN	ENSG00000119865	CNRIP1	mRNA	DOWN
mir-3199	DOWN	ENSG00000120693	SMAD9	mRNA	DOWN
mir-3199	DOWN	ENSG00000139597	N4BP2L1	mRNA	DOWN
mir-3199	DOWN	ENSG00000175445	LPL	mRNA	DOWN
mir-3199	DOWN	ENSG00000182253	SYNM	mRNA	DOWN
mir-3199	DOWN	ENSG00000184347	SLIT3	mRNA	DOWN
mir-3199	DOWN	ENSG00000221866	PLXNA4	mRNA	DOWN
mir-3199	DOWN	ENSG00000273079	GRIN2B	mRNA	DOWN
mir-378d	ON	ENSG00000257829	RP11-845M18.6	lncRNA	DOWN
mir-378d	ON	ENSG00000076706	MCAM	mRNA	DOWN
mir-378d	ON	ENSG00000162733	DDR2	mRNA	DOWN
mir-378d	ON	ENSG00000168079	SCARA5	mRNA	DOWN
mir-106a	UP	ENSG00000177822	AC108142.1	lncRNA	DOWN
mir-1301	UP	ENSG00000196421	LINC00176	lncRNA	UP
mir-1301	UP	ENSG00000249859	PVT1	lncRNA	UP
mir-130b	UP	ENSG00000226237	RP11-276H19.1	lncRNA	DOWN
mir-130b	UP	ENSG00000244968	LIFR-AS1	lncRNA	DOWN
mir-141	UP	ENSG00000272780	RP11-822E23.8	lncRNA	ON
mir-142	UP	ENSG00000265206	MIR142	lncRNA	UP
mir-148b	UP	ENSG00000233429	HOTAIRM1	lncRNA	DOWN
mir-148b	UP	ENSG00000246090	RP11-696N14.1	lncRNA	DOWN
mir-148b	UP	ENSG00000263753	LINC00667	lncRNA	DOWN
mir-155	UP	ENSG00000234883	MIR155HG	lncRNA	UP
mir-155	UP	ENSG00000260196	RP1-239B22.5	lncRNA	UP
mir-155	UP	ENSG00000272620	AFAP1-AS1	lncRNA	UP
mir-17	UP	ENSG00000261040	CTD-2319I12.1	lncRNA	UP
mir-183	UP	ENSG00000258441	LINC00641	lncRNA	DOWN
mir-18a	UP	ENSG00000250073	RP11-677M14.3	lncRNA	DOWN
mir-190b	UP	ENSG00000249859	PVT1	lncRNA	UP
mir-19a	UP	ENSG00000246095	AC006445.8	lncRNA	UP
mir-19a	UP	ENSG00000254389	RHPN1-AS1	lncRNA	UP
mir-200a	UP	ENSG00000272780	RP11-822E23.8	lncRNA	ON
mir-200b	UP	ENSG00000263753	LINC00667	lncRNA	DOWN
mir-200b	UP	ENSG00000272780	RP11-822E23.8	lncRNA	ON
mir-200c	UP	ENSG00000263753	LINC00667	lncRNA	DOWN
mir-200c	UP	ENSG00000272780	RP11-822E23.8	lncRNA	ON
mir-21	UP	ENSG00000267532	MIR497HG	lncRNA	DOWN
mir-301a	UP	ENSG00000157152	SYN2	lncRNA	DOWN
mir-301a	UP	ENSG00000244968	LIFR-AS1	lncRNA	DOWN
mir-301a	UP	ENSG00000263753	LINC00667	lncRNA	DOWN
mir-3127	UP	ENSG00000196421	LINC00176	lncRNA	UP
mir-32	UP	ENSG00000157152	SYN2	lncRNA	DOWN
mir-32	UP	ENSG00000228630	HOTAIR	lncRNA	UP
mir-32	UP	ENSG00000232677	LINC00665	lncRNA	UP
mir-3200	UP	ENSG00000234996	RP11-480I12.7	lncRNA	UP
mir-454	UP	ENSG00000157152	SYN2	lncRNA	DOWN
mir-454	UP	ENSG00000244968	LIFR-AS1	lncRNA	DOWN
mir-454	UP	ENSG00000263753	LINC00667	lncRNA	DOWN
mir-4677	UP	ENSG00000249923	XXbac-B444P24.8	lncRNA	DOWN
mir-4677	UP	ENSG00000260737	RP11-18F14.1	lncRNA	OFF
mir-590	UP	ENSG00000237438	CECR7	lncRNA	DOWN
mir-671	UP	ENSG00000230699	RP11-54O7.1	lncRNA	UP
mir-671	UP	ENSG00000272734	ADIRF-AS1	lncRNA	DOWN
mir-877	UP	ENSG00000231485	RP4-535B20.1	lncRNA	ON
mir-877	UP	ENSG00000267519	MIR24-2	lncRNA	DOWN
mir-93	UP	ENSG00000177822	AC108142.1	lncRNA	DOWN
mir-93	UP	ENSG00000228630	HOTAIR	lncRNA	UP
mir-96	UP	ENSG00000228223	HCG11	lncRNA	DOWN
mir-106a	UP	ENSG00000088325	TPX2	mRNA	UP
mir-106a	UP	ENSG00000118193	KIF14	mRNA	UP
mir-106a	UP	ENSG00000130294	KIF1A	mRNA	UP
mir-106a	UP	ENSG00000197472	ZNF695	mRNA	UP
mir-1301	UP	ENSG00000011426	ANLN	mRNA	UP
mir-1301	UP	ENSG00000089685	BIRC5	mRNA	UP
mir-1301	UP	ENSG00000165424	ZCCHC24	mRNA	DOWN
mir-1301	UP	ENSG00000183856	IQGAP3	mRNA	UP
mir-1301	UP	ENSG00000196584	XRCC2	mRNA	UP
mir-1301	UP	ENSG00000254726	MEX3A	mRNA	UP
mir-130b	UP	ENSG00000024526	DEPDC1	mRNA	UP
mir-130b	UP	ENSG00000065911	MTHFD2	mRNA	UP
mir-130b	UP	ENSG00000101003	GINS1	mRNA	UP
mir-130b	UP	ENSG00000117724	CENPF	mRNA	UP
mir-130b	UP	ENSG00000135451	TROAP	mRNA	UP
mir-130b	UP	ENSG00000136108	CKAP2	mRNA	UP
mir-130b	UP	ENSG00000138180	CEP55	mRNA	UP
mir-130b	UP	ENSG00000142945	KIF2C	mRNA	UP
mir-130b	UP	ENSG00000145386	CCNA2	mRNA	UP
mir-130b	UP	ENSG00000166451	CENPN	mRNA	UP
mir-130b	UP	ENSG00000176887	SOX11	mRNA	UP
mir-141	UP	ENSG00000088325	TPX2	mRNA	UP
mir-141	UP	ENSG00000099250	NRP1	mRNA	DOWN
mir-141	UP	ENSG00000117632	STMN1	mRNA	UP
mir-141	UP	ENSG00000143321	HDGF	mRNA	UP
mir-141	UP	ENSG00000144642	RBMS3	mRNA	DOWN
mir-141	UP	ENSG00000164032	H2AFZ	mRNA	UP
mir-141	UP	ENSG00000165424	ZCCHC24	mRNA	DOWN
mir-141	UP	ENSG00000178695	KCTD12	mRNA	DOWN
mir-142	UP	ENSG00000078081	LAMP3	mRNA	UP
mir-148b	UP	ENSG00000161800	RACGAP1	mRNA	UP
mir-148b	UP	ENSG00000183722	LHFP	mRNA	DOWN
mir-155	UP	ENSG00000169245	CXCL10	mRNA	UP
mir-17	UP	ENSG00000007968	E2F2	mRNA	UP
mir-17	UP	ENSG00000035499	DEPDC1B	mRNA	UP
mir-17	UP	ENSG00000051341	POLQ	mRNA	UP
mir-17	UP	ENSG00000065328	MCM10	mRNA	UP
mir-17	UP	ENSG00000088325	TPX2	mRNA	UP
mir-17	UP	ENSG00000101003	GINS1	mRNA	UP
mir-17	UP	ENSG00000101412	E2F1	mRNA	UP
mir-17	UP	ENSG00000105926	MPP6	mRNA	DOWN
mir-17	UP	ENSG00000117724	CENPF	mRNA	UP
mir-17	UP	ENSG00000118193	KIF14	mRNA	UP
mir-17	UP	ENSG00000129514	FOXA1	mRNA	UP
mir-17	UP	ENSG00000130294	KIF1A	mRNA	UP
mir-17	UP	ENSG00000133740	E2F5	mRNA	UP
mir-17	UP	ENSG00000137135	ARHGEF39	mRNA	UP
mir-17	UP	ENSG00000137804	NUSAP1	mRNA	UP
mir-17	UP	ENSG00000137807	KIF23	mRNA	UP
mir-17	UP	ENSG00000138180	CEP55	mRNA	UP
mir-17	UP	ENSG00000140534	TICRR	mRNA	UP
mir-17	UP	ENSG00000146281	PM20D2	mRNA	DOWN
mir-17	UP	ENSG00000168078	PBK	mRNA	UP
mir-17	UP	ENSG00000170779	CDCA4	mRNA	UP
mir-17	UP	ENSG00000176619	LMNB2	mRNA	UP
mir-17	UP	ENSG00000182175	RGMA	mRNA	DOWN
mir-17	UP	ENSG00000183780	SLC35F3	mRNA	DOWN
mir-17	UP	ENSG00000197472	ZNF695	mRNA	UP
mir-183	UP	ENSG00000114698	PLSCR4	mRNA	DOWN
mir-183	UP	ENSG00000118762	PKD2	mRNA	DOWN
mir-183	UP	ENSG00000178695	KCTD12	mRNA	DOWN
mir-18a	UP	ENSG00000011426	ANLN	mRNA	UP
mir-18a	UP	ENSG00000051341	POLQ	mRNA	UP
mir-18a	UP	ENSG00000073111	MCM2	mRNA	UP
mir-18a	UP	ENSG00000088305	DNMT3B	mRNA	UP
mir-18a	UP	ENSG00000101412	E2F1	mRNA	UP
mir-18a	UP	ENSG00000111247	RAD51AP1	mRNA	UP
mir-18a	UP	ENSG00000111640	GAPDH	mRNA	UP
mir-18a	UP	ENSG00000117632	STMN1	mRNA	UP
mir-18a	UP	ENSG00000118193	KIF14	mRNA	UP
mir-18a	UP	ENSG00000137807	KIF23	mRNA	UP
mir-18a	UP	ENSG00000138346	DNA2	mRNA	UP
mir-18a	UP	ENSG00000142945	KIF2C	mRNA	UP
mir-18a	UP	ENSG00000143321	HDGF	mRNA	UP
mir-18a	UP	ENSG00000146670	CDCA5	mRNA	UP
mir-18a	UP	ENSG00000148773	MKI67	mRNA	UP
mir-18a	UP	ENSG00000164045	CDC25A	mRNA	UP
mir-18a	UP	ENSG00000173894	CBX2	mRNA	UP
mir-18a	UP	ENSG00000197472	ZNF695	mRNA	UP
mir-190b	UP	ENSG00000184384	MAML2	mRNA	DOWN
mir-19a	UP	ENSG00000024526	DEPDC1	mRNA	UP
mir-19a	UP	ENSG00000065600	TMEM206	mRNA	UP
mir-19a	UP	ENSG00000101003	GINS1	mRNA	UP
mir-19a	UP	ENSG00000101447	FAM83D	mRNA	UP
mir-19a	UP	ENSG00000117724	CENPF	mRNA	UP
mir-19a	UP	ENSG00000135451	TROAP	mRNA	UP
mir-19a	UP	ENSG00000136982	DSCC1	mRNA	UP
mir-19a	UP	ENSG00000138160	KIF11	mRNA	UP
mir-19a	UP	ENSG00000138180	CEP55	mRNA	UP
mir-19a	UP	ENSG00000145386	CCNA2	mRNA	UP
mir-19a	UP	ENSG00000148773	MKI67	mRNA	UP
mir-19a	UP	ENSG00000149554	CHEK1	mRNA	UP
mir-19a	UP	ENSG00000182175	RGMA	mRNA	DOWN
mir-19a	UP	ENSG00000198901	PRC1	mRNA	UP
mir-200a	UP	ENSG00000105974	CAV1	mRNA	DOWN
mir-200a	UP	ENSG00000119138	KLF9	mRNA	DOWN
mir-200a	UP	ENSG00000162407	PPAP2B	mRNA	DOWN
mir-200a	UP	ENSG00000164032	H2AFZ	mRNA	UP
mir-200a	UP	ENSG00000165424	ZCCHC24	mRNA	DOWN
mir-200b	UP	ENSG00000073712	FERMT2	mRNA	DOWN
mir-200b	UP	ENSG00000163430	FSTL1	mRNA	DOWN
mir-200b	UP	ENSG00000169554	ZEB2	mRNA	DOWN
mir-200b	UP	ENSG00000197256	KANK2	mRNA	DOWN
mir-200c	UP	ENSG00000073712	FERMT2	mRNA	DOWN
mir-200c	UP	ENSG00000113580	NR3C1	mRNA	DOWN
mir-200c	UP	ENSG00000119138	KLF9	mRNA	DOWN
mir-200c	UP	ENSG00000138160	KIF11	mRNA	UP
mir-200c	UP	ENSG00000162407	PPAP2B	mRNA	DOWN
mir-200c	UP	ENSG00000163430	FSTL1	mRNA	DOWN
mir-200c	UP	ENSG00000164045	CDC25A	mRNA	UP
mir-200c	UP	ENSG00000169554	ZEB2	mRNA	DOWN
mir-200c	UP	ENSG00000197256	KANK2	mRNA	DOWN
mir-21	UP	ENSG00000069702	TGFBR3	mRNA	DOWN
mir-21	UP	ENSG00000113594	LIFR	mRNA	DOWN
mir-21	UP	ENSG00000132561	MATN2	mRNA	DOWN
mir-21	UP	ENSG00000133401	PDZD2	mRNA	DOWN
mir-21	UP	ENSG00000133466	C1QTNF6	mRNA	UP
mir-21	UP	ENSG00000135046	ANXA1	mRNA	DOWN
mir-21	UP	ENSG00000136111	TBC1D4	mRNA	DOWN
mir-21	UP	ENSG00000136158	SPRY2	mRNA	DOWN
mir-21	UP	ENSG00000137693	YAP1	mRNA	DOWN
mir-21	UP	ENSG00000138640	FAM13A	mRNA	DOWN
mir-21	UP	ENSG00000138685	FGF2	mRNA	DOWN
mir-21	UP	ENSG00000139946	PELI2	mRNA	DOWN
mir-21	UP	ENSG00000151090	THRB	mRNA	DOWN
mir-21	UP	ENSG00000163513	TGFBR2	mRNA	DOWN
mir-21	UP	ENSG00000164463	CREBRF	mRNA	DOWN
mir-21	UP	ENSG00000165152	TMEM246	mRNA	DOWN
mir-21	UP	ENSG00000186522	10-Sep	mRNA	DOWN
mir-301a	UP	ENSG00000024526	DEPDC1	mRNA	UP
mir-301a	UP	ENSG00000065911	MTHFD2	mRNA	UP
mir-301a	UP	ENSG00000073111	MCM2	mRNA	UP
mir-301a	UP	ENSG00000087586	AURKA	mRNA	UP
mir-301a	UP	ENSG00000111602	TIMELESS	mRNA	UP
mir-301a	UP	ENSG00000113368	LMNB1	mRNA	UP
mir-301a	UP	ENSG00000117724	CENPF	mRNA	UP
mir-301a	UP	ENSG00000134057	CCNB1	mRNA	UP
mir-301a	UP	ENSG00000135451	TROAP	mRNA	UP
mir-301a	UP	ENSG00000136982	DSCC1	mRNA	UP
mir-301a	UP	ENSG00000138180	CEP55	mRNA	UP
mir-301a	UP	ENSG00000145386	CCNA2	mRNA	UP
mir-301a	UP	ENSG00000148773	MKI67	mRNA	UP
mir-301a	UP	ENSG00000149636	DSN1	mRNA	UP
mir-301a	UP	ENSG00000161800	RACGAP1	mRNA	UP
mir-301a	UP	ENSG00000165244	ZNF367	mRNA	UP
mir-301a	UP	ENSG00000165891	E2F7	mRNA	UP
mir-301a	UP	ENSG00000170312	CDK1	mRNA	UP
mir-3127	UP	ENSG00000121152	NCAPH	mRNA	UP
mir-32	UP	ENSG00000164032	H2AFZ	mRNA	UP
mir-32	UP	ENSG00000165304	MELK	mRNA	UP
mir-3200	UP	ENSG00000097046	CDC7	mRNA	UP
mir-3200	UP	ENSG00000111665	CDCA3	mRNA	UP
mir-3200	UP	ENSG00000113368	LMNB1	mRNA	UP
mir-3200	UP	ENSG00000165304	MELK	mRNA	UP
mir-454	UP	ENSG00000051180	RAD51	mRNA	UP
mir-454	UP	ENSG00000101003	GINS1	mRNA	UP
mir-454	UP	ENSG00000111602	TIMELESS	mRNA	UP
mir-454	UP	ENSG00000117724	CENPF	mRNA	UP
mir-454	UP	ENSG00000122966	CIT	mRNA	UP
mir-454	UP	ENSG00000129173	E2F8	mRNA	UP
mir-454	UP	ENSG00000135451	TROAP	mRNA	UP
mir-454	UP	ENSG00000136982	DSCC1	mRNA	UP
mir-454	UP	ENSG00000138092	CENPO	mRNA	UP
mir-454	UP	ENSG00000140525	FANCI	mRNA	UP
mir-454	UP	ENSG00000149636	DSN1	mRNA	UP
mir-454	UP	ENSG00000164109	MAD2L1	mRNA	UP
mir-454	UP	ENSG00000166803	KIAA0101	mRNA	UP
mir-454	UP	ENSG00000168078	PBK	mRNA	UP
mir-4677	UP	ENSG00000121957	GPSM2	mRNA	UP
mir-4677	UP	ENSG00000123473	STIL	mRNA	UP
mir-4677	UP	ENSG00000138092	CENPO	mRNA	UP
mir-4677	UP	ENSG00000138778	CENPE	mRNA	UP
mir-4677	UP	ENSG00000159259	CHAF1B	mRNA	UP
mir-590	UP	ENSG00000000460	C1orf112	mRNA	UP
mir-590	UP	ENSG00000024526	DEPDC1	mRNA	UP
mir-590	UP	ENSG00000075218	GTSE1	mRNA	UP
mir-590	UP	ENSG00000091651	ORC6	mRNA	UP
mir-590	UP	ENSG00000097046	CDC7	mRNA	UP
mir-590	UP	ENSG00000109805	NCAPG	mRNA	UP
mir-590	UP	ENSG00000111247	RAD51AP1	mRNA	UP
mir-590	UP	ENSG00000113368	LMNB1	mRNA	UP
mir-590	UP	ENSG00000121152	NCAPH	mRNA	UP
mir-590	UP	ENSG00000121621	KIF18A	mRNA	UP
mir-590	UP	ENSG00000128944	KNSTRN	mRNA	UP
mir-590	UP	ENSG00000129810	SGOL1	mRNA	UP
mir-590	UP	ENSG00000134222	PSRC1	mRNA	UP
mir-590	UP	ENSG00000136982	DSCC1	mRNA	UP
mir-590	UP	ENSG00000137804	NUSAP1	mRNA	UP
mir-590	UP	ENSG00000138180	CEP55	mRNA	UP
mir-590	UP	ENSG00000143228	NUF2	mRNA	UP
mir-590	UP	ENSG00000144354	CDCA7	mRNA	UP
mir-590	UP	ENSG00000145386	CCNA2	mRNA	UP
mir-590	UP	ENSG00000146670	CDCA5	mRNA	UP
mir-590	UP	ENSG00000148773	MKI67	mRNA	UP
mir-590	UP	ENSG00000149554	CHEK1	mRNA	UP
mir-590	UP	ENSG00000174371	EXO1	mRNA	UP
mir-590	UP	ENSG00000176887	SOX11	mRNA	UP
mir-590	UP	ENSG00000196584	XRCC2	mRNA	UP
mir-671	UP	ENSG00000012822	CALCOCO1	mRNA	DOWN
mir-877	UP	ENSG00000076003	MCM6	mRNA	UP
mir-877	UP	ENSG00000113368	LMNB1	mRNA	UP
mir-877	UP	ENSG00000117724	CENPF	mRNA	UP
mir-877	UP	ENSG00000143321	HDGF	mRNA	UP
mir-877	UP	ENSG00000160200	CBS	mRNA	UP
mir-877	UP	ENSG00000197905	TEAD4	mRNA	UP
mir-877	UP	ENSG00000254726	MEX3A	mRNA	UP
mir-93	UP	ENSG00000051341	POLQ	mRNA	UP
mir-93	UP	ENSG00000087586	AURKA	mRNA	UP
mir-93	UP	ENSG00000088305	DNMT3B	mRNA	UP
mir-93	UP	ENSG00000101412	E2F1	mRNA	UP
mir-93	UP	ENSG00000112742	TTK	mRNA	UP
mir-93	UP	ENSG00000113368	LMNB1	mRNA	UP
mir-93	UP	ENSG00000115507	OTX1	mRNA	UP
mir-93	UP	ENSG00000117724	CENPF	mRNA	UP
mir-93	UP	ENSG00000118193	KIF14	mRNA	UP
mir-93	UP	ENSG00000124942	AHNAK	mRNA	DOWN
mir-93	UP	ENSG00000130520	LSM4	mRNA	UP
mir-93	UP	ENSG00000133740	E2F5	mRNA	UP
mir-93	UP	ENSG00000137135	ARHGEF39	mRNA	UP
mir-93	UP	ENSG00000137807	KIF23	mRNA	UP
mir-93	UP	ENSG00000140534	TICRR	mRNA	UP
mir-93	UP	ENSG00000160298	C21orf58	mRNA	UP
mir-93	UP	ENSG00000161800	RACGAP1	mRNA	UP
mir-93	UP	ENSG00000164463	CREBRF	mRNA	DOWN
mir-93	UP	ENSG00000168078	PBK	mRNA	UP
mir-93	UP	ENSG00000170962	PDGFD	mRNA	DOWN
mir-93	UP	ENSG00000182481	KPNA2	mRNA	UP
mir-93	UP	ENSG00000185298	CCDC137	mRNA	UP
mir-93	UP	ENSG00000197472	ZNF695	mRNA	UP
mir-96	UP	ENSG00000114698	PLSCR4	mRNA	DOWN
mir-96	UP	ENSG00000122707	RECK	mRNA	DOWN
mir-7	UP	ENSG00000228223	HCG11	lncRNA	DOWN
mir-7	UP	ENSG00000263753	LINC00667	lncRNA	DOWN
mir-7	UP	ENSG00000267532	MIR497HG	lncRNA	DOWN
mir-7	UP	ENSG00000178966	RMI1	mRNA	UP
