# Supplementary material for: Dysregulated lncRNA-miRNA-mRNA Network Reveals Patient Survival-Associated Modules and RNA Binding Proteins in Invasive Breast Carcinoma
Source: Front Genet. 2020 Jan 15;10:1284. doi: 10.3389/fgene.2019.01284 (PMC6975227; doi:10.3389/fgene.2019.01284)
Supplement: Supplementary file 1 [file DataSheet_1.zip › SupplementaryTables/tableS9_Cancer-related genes.txt]

EnsemblId	Symbol	Expressed	InNetwork	GeneSource
ENSG00000000938	FGR	YES	NO	Mertins et al.,2016
ENSG00000002834	LASP1	YES	NO	Uhlen et al.
ENSG00000005073	HOXA11	YES	NO	Uhlen et al.
ENSG00000005339	CREBBP	YES	NO	Uhlen et al.,2015; Mertins et al.,2016
ENSG00000006468	ETV1	YES	YES	Uhlen et al.,2015; Mertins et al.,2016
ENSG00000006712	PAF1	YES	NO	Mertins et al.,2016
ENSG00000006744	ELAC2	YES	NO	Mertins et al.,2016
ENSG00000007237	GAS7	YES	NO	Uhlen et al.,2015; Mertins et al.,2016
ENSG00000007312	CD79B	YES	NO	Uhlen et al.
ENSG00000008226	DLEC1	YES	NO	Mertins et al.,2016
ENSG00000009709	PAX7	YES	NO	Uhlen et al.,2015; Mertins et al.,2016
ENSG00000010810	FYN	YES	NO	Mertins et al.,2016
ENSG00000012048	BRCA1	YES	NO	Uhlen et al.,2015; Mertins et al.,2016
ENSG00000014123	UFL1	YES	NO	Mertins et al.,2016
ENSG00000015285	WAS	YES	NO	Uhlen et al.
ENSG00000018408	WWTR1	YES	NO	Uhlen et al.,2015; Mertins et al.,2016
ENSG00000019582	CD74	YES	NO	Uhlen et al.
ENSG00000023287	RB1CC1	YES	NO	Mertins et al.,2016
ENSG00000023445	BIRC3	YES	NO	Uhlen et al.
ENSG00000026103	FAS	YES	NO	Uhlen et al.
ENSG00000029725	RABEP1	YES	NO	Uhlen et al.
ENSG00000039068	CDH1	YES	NO	Uhlen et al.,2015; Mertins et al.,2016
ENSG00000040199	PHLPP2	YES	NO	Mertins et al.,2016
ENSG00000043093	DCUN1D1	YES	NO	Mertins et al.,2016
ENSG00000047410	TPR	YES	NO	Uhlen et al.,2015; Mertins et al.,2016
ENSG00000047932	GOPC	YES	NO	Uhlen et al.
ENSG00000047936	ROS1	YES	NO	Uhlen et al.,2015; Mertins et al.,2016
ENSG00000048462	TNFRSF17	YES	NO	Uhlen et al.,2015; Mertins et al.,2016
ENSG00000048828	FAM120A	NO	NO	Mertins et al.,2016
ENSG00000049540	ELN	YES	NO	Uhlen et al.
ENSG00000049618	ARID1B	YES	NO	Mertins et al.,2016
ENSG00000050327	ARHGEF5	NO	NO	Mertins et al.,2016
ENSG00000050426	LETMD1	YES	NO	Mertins et al.,2016
ENSG00000051108	HERPUD1	YES	NO	Uhlen et al.
ENSG00000054118	THRAP3	YES	NO	Uhlen et al.
ENSG00000055609	KMT2C	YES	NO	Uhlen et al.
ENSG00000057657	PRDM1	YES	NO	Uhlen et al.,2015; Mertins et al.,2016
ENSG00000060140	STYK1	YES	NO	Mertins et al.,2016
ENSG00000061337	LZTS1	YES	NO	Mertins et al.,2016
ENSG00000064012	CASP8	YES	NO	Uhlen et al.,2015; Mertins et al.,2016
ENSG00000064933	PMS1	YES	NO	Uhlen et al.,2015; Mertins et al.,2016
ENSG00000065559	MAP2K4	YES	NO	Uhlen et al.,2015; Mertins et al.,2016
ENSG00000066336	SPI1	YES	NO	Mertins et al.,2016
ENSG00000066455	GOLGA5	YES	NO	Uhlen et al.
ENSG00000066468	FGFR2	YES	NO	Uhlen et al.,2015; Mertins et al.,2016
ENSG00000067082	KLF6	YES	NO	Uhlen et al.
ENSG00000067560	RHOA	YES	NO	Mertins et al.,2016
ENSG00000067842	ATP2B3	YES	NO	Uhlen et al.
ENSG00000067955	CBFB	YES	NO	Uhlen et al.,2015; Mertins et al.,2016
ENSG00000068078	FGFR3	YES	NO	Uhlen et al.,2015; Mertins et al.,2016
ENSG00000068323	TFE3	YES	NO	Uhlen et al.
ENSG00000069399	BCL3	YES	NO	Uhlen et al.,2015; Mertins et al.,2016
ENSG00000070371	CLTCL1	YES	NO	Uhlen et al.
ENSG00000070404	FSTL3	YES	NO	Uhlen et al.,2015; Mertins et al.,2016
ENSG00000071242	RPS6KA2	YES	NO	Mertins et al.,2016
ENSG00000071564	TCF3	YES	NO	Uhlen et al.,2015; Mertins et al.,2016
ENSG00000072274	TFRC	YES	NO	Uhlen et al.
ENSG00000072364	AFF4	YES	NO	Uhlen et al.,2015; Mertins et al.,2016
ENSG00000072694	FCGR2B	YES	NO	Uhlen et al.,2015; Mertins et al.,2016
ENSG00000073282	TP63	YES	YES	Mertins et al.,2016
ENSG00000073584	SMARCE1	YES	NO	Uhlen et al.
ENSG00000073614	KDM5A	YES	NO	Uhlen et al.
ENSG00000073921	PICALM	YES	NO	Uhlen et al.,2015; Mertins et al.,2016
ENSG00000076242	MLH1	YES	NO	Uhlen et al.,2015; Mertins et al.,2016
ENSG00000076685	NT5C2	YES	NO	Uhlen et al.
ENSG00000077092	RARB	YES	NO	Mertins et al.,2016
ENSG00000077150	NFKB2	YES	NO	Uhlen et al.,2015; Mertins et al.,2016
ENSG00000077782	FGFR1	YES	NO	Uhlen et al.
ENSG00000078061	ARAF	YES	NO	Mertins et al.,2016
ENSG00000078399	HOXA9	YES	NO	Uhlen et al.,2015; Mertins et al.,2016
ENSG00000078403	MLLT10	YES	NO	Uhlen et al.,2015; Mertins et al.,2016
ENSG00000078674	PCM1	YES	NO	Uhlen et al.
ENSG00000078900	TP73	YES	NO	Mertins et al.,2016
ENSG00000079102	RUNX1T1	YES	YES	Uhlen et al.,2015; Mertins et al.,2016
ENSG00000079432	CIC	YES	NO	Uhlen et al.,2015; Mertins et al.,2016
ENSG00000079805	DNM2	YES	NO	Uhlen et al.
ENSG00000080824	HSP90AA1	YES	NO	Uhlen et al.
ENSG00000081237	PTPRC	NO	NO	Uhlen et al.
ENSG00000081913	PHLPP1	YES	NO	Mertins et al.,2016
ENSG00000082397	EPB41L3	YES	NO	Mertins et al.,2016
ENSG00000082805	ERC1	YES	NO	Uhlen et al.
ENSG00000082898	XPO1	YES	NO	Uhlen et al.
ENSG00000083093	PALB2	YES	NO	Uhlen et al.,2015; Mertins et al.,2016
ENSG00000083168	KAT6A	YES	NO	Uhlen et al.,2015; Mertins et al.,2016
ENSG00000083799	CYLD	YES	NO	Uhlen et al.,2015; Mertins et al.,2016
ENSG00000084676	NCOA1	YES	NO	Uhlen et al.,2015; Mertins et al.,2016
ENSG00000085224	ATRX	YES	NO	Uhlen et al.
ENSG00000085276	MECOM	YES	NO	Uhlen et al.,2015; Mertins et al.,2016
ENSG00000085832	EPS15	YES	NO	Uhlen et al.,2015; Mertins et al.,2016
ENSG00000087088	BAX	YES	NO	Mertins et al.,2016
ENSG00000087460	GNAS	YES	NO	Uhlen et al.,2015; Mertins et al.,2016
ENSG00000087586	AURKA	YES	YES	Mertins et al.,2016
ENSG00000088038	CNOT3	NO	NO	Uhlen et al.
ENSG00000088256	GNA11	YES	NO	Uhlen et al.,2015; Mertins et al.,2016
ENSG00000089022	MAPKAPK5	YES	NO	Mertins et al.,2016
ENSG00000089163	SIRT4	YES	NO	Mertins et al.,2016
ENSG00000089280	FUS	YES	NO	Uhlen et al.,2015; Mertins et al.,2016
ENSG00000090924	PLEKHG2	YES	NO	Mertins et al.,2016
ENSG00000091483	FH	YES	NO	Uhlen et al.,2015; Mertins et al.,2016
ENSG00000092820	EZR	YES	NO	Uhlen et al.
ENSG00000095002	MSH2	YES	NO	Uhlen et al.,2015; Mertins et al.,2016
ENSG00000095015	MAP3K1	YES	NO	Mertins et al.,2016
ENSG00000096384	HSP90AB1	YES	NO	Uhlen et al.
ENSG00000096968	JAK2	YES	NO	Uhlen et al.,2015; Mertins et al.,2016
ENSG00000097007	ABL1	YES	NO	Uhlen et al.,2015; Mertins et al.,2016
ENSG00000099956	SMARCB1	NO	NO	Uhlen et al.,2015; Mertins et al.,2016
ENSG00000099994	SUSD2	YES	NO	Mertins et al.,2016
ENSG00000100105	PATZ1	YES	NO	Uhlen et al.,2015; Mertins et al.,2016
ENSG00000100276	RASL10A	YES	NO	Mertins et al.,2016
ENSG00000100311	PDGFB	YES	NO	Uhlen et al.,2015; Mertins et al.,2016
ENSG00000100345	MYH9	YES	NO	Uhlen et al.
ENSG00000100393	EP300	YES	NO	Uhlen et al.,2015; Mertins et al.,2016
ENSG00000100503	NIN	YES	NO	Uhlen et al.
ENSG00000100697	DICER1	YES	NO	Uhlen et al.
ENSG00000100721	TCL1A	YES	NO	Uhlen et al.,2015; Mertins et al.,2016
ENSG00000100814	CCNB1IP1	YES	NO	Uhlen et al.
ENSG00000100815	TRIP11	YES	NO	Uhlen et al.
ENSG00000101265	RASSF2	YES	NO	Mertins et al.,2016
ENSG00000101336	HCK	YES	NO	Mertins et al.,2016
ENSG00000101972	STAG2	YES	NO	Uhlen et al.,2015; Mertins et al.,2016
ENSG00000101977	MCF2	YES	NO	Mertins et al.,2016
ENSG00000102034	ELF4	YES	NO	Uhlen et al.,2015; Mertins et al.,2016
ENSG00000102145	GATA1	YES	NO	Uhlen et al.
ENSG00000102974	CTCF	YES	NO	Mertins et al.,2016
ENSG00000103126	AXIN1	NO	NO	Uhlen et al.
ENSG00000103197	TSC2	YES	NO	Uhlen et al.,2015; Mertins et al.,2016
ENSG00000103479	RBL2	YES	NO	Mertins et al.,2016
ENSG00000103490	PYCARD	YES	NO	Mertins et al.,2016
ENSG00000103522	IL21R	YES	NO	Uhlen et al.
ENSG00000104320	NBN	YES	NO	Uhlen et al.
ENSG00000104415	WISP1	YES	NO	Mertins et al.,2016
ENSG00000104419	NDRG1	YES	NO	Uhlen et al.
ENSG00000104517	UBR5	YES	NO	Uhlen et al.
ENSG00000104884	ERCC2	YES	NO	Uhlen et al.
ENSG00000104903	LYL1	YES	NO	Uhlen et al.,2015; Mertins et al.,2016
ENSG00000105173	CCNE1	YES	NO	Uhlen et al.
ENSG00000105221	AKT2	YES	NO	Uhlen et al.,2015; Mertins et al.,2016
ENSG00000105369	CD79A	YES	NO	Uhlen et al.
ENSG00000105568	PPP2R1A	YES	NO	Uhlen et al.,2015; Mertins et al.,2016
ENSG00000105619	TFPT	NO	NO	Uhlen et al.
ENSG00000105639	JAK3	YES	NO	Uhlen et al.,2015; Mertins et al.,2016
ENSG00000105656	ELL	YES	NO	Uhlen et al.,2015; Mertins et al.,2016
ENSG00000105662	CRTC1	YES	NO	Uhlen et al.
ENSG00000105767	CADM4	YES	NO	Mertins et al.,2016
ENSG00000105810	CDK6	YES	NO	Uhlen et al.
ENSG00000105928	DFNA5	YES	NO	Mertins et al.,2016
ENSG00000105976	MET	YES	YES	Uhlen et al.,2015; Mertins et al.,2016
ENSG00000106031	HOXA13	YES	NO	Uhlen et al.
ENSG00000106462	EZH2	YES	NO	Uhlen et al.,2015; Mertins et al.,2016
ENSG00000106541	AGR2	YES	NO	Mertins et al.,2016
ENSG00000107485	GATA3	YES	NO	Uhlen et al.,2015; Mertins et al.,2016
ENSG00000107551	RASSF4	YES	NO	Mertins et al.,2016
ENSG00000107779	BMPR1A	YES	NO	Uhlen et al.
ENSG00000107807	TLX1	YES	NO	Uhlen et al.,2015; Mertins et al.,2016
ENSG00000107882	SUFU	YES	NO	Uhlen et al.,2015; Mertins et al.,2016
ENSG00000107968	MAP3K8	YES	NO	Mertins et al.,2016
ENSG00000108091	CCDC6	YES	NO	Uhlen et al.,2015; Mertins et al.,2016
ENSG00000108292	MLLT6	NO	NO	Uhlen et al.
ENSG00000108375	RNF43	YES	NO	Uhlen et al.,2015; Mertins et al.,2016
ENSG00000108379	WNT3	NO	NO	Mertins et al.,2016
ENSG00000108395	TRIM37	YES	NO	Mertins et al.,2016
ENSG00000108654	DDX5	YES	NO	Uhlen et al.
ENSG00000108821	COL1A1	YES	NO	Uhlen et al.
ENSG00000108924	HLF	YES	NO	Uhlen et al.
ENSG00000108946	PRKAR1A	YES	NO	Uhlen et al.
ENSG00000108953	YWHAE	YES	NO	Uhlen et al.
ENSG00000108963	DPH1	YES	NO	Mertins et al.,2016
ENSG00000109132	PHOX2B	YES	NO	Uhlen et al.
ENSG00000109220	CHIC2	YES	NO	Uhlen et al.
ENSG00000109471	IL2	YES	NO	Uhlen et al.
ENSG00000109670	FBXW7	YES	NO	Uhlen et al.,2015; Mertins et al.,2016
ENSG00000109685	WHSC1	YES	NO	Uhlen et al.,2015; Mertins et al.,2016
ENSG00000109854	HTATIP2	YES	NO	Mertins et al.,2016
ENSG00000109906	ZBTB16	YES	NO	Uhlen et al.,2015; Mertins et al.,2016
ENSG00000110002	VWA5A	YES	NO	Mertins et al.,2016
ENSG00000110092	CCND1	YES	NO	Uhlen et al.,2015; Mertins et al.,2016
ENSG00000110367	DDX6	YES	NO	Uhlen et al.
ENSG00000110395	CBL	YES	NO	Uhlen et al.,2015; Mertins et al.,2016
ENSG00000110619	CARS	NO	NO	Uhlen et al.,2015; Mertins et al.,2016
ENSG00000110713	NUP98	YES	NO	Uhlen et al.
ENSG00000110777	POU2AF1	YES	NO	Uhlen et al.,2015; Mertins et al.,2016
ENSG00000110987	BCL7A	YES	NO	Uhlen et al.
ENSG00000111087	GLI1	YES	NO	Mertins et al.,2016
ENSG00000111252	SH2B3	YES	NO	Uhlen et al.
ENSG00000111269	CREBL2	YES	NO	Mertins et al.,2016
ENSG00000111275	ALDH2	YES	YES	Uhlen et al.
ENSG00000111276	CDKN1B	YES	NO	Mertins et al.,2016
ENSG00000111328	CDK2AP1	YES	NO	Mertins et al.,2016
ENSG00000111653	ING4	YES	NO	Mertins et al.,2016
ENSG00000111816	FRK	YES	NO	Mertins et al.,2016
ENSG00000111961	SASH1	YES	YES	Mertins et al.,2016
ENSG00000112039	FANCE	NO	NO	Uhlen et al.
ENSG00000112081	SRSF3	YES	NO	Uhlen et al.
ENSG00000112561	TFEB	YES	NO	Uhlen et al.
ENSG00000112576	CCND3	YES	NO	Uhlen et al.
ENSG00000113263	ITK	YES	NO	Uhlen et al.
ENSG00000113594	LIFR	YES	YES	Uhlen et al.
ENSG00000113721	PDGFRB	YES	NO	Uhlen et al.,2015; Mertins et al.,2016
ENSG00000113916	BCL6	YES	YES	Uhlen et al.,2015; Mertins et al.,2016
ENSG00000114127	XRN1	YES	NO	Mertins et al.,2016
ENSG00000114316	USP4	YES	NO	Mertins et al.,2016
ENSG00000114354	TFG	YES	NO	Uhlen et al.,2015; Mertins et al.,2016
ENSG00000114388	NPRL2	YES	NO	Mertins et al.,2016
ENSG00000114423	CBLB	YES	NO	Uhlen et al.
ENSG00000114861	FOXP1	YES	NO	Uhlen et al.
ENSG00000114999	TTL	YES	NO	Uhlen et al.
ENSG00000115524	SF3B1	YES	NO	Uhlen et al.,2015; Mertins et al.,2016
ENSG00000116044	NFE2L2	YES	NO	Uhlen et al.,2015; Mertins et al.,2016
ENSG00000116062	MSH6	YES	NO	Uhlen et al.,2015; Mertins et al.,2016
ENSG00000116128	BCL9	YES	NO	Uhlen et al.
ENSG00000116132	PRRX1	YES	NO	Uhlen et al.
ENSG00000116251	RPL22	YES	NO	Uhlen et al.
ENSG00000116254	CHD5	YES	NO	Mertins et al.,2016
ENSG00000116285	ERRFI1	YES	NO	Mertins et al.,2016
ENSG00000116288	PARK7	YES	NO	Mertins et al.,2016
ENSG00000116473	RAP1A	YES	NO	Mertins et al.,2016
ENSG00000116560	SFPQ	YES	NO	Uhlen et al.
ENSG00000116990	MYCL	YES	NO	Uhlen et al.
ENSG00000117118	SDHB	YES	NO	Uhlen et al.
ENSG00000117400	MPL	YES	NO	Uhlen et al.,2015; Mertins et al.,2016
ENSG00000117713	ARID1A	YES	NO	Uhlen et al.,2015; Mertins et al.,2016
ENSG00000118046	STK11	YES	NO	Uhlen et al.,2015; Mertins et al.,2016
ENSG00000118058	KMT2A	YES	NO	Uhlen et al.
ENSG00000118260	CREB1	YES	NO	Uhlen et al.
ENSG00000118503	TNFAIP3	YES	NO	Uhlen et al.,2015; Mertins et al.,2016
ENSG00000118513	MYB	YES	NO	Uhlen et al.,2015; Mertins et al.,2016
ENSG00000118689	FOXO3	YES	NO	Uhlen et al.,2015; Mertins et al.,2016
ENSG00000118971	CCND2	YES	YES	Uhlen et al.
ENSG00000119335	SET	YES	NO	Uhlen et al.,2015; Mertins et al.,2016
ENSG00000119397	CNTRL	YES	NO	Uhlen et al.
ENSG00000119508	NR4A3	YES	NO	Uhlen et al.,2015; Mertins et al.,2016
ENSG00000119535	CSF3R	YES	NO	Uhlen et al.
ENSG00000119537	KDSR	YES	NO	Uhlen et al.,2015; Mertins et al.,2016
ENSG00000119714	GPR68	YES	NO	Mertins et al.,2016
ENSG00000119772	DNMT3A	YES	NO	Uhlen et al.,2015; Mertins et al.,2016
ENSG00000119866	BCL11A	YES	NO	Uhlen et al.
ENSG00000119950	MXI1	YES	NO	Mertins et al.,2016
ENSG00000120217	CD274	YES	NO	Uhlen et al.
ENSG00000120457	KCNJ5	YES	NO	Uhlen et al.
ENSG00000121067	SPOP	YES	NO	Mertins et al.,2016
ENSG00000121454	LHX4	YES	NO	Mertins et al.,2016
ENSG00000121741	ZMYM2	YES	NO	Uhlen et al.
ENSG00000121879	PIK3CA	YES	NO	Uhlen et al.,2015; Mertins et al.,2016
ENSG00000122025	FLT3	YES	NO	Uhlen et al.,2015; Mertins et al.,2016
ENSG00000122406	RPL5	YES	NO	Uhlen et al.
ENSG00000122512	PMS2	YES	NO	Uhlen et al.
ENSG00000122566	HNRNPA2B1	YES	NO	Uhlen et al.
ENSG00000122707	RECK	YES	YES	Mertins et al.,2016
ENSG00000122778	KIAA1549	YES	NO	Uhlen et al.
ENSG00000122779	TRIM24	YES	NO	Uhlen et al.,2015; Mertins et al.,2016
ENSG00000123080	CDKN2C	YES	NO	Uhlen et al.,2015; Mertins et al.,2016
ENSG00000123268	ATF1	YES	NO	Uhlen et al.
ENSG00000123364	HOXC13	YES	NO	Uhlen et al.
ENSG00000123388	HOXC11	YES	NO	Uhlen et al.
ENSG00000123473	STIL	YES	YES	Uhlen et al.,2015; Mertins et al.,2016
ENSG00000123983	ACSL3	YES	NO	Uhlen et al.
ENSG00000124145	SDC4	YES	NO	Uhlen et al.
ENSG00000124151	NCOA3	YES	NO	Mertins et al.,2016
ENSG00000124243	BCAS4	YES	NO	Mertins et al.,2016
ENSG00000124440	HIF3A	YES	NO	Mertins et al.,2016
ENSG00000124529	HIST1H4B	NO	NO	Uhlen et al.
ENSG00000124795	DEK	YES	NO	Uhlen et al.,2015; Mertins et al.,2016
ENSG00000125084	WNT1	NO	NO	Mertins et al.,2016
ENSG00000125347	IRF1	YES	NO	Mertins et al.,2016
ENSG00000125354	SEPT6	YES	NO	Uhlen et al.
ENSG00000125398	SOX9	YES	NO	Mertins et al.,2016
ENSG00000125618	PAX8	YES	NO	Uhlen et al.
ENSG00000125952	MAX	YES	NO	Uhlen et al.
ENSG00000126012	KDM5C	YES	NO	Uhlen et al.
ENSG00000126217	MCF2L	NO	NO	Mertins et al.,2016
ENSG00000126524	SBDS	YES	NO	Uhlen et al.
ENSG00000126746	ZNF384	NO	NO	Uhlen et al.
ENSG00000126752	SSX1	YES	NO	Uhlen et al.
ENSG00000126777	KTN1	NO	NO	Uhlen et al.
ENSG00000126860	EVI2A	YES	NO	Mertins et al.,2016
ENSG00000126883	NUP214	YES	NO	Uhlen et al.,2015; Mertins et al.,2016
ENSG00000126934	MAP2K2	YES	NO	Uhlen et al.
ENSG00000127083	OMD	YES	NO	Uhlen et al.
ENSG00000127152	BCL11B	YES	NO	Uhlen et al.
ENSG00000127616	SMARCA4	YES	NO	Uhlen et al.,2015; Mertins et al.,2016
ENSG00000127914	AKAP9	YES	NO	Uhlen et al.
ENSG00000127946	HIP1	YES	NO	Uhlen et al.
ENSG00000128052	KDR	YES	NO	Uhlen et al.
ENSG00000128487	SPECC1	YES	NO	Uhlen et al.,2015; Mertins et al.,2016
ENSG00000128512	DOCK4	YES	NO	Mertins et al.,2016
ENSG00000128513	POT1	YES	NO	Uhlen et al.
ENSG00000128602	SMO	YES	NO	Uhlen et al.,2015; Mertins et al.,2016
ENSG00000128656	CHN1	YES	NO	Uhlen et al.
ENSG00000128713	HOXD11	YES	NO	Uhlen et al.
ENSG00000128714	HOXD13	YES	NO	Uhlen et al.
ENSG00000129204	USP6	YES	NO	Uhlen et al.,2015; Mertins et al.,2016
ENSG00000129355	CDKN2D	YES	NO	Mertins et al.,2016
ENSG00000129422	MTUS1	YES	NO	Mertins et al.,2016
ENSG00000129451	KLK10	YES	NO	Mertins et al.,2016
ENSG00000129514	FOXA1	YES	YES	Uhlen et al.
ENSG00000129757	CDKN1C	YES	NO	Mertins et al.,2016
ENSG00000129993	CBFA2T3	YES	NO	Uhlen et al.
ENSG00000130382	MLLT1	YES	NO	Uhlen et al.,2015; Mertins et al.,2016
ENSG00000130396	MLLT4	YES	NO	Uhlen et al.,2015; Mertins et al.,2016
ENSG00000130675	MNX1	YES	NO	Uhlen et al.
ENSG00000130816	DNMT1	YES	NO	Mertins et al.,2016
ENSG00000130844	ZNF331	YES	NO	Uhlen et al.
ENSG00000131023	LATS1	YES	NO	Mertins et al.,2016
ENSG00000131653	TRAF7	YES	NO	Uhlen et al.,2015; Mertins et al.,2016
ENSG00000131759	RARA	YES	NO	Uhlen et al.,2015; Mertins et al.,2016
ENSG00000132155	RAF1	YES	NO	Uhlen et al.,2015; Mertins et al.,2016
ENSG00000132170	PPARG	YES	NO	Uhlen et al.
ENSG00000132475	H3F3B	YES	NO	Uhlen et al.
ENSG00000132530	XAF1	YES	NO	Mertins et al.,2016
ENSG00000132781	MUTYH	YES	NO	Uhlen et al.,2015; Mertins et al.,2016
ENSG00000133067	LGR6	YES	NO	Mertins et al.,2016
ENSG00000133121	STARD13	YES	NO	Mertins et al.,2016
ENSG00000133216	EPHB2	YES	NO	Mertins et al.,2016
ENSG00000133392	MYH11	NO	NO	Uhlen et al.
ENSG00000133639	BTG1	YES	NO	Uhlen et al.,2015; Mertins et al.,2016
ENSG00000133703	KRAS	YES	NO	Uhlen et al.,2015; Mertins et al.,2016
ENSG00000133895	MEN1	YES	NO	Uhlen et al.
ENSG00000134086	VHL	YES	NO	Uhlen et al.,2015; Mertins et al.,2016
ENSG00000134250	NOTCH2	YES	NO	Uhlen et al.,2015; Mertins et al.,2016
ENSG00000134323	MYCN	YES	NO	Uhlen et al.,2015; Mertins et al.,2016
ENSG00000134352	IL6ST	YES	NO	Uhlen et al.
ENSG00000134371	CDC73	YES	NO	Uhlen et al.,2015; Mertins et al.,2016
ENSG00000134574	DDB2	YES	NO	Uhlen et al.
ENSG00000134853	PDGFRA	YES	NO	Uhlen et al.,2015; Mertins et al.,2016
ENSG00000134899	ERCC5	YES	NO	Uhlen et al.
ENSG00000134954	ETS1	YES	NO	Mertins et al.,2016
ENSG00000134982	APC	YES	NO	Uhlen et al.,2015; Mertins et al.,2016
ENSG00000135100	HNF1A	YES	NO	Uhlen et al.
ENSG00000135164	DMTF1	YES	NO	Mertins et al.,2016
ENSG00000135363	LMO2	YES	NO	Uhlen et al.,2015; Mertins et al.,2016
ENSG00000135439	AGAP2	YES	NO	Mertins et al.,2016
ENSG00000135446	CDK4	YES	NO	Uhlen et al.
ENSG00000135503	ACVR1B	YES	NO	Mertins et al.,2016
ENSG00000135679	MDM2	YES	NO	Uhlen et al.,2015; Mertins et al.,2016
ENSG00000135903	PAX3	YES	NO	Uhlen et al.,2015; Mertins et al.,2016
ENSG00000135956	TMEM127	YES	NO	Mertins et al.,2016
ENSG00000136167	LCP1	YES	NO	Uhlen et al.
ENSG00000136238	RAC1	YES	NO	Uhlen et al.
ENSG00000136352	NKX2-1	YES	NO	Uhlen et al.,2015; Mertins et al.,2016
ENSG00000136492	BRIP1	YES	NO	Uhlen et al.
ENSG00000136717	BIN1	YES	NO	Mertins et al.,2016
ENSG00000136754	ABI1	YES	NO	Uhlen et al.
ENSG00000136826	KLF4	YES	YES	Uhlen et al.,2015; Mertins et al.,2016
ENSG00000136848	DAB2IP	YES	YES	Mertins et al.,2016
ENSG00000136936	XPA	YES	NO	Uhlen et al.
ENSG00000136997	MYC	YES	NO	Uhlen et al.
ENSG00000137193	PIM1	YES	NO	Uhlen et al.
ENSG00000137265	IRF4	YES	NO	Uhlen et al.
ENSG00000137309	HMGA1	YES	NO	Uhlen et al.
ENSG00000137497	NUMA1	YES	NO	Uhlen et al.
ENSG00000137693	YAP1	YES	YES	Mertins et al.,2016
ENSG00000137727	ARHGAP20	YES	YES	Mertins et al.,2016
ENSG00000137812	CASC5	YES	NO	Uhlen et al.
ENSG00000138081	FBXO11	YES	NO	Uhlen et al.
ENSG00000138293	NCOA4	NO	NO	Uhlen et al.
ENSG00000138336	TET1	YES	NO	Uhlen et al.
ENSG00000138363	ATIC	YES	NO	Uhlen et al.
ENSG00000138413	IDH1	YES	NO	Uhlen et al.,2015; Mertins et al.,2016
ENSG00000138674	SEC31A	YES	NO	Mertins et al.,2016
ENSG00000138675	FGF5	YES	NO	Mertins et al.,2016
ENSG00000138698	RAP1GDS1	YES	NO	Uhlen et al.
ENSG00000139083	ETV6	YES	NO	Uhlen et al.,2015; Mertins et al.,2016
ENSG00000139263	LRIG3	YES	NO	Uhlen et al.
ENSG00000139437	TCHP	YES	NO	Mertins et al.,2016
ENSG00000139618	BRCA2	YES	NO	Uhlen et al.
ENSG00000139687	RB1	YES	NO	Uhlen et al.,2015; Mertins et al.,2016
ENSG00000140262	TCF12	YES	NO	Uhlen et al.
ENSG00000140396	NCOA2	YES	NO	Uhlen et al.
ENSG00000140464	PML	YES	NO	Uhlen et al.,2015; Mertins et al.,2016
ENSG00000140538	NTRK3	YES	NO	Uhlen et al.
ENSG00000140577	CRTC3	YES	NO	Uhlen et al.
ENSG00000140937	CDH11	YES	NO	Uhlen et al.
ENSG00000141027	NCOR1	YES	NO	Mertins et al.,2016
ENSG00000141367	CLTC	YES	NO	Uhlen et al.
ENSG00000141376	BCAS3	YES	NO	Mertins et al.,2016
ENSG00000141380	SS18	YES	NO	Uhlen et al.,2015; Mertins et al.,2016
ENSG00000141510	TP53	YES	NO	Uhlen et al.,2015; Mertins et al.,2016
ENSG00000141646	SMAD4	YES	NO	Uhlen et al.,2015; Mertins et al.,2016
ENSG00000141736	ERBB2	YES	NO	Uhlen et al.,2015; Mertins et al.,2016
ENSG00000141867	BRD4	YES	NO	Uhlen et al.
ENSG00000141968	VAV1	YES	NO	Mertins et al.,2016
ENSG00000141985	SH3GL1	YES	NO	Uhlen et al.,2015; Mertins et al.,2016
ENSG00000142208	AKT1	YES	NO	Uhlen et al.,2015; Mertins et al.,2016
ENSG00000142273	CBLC	YES	NO	Uhlen et al.
ENSG00000142611	PRDM16	YES	NO	Uhlen et al.
ENSG00000142867	BCL10	YES	NO	Uhlen et al.,2015; Mertins et al.,2016
ENSG00000143252	SDHC	YES	NO	Uhlen et al.
ENSG00000143294	PRCC	YES	NO	Uhlen et al.,2015; Mertins et al.,2016
ENSG00000143322	ABL2	YES	NO	Uhlen et al.
ENSG00000143437	ARNT	YES	NO	Uhlen et al.
ENSG00000143549	TPM3	YES	NO	Uhlen et al.,2015; Mertins et al.,2016
ENSG00000143878	RHOB	YES	NO	Mertins et al.,2016
ENSG00000143924	EML4	YES	NO	Uhlen et al.
ENSG00000144218	AFF3	YES	NO	Uhlen et al.
ENSG00000144476	ACKR3	YES	NO	Uhlen et al.
ENSG00000144535	DIS3L2	YES	NO	Mertins et al.,2016
ENSG00000144554	FANCD2	YES	NO	Uhlen et al.
ENSG00000144791	LIMD1	YES	NO	Mertins et al.,2016
ENSG00000145012	LPP	YES	NO	Uhlen et al.
ENSG00000145022	TCTA	YES	NO	Mertins et al.,2016
ENSG00000145216	FIP1L1	YES	NO	Uhlen et al.
ENSG00000145604	SKP2	YES	NO	Mertins et al.,2016
ENSG00000145632	PLK2	YES	NO	Mertins et al.,2016
ENSG00000145675	PIK3R1	YES	YES	Uhlen et al.,2015; Mertins et al.,2016
ENSG00000145715	RASA1	YES	NO	Mertins et al.,2016
ENSG00000145819	ARHGAP26	YES	NO	Uhlen et al.,2015; Mertins et al.,2016
ENSG00000146648	EGFR	YES	NO	Uhlen et al.,2015; Mertins et al.,2016
ENSG00000147050	KDM6A	YES	NO	Uhlen et al.,2015; Mertins et al.,2016
ENSG00000147065	MSN	YES	NO	Uhlen et al.
ENSG00000147140	NONO	YES	NO	Uhlen et al.
ENSG00000147257	GPC3	YES	NO	Uhlen et al.
ENSG00000147274	RBMX	YES	NO	Mertins et al.,2016
ENSG00000147324	MFHAS1	YES	NO	Mertins et al.,2016
ENSG00000147403	RPL10	YES	NO	Uhlen et al.
ENSG00000147535	PPAPDC1B	YES	NO	Mertins et al.,2016
ENSG00000147548	WHSC1L1	YES	NO	Uhlen et al.,2015; Mertins et al.,2016
ENSG00000147862	NFIB	YES	YES	Uhlen et al.
ENSG00000147889	CDKN2A	YES	YES	Uhlen et al.,2015; Mertins et al.,2016
ENSG00000148400	NOTCH1	YES	NO	Uhlen et al.,2015; Mertins et al.,2016
ENSG00000148737	TCF7L2	YES	YES	Uhlen et al.
ENSG00000149311	ATM	YES	NO	Uhlen et al.
ENSG00000149948	HMGA2	YES	NO	Uhlen et al.,2015; Mertins et al.,2016
ENSG00000150457	LATS2	YES	NO	Mertins et al.,2016
ENSG00000150593	PDCD4	YES	NO	Mertins et al.,2016
ENSG00000150907	FOXO1	YES	YES	Uhlen et al.,2015; Mertins et al.,2016
ENSG00000151348	EXT2	YES	NO	Uhlen et al.,2015; Mertins et al.,2016
ENSG00000151422	FER	YES	NO	Mertins et al.,2016
ENSG00000151532	VTI1A	YES	NO	Uhlen et al.
ENSG00000151702	FLI1	YES	NO	Uhlen et al.,2015; Mertins et al.,2016
ENSG00000152217	SETBP1	YES	NO	Uhlen et al.,2015; Mertins et al.,2016
ENSG00000153071	DAB2	YES	NO	Mertins et al.,2016
ENSG00000153208	MERTK	YES	NO	Mertins et al.,2016
ENSG00000153487	ING1	YES	NO	Mertins et al.,2016
ENSG00000153814	JAZF1	YES	NO	Uhlen et al.,2015; Mertins et al.,2016
ENSG00000153944	MSI2	YES	NO	Uhlen et al.
ENSG00000154144	TBRG1	YES	NO	Mertins et al.,2016
ENSG00000154767	XPC	YES	NO	Uhlen et al.
ENSG00000154803	FLCN	YES	NO	Uhlen et al.,2015; Mertins et al.,2016
ENSG00000156052	GNAQ	YES	NO	Uhlen et al.,2015; Mertins et al.,2016
ENSG00000156076	WIF1	YES	NO	Uhlen et al.
ENSG00000156531	PHF6	YES	NO	Uhlen et al.,2015; Mertins et al.,2016
ENSG00000156650	KAT6B	YES	NO	Uhlen et al.
ENSG00000156970	BUB1B	YES	NO	Uhlen et al.
ENSG00000156976	EIF4A2	YES	NO	Uhlen et al.
ENSG00000157388	CACNA1D	YES	NO	Uhlen et al.
ENSG00000157404	KIT	YES	NO	Uhlen et al.,2015; Mertins et al.,2016
ENSG00000157554	ERG	YES	YES	Uhlen et al.,2015; Mertins et al.,2016
ENSG00000157557	ETS2	YES	YES	Mertins et al.,2016
ENSG00000157613	CREB3L1	YES	NO	Uhlen et al.
ENSG00000157764	BRAF	YES	NO	Uhlen et al.,2015; Mertins et al.,2016
ENSG00000157765	SLC34A2	YES	NO	Uhlen et al.
ENSG00000157873	TNFRSF14	YES	NO	Uhlen et al.
ENSG00000157950	SSX2B	NO	NO	Uhlen et al.
ENSG00000158169	FANCC	YES	NO	Uhlen et al.
ENSG00000158406	HIST1H4H	YES	NO	Uhlen et al.
ENSG00000158711	ELK4	YES	NO	Uhlen et al.
ENSG00000158715	SLC45A3	YES	NO	Uhlen et al.
ENSG00000158747	NBL1	YES	NO	Mertins et al.,2016
ENSG00000158856	DMTN	YES	NO	Mertins et al.,2016
ENSG00000159216	RUNX1	NO	NO	Uhlen et al.,2015; Mertins et al.,2016
ENSG00000160007	ARHGAP35	YES	NO	Mertins et al.,2016
ENSG00000160201	U2AF1	NO	NO	Uhlen et al.,2015; Mertins et al.,2016
ENSG00000160271	RALGDS	YES	NO	Uhlen et al.
ENSG00000160613	PCSK7	YES	NO	Uhlen et al.
ENSG00000160957	RECQL4	YES	NO	Uhlen et al.
ENSG00000161547	SRSF2	YES	NO	Uhlen et al.,2015; Mertins et al.,2016
ENSG00000162367	TAL1	YES	NO	Uhlen et al.,2015; Mertins et al.,2016
ENSG00000162434	JAK1	YES	NO	Uhlen et al.,2015; Mertins et al.,2016
ENSG00000162613	FUBP1	YES	NO	Uhlen et al.,2015; Mertins et al.,2016
ENSG00000162775	RBM15	YES	NO	Uhlen et al.,2015; Mertins et al.,2016
ENSG00000162924	REL	YES	NO	Uhlen et al.,2015; Mertins et al.,2016
ENSG00000163026	C2orf44	YES	NO	Uhlen et al.
ENSG00000163041	H3F3A	YES	NO	Uhlen et al.
ENSG00000163161	ERCC3	YES	NO	Uhlen et al.
ENSG00000163399	ATP1A1	YES	NO	Uhlen et al.
ENSG00000163497	FEV	YES	NO	Uhlen et al.
ENSG00000163518	FCRL4	YES	NO	Uhlen et al.
ENSG00000163558	PRKCI	YES	NO	Mertins et al.,2016
ENSG00000163564	PYHIN1	YES	NO	Mertins et al.,2016
ENSG00000163568	AIM2	YES	NO	Mertins et al.,2016
ENSG00000163655	GMPS	YES	NO	Uhlen et al.,2015; Mertins et al.,2016
ENSG00000163660	CCNL1	YES	NO	Mertins et al.,2016
ENSG00000163902	RPN1	YES	NO	Uhlen et al.
ENSG00000163930	BAP1	YES	NO	Uhlen et al.,2015; Mertins et al.,2016
ENSG00000163939	PBRM1	YES	NO	Uhlen et al.,2015; Mertins et al.,2016
ENSG00000164120	HPGD	YES	NO	Mertins et al.,2016
ENSG00000164330	EBF1	YES	YES	Uhlen et al.
ENSG00000164362	TERT	YES	NO	Uhlen et al.
ENSG00000164398	ACSL6	YES	NO	Uhlen et al.
ENSG00000164438	TLX3	YES	NO	Uhlen et al.
ENSG00000164611	PTTG1	YES	NO	Mertins et al.,2016
ENSG00000164683	HEY1	YES	NO	Uhlen et al.
ENSG00000164741	DLC1	YES	NO	Mertins et al.,2016
ENSG00000164754	RAD21	YES	NO	Uhlen et al.
ENSG00000164919	COX6C	YES	NO	Uhlen et al.
ENSG00000164938	TP53INP1	YES	NO	Mertins et al.,2016
ENSG00000164985	PSIP1	YES	NO	Uhlen et al.
ENSG00000165025	SYK	YES	NO	Uhlen et al.
ENSG00000165392	WRN	YES	NO	Uhlen et al.
ENSG00000165409	TSHR	YES	NO	Uhlen et al.,2015; Mertins et al.,2016
ENSG00000165556	CDX2	YES	NO	Uhlen et al.
ENSG00000165671	NSD1	YES	NO	Uhlen et al.,2015; Mertins et al.,2016
ENSG00000165699	TSC1	YES	NO	Uhlen et al.,2015; Mertins et al.,2016
ENSG00000165731	RET	YES	NO	Uhlen et al.,2015; Mertins et al.,2016
ENSG00000165795	NDRG2	NO	NO	Mertins et al.,2016
ENSG00000165879	FRAT1	YES	NO	Mertins et al.,2016
ENSG00000166140	ZFYVE19	YES	NO	Mertins et al.,2016
ENSG00000166164	BRD7	YES	NO	Mertins et al.,2016
ENSG00000166407	LMO1	YES	NO	Uhlen et al.
ENSG00000166452	AKIP1	YES	NO	Mertins et al.,2016
ENSG00000166710	B2M	NO	NO	Mertins et al.,2016
ENSG00000167034	NKX3-1	YES	NO	Mertins et al.,2016
ENSG00000167085	PHB	YES	NO	Mertins et al.,2016
ENSG00000167193	CRK	YES	NO	Mertins et al.,2016
ENSG00000167258	CDK12	YES	NO	Uhlen et al.
ENSG00000167460	TPM4	YES	NO	Uhlen et al.
ENSG00000167461	RAB8A	YES	NO	Mertins et al.,2016
ENSG00000167548	KMT2D	NO	NO	Uhlen et al.
ENSG00000167601	AXL	YES	NO	Mertins et al.,2016
ENSG00000167657	DAPK3	YES	NO	Mertins et al.,2016
ENSG00000167751	KLK2	YES	NO	Uhlen et al.
ENSG00000167985	SDHAF2	YES	NO	Uhlen et al.
ENSG00000168036	CTNNB1	YES	NO	Uhlen et al.,2015; Mertins et al.,2016
ENSG00000168092	PAFAH1B2	YES	NO	Uhlen et al.
ENSG00000168172	HOOK3	YES	NO	Uhlen et al.
ENSG00000168283	BMI1	YES	NO	Mertins et al.,2016
ENSG00000168421	RHOH	YES	NO	Uhlen et al.
ENSG00000168610	STAT3	YES	NO	Uhlen et al.
ENSG00000168685	IL7R	YES	NO	Uhlen et al.
ENSG00000168769	TET2	YES	NO	Uhlen et al.,2015; Mertins et al.,2016
ENSG00000169032	MAP2K1	YES	NO	Uhlen et al.,2015; Mertins et al.,2016
ENSG00000169184	MN1	YES	NO	Uhlen et al.,2015; Mertins et al.,2016
ENSG00000169242	EFNA1	YES	NO	Mertins et al.,2016
ENSG00000169249	ZRSR2	YES	NO	Uhlen et al.
ENSG00000169696	ASPSCR1	YES	NO	Uhlen et al.,2015; Mertins et al.,2016
ENSG00000169714	CNBP	YES	NO	Uhlen et al.
ENSG00000169925	BRD3	YES	NO	Uhlen et al.
ENSG00000170345	FOS	YES	YES	Mertins et al.,2016
ENSG00000170759	KIF5B	YES	NO	Uhlen et al.
ENSG00000170776	AKAP13	YES	NO	Mertins et al.,2016
ENSG00000170791	CHCHD7	YES	NO	Uhlen et al.
ENSG00000170873	MTSS1	YES	NO	Mertins et al.,2016
ENSG00000170955	PRKCDBP	YES	NO	Mertins et al.,2016
ENSG00000170962	PDGFD	YES	YES	Mertins et al.,2016
ENSG00000171094	ALK	YES	NO	Uhlen et al.,2015; Mertins et al.,2016
ENSG00000171302	CANT1	YES	NO	Uhlen et al.
ENSG00000171456	ASXL1	YES	NO	Uhlen et al.
ENSG00000171476	HOPX	YES	NO	Mertins et al.,2016
ENSG00000171723	GPHN	YES	NO	Uhlen et al.
ENSG00000171735	CAMTA1	YES	NO	Uhlen et al.
ENSG00000171791	BCL2	YES	NO	Uhlen et al.,2015; Mertins et al.,2016
ENSG00000171843	MLLT3	YES	NO	Uhlen et al.,2015; Mertins et al.,2016
ENSG00000171862	PTEN	YES	NO	Uhlen et al.,2015; Mertins et al.,2016
ENSG00000172175	MALT1	YES	NO	Uhlen et al.
ENSG00000172409	CLP1	YES	NO	Uhlen et al.
ENSG00000172493	AFF1	YES	NO	Uhlen et al.,2015; Mertins et al.,2016
ENSG00000172530	BANP	YES	NO	Mertins et al.,2016
ENSG00000172660	TAF15	NO	NO	Uhlen et al.
ENSG00000172927	MYEOV	YES	NO	Mertins et al.,2016
ENSG00000172936	MYD88	YES	NO	Uhlen et al.,2015; Mertins et al.,2016
ENSG00000173757	STAT5B	YES	YES	Uhlen et al.
ENSG00000173821	RNF213	YES	NO	Uhlen et al.,2015; Mertins et al.,2016
ENSG00000173848	NET1	YES	NO	Mertins et al.,2016
ENSG00000174307	PHLDA3	YES	NO	Mertins et al.,2016
ENSG00000174744	BRMS1	YES	NO	Mertins et al.,2016
ENSG00000174775	HRAS	NO	NO	Uhlen et al.,2015; Mertins et al.,2016
ENSG00000175197	DDIT3	YES	NO	Uhlen et al.,2015; Mertins et al.,2016
ENSG00000175387	SMAD2	YES	NO	Mertins et al.,2016
ENSG00000175595	ERCC4	YES	NO	Uhlen et al.
ENSG00000175643	RMI2	YES	NO	Uhlen et al.
ENSG00000175832	ETV4	YES	NO	Uhlen et al.
ENSG00000176105	YES1	YES	NO	Mertins et al.,2016
ENSG00000177374	HIC1	YES	NO	Mertins et al.,2016
ENSG00000177565	TBL1XR1	YES	NO	Uhlen et al.
ENSG00000177606	JUN	YES	YES	Uhlen et al.,2015; Mertins et al.,2016
ENSG00000178053	MLF1	YES	NO	Uhlen et al.
ENSG00000178104	PDE4DIP	YES	NO	Uhlen et al.
ENSG00000178105	DDX10	YES	NO	Uhlen et al.
ENSG00000178573	MAF	YES	NO	Uhlen et al.,2015; Mertins et al.,2016
ENSG00000178691	SUZ12	YES	NO	Uhlen et al.,2015; Mertins et al.,2016
ENSG00000179094	PER1	YES	NO	Uhlen et al.
ENSG00000179218	CALR	YES	NO	Uhlen et al.
ENSG00000179295	PTPN11	YES	NO	Uhlen et al.,2015; Mertins et al.,2016
ENSG00000179348	GATA2	YES	NO	Uhlen et al.,2015; Mertins et al.,2016
ENSG00000179361	ARID3B	YES	NO	Mertins et al.,2016
ENSG00000179583	CIITA	YES	NO	Uhlen et al.
ENSG00000180644	PRF1	YES	NO	Uhlen et al.
ENSG00000180953	ST20	YES	NO	Mertins et al.,2016
ENSG00000181163	NPM1	YES	NO	Uhlen et al.,2015; Mertins et al.,2016
ENSG00000181449	SOX2	YES	NO	Uhlen et al.
ENSG00000181555	SETD2	YES	NO	Uhlen et al.,2015; Mertins et al.,2016
ENSG00000181690	PLAG1	YES	NO	Uhlen et al.
ENSG00000182054	IDH2	YES	NO	Uhlen et al.,2015; Mertins et al.,2016
ENSG00000182158	CREB3L2	YES	NO	Uhlen et al.,2015; Mertins et al.,2016
ENSG00000182162	P2RY8	YES	NO	Uhlen et al.
ENSG00000182185	RAD51B	YES	NO	Uhlen et al.
ENSG00000182197	EXT1	YES	NO	Uhlen et al.,2015; Mertins et al.,2016
ENSG00000182217	HIST2H4B	NO	NO	Uhlen et al.
ENSG00000182511	FES	YES	NO	Mertins et al.,2016
ENSG00000182578	CSF1R	YES	NO	Mertins et al.,2016
ENSG00000182866	LCK	YES	NO	Uhlen et al.,2015; Mertins et al.,2016
ENSG00000182944	EWSR1	YES	NO	Uhlen et al.,2015; Mertins et al.,2016
ENSG00000182985	CADM1	YES	NO	Mertins et al.,2016
ENSG00000183161	FANCF	YES	NO	Uhlen et al.
ENSG00000183337	BCOR	YES	NO	Uhlen et al.,2015; Mertins et al.,2016
ENSG00000183508	FAM46C	YES	NO	Uhlen et al.
ENSG00000183722	LHFP	YES	YES	Uhlen et al.
ENSG00000183765	CHEK2	YES	NO	Uhlen et al.,2015; Mertins et al.,2016
ENSG00000183770	FOXL2	YES	NO	Uhlen et al.,2015; Mertins et al.,2016
ENSG00000183814	LIN9	YES	NO	Mertins et al.,2016
ENSG00000183941	HIST2H4A	NO	NO	Uhlen et al.
ENSG00000184012	TMPRSS2	YES	NO	Uhlen et al.
ENSG00000184384	MAML2	YES	YES	Uhlen et al.
ENSG00000184402	SS18L1	YES	NO	Uhlen et al.
ENSG00000184481	FOXO4	YES	NO	Uhlen et al.,2015; Mertins et al.,2016
ENSG00000184507	NUTM1	YES	NO	Uhlen et al.
ENSG00000184634	MED12	YES	NO	Uhlen et al.,2015; Mertins et al.,2016
ENSG00000184640	SEPT9	NO	NO	Uhlen et al.
ENSG00000184675	AMER1	YES	NO	Uhlen et al.
ENSG00000184702	SEPT5	YES	NO	Uhlen et al.
ENSG00000184828	ZBTB7C	YES	NO	Mertins et al.,2016
ENSG00000184923	NUTM2A	YES	NO	Uhlen et al.
ENSG00000184937	WT1	YES	NO	Uhlen et al.,2015; Mertins et al.,2016
ENSG00000184992	BRI3BP	YES	NO	Mertins et al.,2016
ENSG00000185338	SOCS1	YES	NO	Uhlen et al.,2015; Mertins et al.,2016
ENSG00000185499	MUC1	YES	NO	Uhlen et al.,2015; Mertins et al.,2016
ENSG00000185630	PBX1	YES	NO	Uhlen et al.,2015; Mertins et al.,2016
ENSG00000185811	IKZF1	YES	NO	Uhlen et al.
ENSG00000185862	EVI2B	YES	NO	Mertins et al.,2016
ENSG00000185920	PTCH1	YES	NO	Uhlen et al.,2015; Mertins et al.,2016
ENSG00000186051	TAL2	YES	NO	Uhlen et al.,2015; Mertins et al.,2016
ENSG00000186153	WWOX	YES	NO	Mertins et al.,2016
ENSG00000186575	NF2	YES	NO	Uhlen et al.,2015; Mertins et al.,2016
ENSG00000186654	PRR5	YES	NO	Mertins et al.,2016
ENSG00000186716	BCR	YES	NO	Uhlen et al.,2015; Mertins et al.,2016
ENSG00000186908	ZDHHC17	YES	NO	Mertins et al.,2016
ENSG00000187097	ENTPD5	YES	NO	Mertins et al.,2016
ENSG00000187098	MITF	YES	NO	Uhlen et al.
ENSG00000187239	FNBP1	YES	NO	Uhlen et al.
ENSG00000187735	TCEA1	YES	NO	Uhlen et al.
ENSG00000187741	FANCA	YES	NO	Uhlen et al.
ENSG00000188199	NUTM2B	NO	NO	Uhlen et al.
ENSG00000188987	HIST1H4D	NO	NO	Uhlen et al.
ENSG00000189067	LITAF	YES	NO	Mertins et al.,2016
ENSG00000189079	ARID2	YES	NO	Uhlen et al.,2015; Mertins et al.,2016
ENSG00000189283	FHIT	YES	NO	Uhlen et al.
ENSG00000196092	PAX5	YES	NO	Uhlen et al.,2015; Mertins et al.,2016
ENSG00000196176	HIST1H4A	NO	NO	Uhlen et al.
ENSG00000196220	SRGAP3	YES	NO	Uhlen et al.
ENSG00000196367	TRRAP	YES	NO	Uhlen et al.
ENSG00000196531	NACA	YES	NO	Uhlen et al.
ENSG00000196588	MKL1	YES	NO	Uhlen et al.,2015; Mertins et al.,2016
ENSG00000196712	NF1	YES	NO	Uhlen et al.,2015; Mertins et al.,2016
ENSG00000196914	ARHGEF12	YES	NO	Uhlen et al.,2015; Mertins et al.,2016
ENSG00000197061	HIST1H4C	YES	NO	Uhlen et al.
ENSG00000197122	SRC	YES	NO	Mertins et al.,2016
ENSG00000197238	HIST1H4J	YES	NO	Uhlen et al.
ENSG00000197299	BLM	YES	NO	Uhlen et al.
ENSG00000197323	TRIM33	YES	NO	Uhlen et al.
ENSG00000197646	PDCD1LG2	YES	NO	Uhlen et al.
ENSG00000197837	HIST4H4	YES	NO	Uhlen et al.
ENSG00000197914	HIST1H4K	NO	NO	Uhlen et al.
ENSG00000198286	CARD11	YES	NO	Uhlen et al.,2015; Mertins et al.,2016
ENSG00000198327	HIST1H4F	NO	NO	Uhlen et al.
ENSG00000198339	HIST1H4I	NO	NO	Uhlen et al.
ENSG00000198400	NTRK1	YES	NO	Uhlen et al.,2015; Mertins et al.,2016
ENSG00000198518	HIST1H4E	NO	NO	Uhlen et al.
ENSG00000198558	HIST1H4L	NO	NO	Uhlen et al.
ENSG00000198625	MDM4	YES	NO	Uhlen et al.,2015; Mertins et al.,2016
ENSG00000198795	ZNF521	YES	NO	Uhlen et al.,2015; Mertins et al.,2016
ENSG00000198900	TOP1	YES	NO	Uhlen et al.,2015; Mertins et al.,2016
ENSG00000198946	SSX4B	NO	NO	Uhlen et al.
ENSG00000203734	ECT2L	YES	NO	Uhlen et al.
ENSG00000204103	MAFB	YES	NO	Uhlen et al.,2015; Mertins et al.,2016
ENSG00000204209	DAXX	NO	NO	Uhlen et al.
ENSG00000204370	SDHD	YES	NO	Uhlen et al.
ENSG00000204531	POU5F1	NO	NO	Uhlen et al.
ENSG00000204645	SSX4	NO	NO	Uhlen et al.
ENSG00000204713	TRIM27	NO	NO	Uhlen et al.
ENSG00000204764	RANBP17	YES	NO	Uhlen et al.
ENSG00000205755	CRLF2	YES	NO	Uhlen et al.
ENSG00000205927	OLIG2	YES	NO	Uhlen et al.
ENSG00000213066	FGFR1OP	YES	NO	Uhlen et al.
ENSG00000213190	MLLT11	YES	NO	Uhlen et al.,2015; Mertins et al.,2016
ENSG00000213281	NRAS	YES	NO	Uhlen et al.,2015; Mertins et al.,2016
ENSG00000213672	NCKIPSD	YES	NO	Uhlen et al.,2015; Mertins et al.,2016
ENSG00000213859	KCTD11	YES	NO	Mertins et al.,2016
ENSG00000214827	MTCP1	YES	NO	Uhlen et al.
ENSG00000221829	FANCG	YES	NO	Uhlen et al.
ENSG00000232119	MCTS1	YES	NO	Mertins et al.,2016
ENSG00000241476	SSX2	NO	NO	Uhlen et al.
ENSG00000242220	TCP10L	YES	NO	Mertins et al.,2016
ENSG00000244405	ETV5	YES	NO	Uhlen et al.
ENSG00000245848	CEBPA	YES	NO	Uhlen et al.,2015; Mertins et al.,2016
ENSG00000254087	LYN	YES	NO	Mertins et al.,2016
ENSG00000254093	PINX1	YES	NO	Mertins et al.,2016
ENSG00000254598	CSNK2A3	YES	NO	Mertins et al.,2016
ENSG00000256591	RP11-286N22.8	NO	NO	Uhlen et al.
ENSG00000258389	DUX4	NO	NO	Uhlen et al.
ENSG00000258697	DUX4L6	NO	NO	Uhlen et al.
ENSG00000258755	DUX4L7	NO	NO	Uhlen et al.
ENSG00000259034	DUX4L3	NO	NO	Uhlen et al.
ENSG00000259063	DUX4L5	NO	NO	Uhlen et al.
ENSG00000259128	DUX4L2	NO	NO	Uhlen et al.
ENSG00000259795	TBC1D3	NO	NO	Mertins et al.,2016
ENSG00000261155	FGF3	NO	NO	Mertins et al.,2016
ENSG00000261652	C15orf65	NO	NO	Uhlen et al.
ENSG00000262489	RRAS2	NO	NO	Mertins et al.,2016
ENSG00000263005	RASSF1	NO	NO	Mertins et al.,2016
ENSG00000266094	RASSF5	YES	NO	Mertins et al.,2016
ENSG00000266412	NCOA4	YES	NO	Mertins et al.,2016
ENSG00000267878	PIM2	NO	NO	Mertins et al.,2016
ENSG00000267910	KMT2A	NO	NO	Mertins et al.,2016
ENSG00000268946	ATRX	NO	NO	Mertins et al.,2016
ENSG00000269612	DDX6	NO	NO	Mertins et al.,2016
ENSG00000269618	CMC4	NO	NO	Mertins et al.,2016
ENSG00000269748	TFE3	NO	NO	Mertins et al.,2016
ENSG00000269816	KDM5C	NO	NO	Mertins et al.,2016
ENSG00000269846	RBL1	NO	NO	Mertins et al.,2016
ENSG00000269884	BRCC3	NO	NO	Mertins et al.,2016
ENSG00000270647	TAF15	NO	NO	Mertins et al.,2016
ENSG00000272207	PLEKHO1	NO	NO	Mertins et al.,2016
ENSG00000273031	TFPT	NO	NO	Mertins et al.,2016
ENSG00000273482	PRKCD	NO	NO	Mertins et al.,2016
